# Supplementary material for: Crystal structure of trans-(1,8-dibutyl-1,3,6,8,10,13-hexa­aza­cyclo­tetra­decane-κ4 N 3,N 6,N 10,N 13)bis­(thio­cyanato-κN)nickel(II) from synchrotron data
Source: Acta Crystallogr E Crystallogr Commun. 2015 Jun 13;71(Pt 7):779–82. doi: 10.1107/S205698901501110X (PMC4518977; doi:10.1107/S205698901501110X)
Supplement: Supplementary file 1 [file e-71-00779-sup1.cif]

##############################################################################
#                                                                            #
# This CIF contains the data in a paper accepted for publication in          #
# Acta Crystallographica Section E. It conforms to the requirements of       #
# Notes for Authors for Acta Crystallographica Section E, and has been       #
# peer reviewed under the auspices of the IUCr Commission on Journals.       #
#                                                                            #
# Full details of the Crystallographic Information File format               #
# are given in the paper "The Crystallographic Information File (CIF):       #
# a New Standard Archive File for Crystallography" by S. R. Hall, F. H.      #
# Allen and I. D. Brown [Acta Cryst. (1991), A47, 655-685].                  #
#                                                                            #
# The current version of the core CIF dictionary is obtainable from          #
# ftp://ftp.iucr.org/pub/cif_core.dic.                                       #
#                                                                            #
# Software is freely available for graphical display of the structure(s)     #
# in this CIF. For information consult the CIF software page                 #
# http://www.iucr.org/resources/cif/software.                                #
#                                                                            #
# This file may be used for bona fide research purposes within the           #
# scientific community so long as proper attribution is given to the journal # 
# article from which it was obtained.                                        #
#                                                                            #
##############################################################################
data_I
_audit_creation_method     'SHELXL-2014/7'
_journal_date_recd_electronic     2015-05-28
_journal_date_accepted     2015-06-08
_journal_name_full     'Acta Crystallographica, Section E'
_journal_year     2015
_journal_volume     71
_journal_issue      7
_journal_page_first     779
_journal_page_last     782
_journal_paper_category     GM
_journal_paper_doi     10.1107/S205698901501110X
_journal_coeditor_code     GK2635
_publ_contact_author_name     'Dohyun Moon'
_publ_contact_author_address
;
Beamline Department, Pohang Accelerator Laboratory 80, Jigokro-127-beongil,
Nam-Gu Pohang, Gyeongbuk 790-784,
Republic of Korea
;
_publ_contact_author_email     'dmoon@postech.ac.kr'
_publ_contact_author_fax     '+82-54-279-1599'
_publ_contact_author_phone     '+82-54-279-1547'
_publ_section_title
;\
Crystal structure of
<i>trans</i>-(1,8-dibutyl-1,3,6,8,10,13-hexaazacyclotetradecane-\
\k^4^<i>N</i>^3^,<i>N</i>^6^,<i>N</i>^10^,<i>N</i>^13^)bis(thiocyanato-\
\k<i>N</i>)nickel(II) from synchrotron data
;
loop_
    _publ_author_name
    _publ_author_footnote
    _publ_author_address
    'Kim, Dae-Woong' .
;
Department of Chemistry and Green-Nano Materials Research Center,
Kyungpook National University, Daegu, 702-701,
Republic of Korea
;
    'Kim, Jong Jin' .
;
Department of Applied Chemistry, College of Engineering,
Kyungpook National University, Daegu, 702-701,
Republic of Korea
;
    'Shin, Jong Won' .
;
Beamline Department, Pohang Accelerator Laboratory 80, Jigokro-127-beongil,
Nam-Gu Pohang, Gyeongbuk 790-784,
South Korea
;
    'Kim, Jin Hong' .
;
Beamline Department, Pohang Accelerator Laboratory 80, Jigokro-127-beongil,
Nam-Gu Pohang, Gyeongbuk 790-784,
South Korea
;
    'Moon, Dohyun' .
;
Beamline Department, Pohang Accelerator Laboratory 80, Jigokro-127-beongil,
Nam-Gu Pohang, Gyeongbuk 790-784,
South Korea
;
_publ_section_synopsis
;
The Ni^II^ atom in the title compound, bonded to four N atoms of the
azamacrocylic ligand and two N atoms of the thiocyanate ions, shows a slightly
distorted octahedral coordination geometry. In the crystal, molecules are
connected by hydrogen bonds, forming chains along the <i>b-</i>axis direction.
;
_database_code_depnum_ccdc_archive     'CCDC 1405450'
_chemical_name_systematic
;\
<i>trans</i>-(1,8-Dibutyl-1,3,6,8,10,13-hexaazacyclotetradecane-\
\k^4^<i>N</i>^3^,<i>N</i>^6^,<i>N</i>^10^,<i>N</i>^13^)bis(thiocyanato-\
\k<i>N</i>)nickel(II)
;
_chemical_name_common     ?
_chemical_formula_moiety     'C18 H38 N8 Ni S2'
_chemical_formula_sum     'C18 H38 N8 Ni S2'
_chemical_formula_iupac     '[Ni (N C S)2 (C16 H38 N6)]'
_chemical_formula_weight     489.39
_chemical_melting_point     ?
_shelx_space_group_comment
;
The symmetry employed for this shelxl refinement is uniquely defined
by the following loop, which should always be used as a source of
symmetry information in preference to the above space-group names.
They are only intended as comments.
;
_space_group_crystal_system     triclinic
_space_group_name_H-M_alt     'P -1'
_space_group_name_Hall     '-P 1'
loop_
    _space_group_symop_operation_xyz
    'x, y, z'
    '-x, -y, -z'
_cell_length_a     8.6610(17)
_cell_length_b     12.027(2)
_cell_length_c     12.560(3)
_cell_angle_alpha     94.66(3)
_cell_angle_beta     97.99(3)
_cell_angle_gamma     110.04(3)
_cell_volume     1205.4(5)
_cell_formula_units_Z     2
_cell_measurement_reflns_used     49914
_cell_measurement_theta_min     0.361
_cell_measurement_theta_max     33.548
_cell_measurement_temperature     180(2)
_exptl_crystal_description     'block'
_exptl_crystal_colour     'pale pink'
_exptl_crystal_size_max     0.250
_exptl_crystal_size_mid     0.150
_exptl_crystal_size_min     0.125
_exptl_crystal_density_diffrn     1.348
_exptl_crystal_density_meas     ?
_exptl_crystal_density_method     ?
_exptl_crystal_F_000     524
_exptl_absorpt_coefficient_mu     0.717
_exptl_absorpt_correction_type     empirical
_exptl_absorpt_process_details
;
(<i>HKL3000sm SCALEPACK</i>; Otwinowski & Minor, 1997)
;
_shelx_estimated_absorpt_T_min     0.841
_shelx_estimated_absorpt_T_max     0.916
_exptl_absorpt_correction_T_min     0.841
_exptl_absorpt_correction_T_max     0.916
_diffrn_ambient_temperature     180(2)
_diffrn_radiation_type     synchrotron
_diffrn_radiation_wavelength     0.630
_diffrn_measurement_device_type     'ADSC Q210 CCD area-detector'
_diffrn_measurement_method     'omega scan'
_diffrn_detector_area_resol_mean     ?
_diffrn_reflns_number     12812
_diffrn_reflns_av_R_equivalents     0.0135
_diffrn_reflns_theta_min     1.613
_diffrn_reflns_theta_max     26.000
_diffrn_reflns_theta_full     22.210
_diffrn_measured_fraction_theta_max     0.968
_diffrn_measured_fraction_theta_full     0.951
_diffrn_reflns_limit_h_min     -12
_diffrn_reflns_limit_h_max     12
_diffrn_reflns_limit_k_min     -16
_diffrn_reflns_limit_k_max     16
_diffrn_reflns_limit_l_min     -17
_diffrn_reflns_limit_l_max     17
_refine_special_details     ?
_reflns_number_total     6583
_reflns_number_gt     6243
_reflns_threshold_expression     I>2\s(I)
_refine_ls_structure_factor_coef     Fsqd
_refine_ls_matrix_type     full
_refine_ls_R_factor_all     0.0436
_refine_ls_R_factor_gt     0.0416
_refine_ls_wR_factor_gt     0.1099
_refine_ls_wR_factor_ref     0.1113
_refine_ls_goodness_of_fit_ref     1.061
_refine_ls_restrained_S_all     1.111
_refine_ls_number_reflns     6583
_refine_ls_number_parameters     287
_refine_ls_number_restraints     11
_refine_ls_hydrogen_treatment     constr
_refine_ls_weighting_scheme     calc
_refine_ls_weighting_details
              'w=1/[\s^2^(Fo^2^)+(0.0541P)^2^+0.7946P] where P=(Fo^2^+2Fc^2^)/3'
_atom_sites_solution_hydrogens     geom
_atom_sites_solution_primary     ?
_atom_sites_solution_secondary     ?
_refine_ls_shift/su_max     0.002
_refine_ls_shift/su_mean     0.000
_refine_diff_density_max     1.584
_refine_diff_density_min     -1.111
_refine_ls_extinction_method     none
_refine_ls_extinction_coef     .
loop_
    _atom_type_symbol
    _atom_type_description
    _atom_type_scat_dispersion_real
    _atom_type_scat_dispersion_imag
    _atom_type_scat_source
    'C' 'C' 0.0020 0.0010
                         'International Tables Vol C Tables 4.2.6.8 and 6.1.1.4'
    'H' 'H' 0.0000 0.0000
                         'International Tables Vol C Tables 4.2.6.8 and 6.1.1.4'
    'N' 'N' 0.0050 0.0020
                         'International Tables Vol C Tables 4.2.6.8 and 6.1.1.4'
    'S' 'S' 0.1020 0.0980
                         'International Tables Vol C Tables 4.2.6.8 and 6.1.1.4'
    'Ni' 'Ni' 0.3390 0.9030
                         'International Tables Vol C Tables 4.2.6.8 and 6.1.1.4'
_computing_data_collection
;
<i>PAL ADSC Quantum-210 ADX</i> (Arvai & Nielsen, 1983)
;
_computing_cell_refinement
;
<i>HKL3000sm</i> (Otwinowski & Minor, 1997)
;
_computing_data_reduction
;
<i>HKL3000sm</i> (Otwinowski & Minor, 1997)
;
_computing_structure_solution
;
<i>SHELXT2014</i> (Sheldrick, 2015a)
;
_computing_structure_refinement
;
<i>SHELXL2014</i> (Sheldrick, 2015b)
;
_computing_molecular_graphics
;
<i>DIAMOND</i> (Putz & Brandenburg, 2007)
;
_computing_publication_material
;
<i>publCIF</i> (Westrip, 2010)
;
loop_
    _atom_site_type_symbol
    _atom_site_label
    _atom_site_fract_x
    _atom_site_fract_y
    _atom_site_fract_z
    _atom_site_U_iso_or_equiv
    _atom_site_adp_type
    _atom_site_calc_flag
    _atom_site_occupancy
    _atom_site_disorder_assembly
    _atom_site_disorder_group
    Ni Ni1A 0.0000 0.0000 0.5000 0.02295(8) Uani d 1 . .
    S S1A -0.39772(6) 0.09973(6) 0.68745(4) 0.05126(15) Uani d 1 . .
    N N1A 0.20720(17) 0.11708(13) 0.60541(11) 0.0301(3) Uani d 1 . .
    H H1A 0.3083 0.1069 0.5828 0.036 Uiso calc 1 . .
    N N2A 0.02319(18) 0.10693(13) 0.37714(12) 0.0321(3) Uani d 1 . .
    H H2A 0.1105 0.0955 0.3377 0.039 Uiso calc 1 . .
    N N3A 0.2318(2) 0.27979(15) 0.49597(17) 0.0460(4) Uani d 1 . .
    N N4A -0.16012(18) 0.07346(14) 0.56843(13) 0.0343(3) Uani d 1 . .
    C C1A 0.1944(2) 0.07739(18) 0.71320(14) 0.0373(4) Uani d 1 . .
    H H1A1 0.1128 0.1036 0.7459 0.045 Uiso calc 1 . .
    H H1A2 0.3042 0.1129 0.7621 0.045 Uiso calc 1 . .
    C C2A 0.2242(3) 0.24393(17) 0.60232(18) 0.0426(4) Uani d 1 . .
    H H2A1 0.1280 0.2567 0.6285 0.051 Uiso calc 1 . .
    H H2A2 0.3269 0.2957 0.6528 0.051 Uiso calc 1 . .
    C C3A 0.0780(3) 0.23584(17) 0.41904(19) 0.0431(4) Uani d 1 . .
    H H3A1 0.0916 0.2821 0.3571 0.052 Uiso calc 1 . .
    H H3A2 -0.0106 0.2499 0.4539 0.052 Uiso calc 1 . .
    C C4A -0.1381(2) 0.05792(19) 0.30124(15) 0.0387(4) Uani d 1 . .
    H H4A1 -0.1251 0.0872 0.2304 0.046 Uiso calc 1 . .
    H H4A2 -0.2223 0.0840 0.3307 0.046 Uiso calc 1 . .
    C C5A 0.3770(3) 0.2784(3) 0.4483(3) 0.0632(7) Uani d 1 . .
    H H5A1 0.3705 0.3095 0.3778 0.076 Uiso calc 1 . .
    H H5A2 0.3693 0.1945 0.4332 0.076 Uiso calc 1 . .
    C C6A 0.5445(3) 0.3493(3) 0.5164(4) 0.0870(11) Uani d 1 . .
    H H6A1 0.5622 0.3131 0.5829 0.104 Uiso calc 1 A 1
    H H6A2 0.5534 0.4327 0.5378 0.104 Uiso calc 1 A 1
    C C71A 0.6816(5) 0.3457(6) 0.4395(4) 0.084(2) Uani d 0.63 B 1
    H H71A 0.6781 0.2628 0.4233 0.100 Uiso calc 0.63 B 1
    H H71B 0.6563 0.3747 0.3701 0.100 Uiso calc 0.63 B 1
    C C81A 0.8493(5) 0.4237(4) 0.4995(4) 0.0654(11) Uani d 0.63 B 1
    H H81A 0.8483 0.5035 0.5213 0.098 Uiso calc 0.63 B 1
    H H81B 0.9324 0.4296 0.4525 0.098 Uiso calc 0.63 B 1
    H H81C 0.8780 0.3895 0.5642 0.098 Uiso calc 0.63 B 1
    C C72A 0.7095(11) 0.3319(9) 0.5052(9) 0.077(2) Uani d 0.37 B 2
    H H72A 0.8005 0.3782 0.5662 0.093 Uiso calc 0.37 B 2
    H H72B 0.6971 0.2465 0.4991 0.093 Uiso calc 0.37 B 2
    C C82A 0.7346(11) 0.3790(12) 0.4057(7) 0.090(3) Uani d 0.37 B 2
    H H82A 0.6498 0.3254 0.3461 0.135 Uiso calc 0.37 B 2
    H H82B 0.8460 0.3857 0.3921 0.135 Uiso calc 0.37 B 2
    H H82C 0.7255 0.4582 0.4107 0.135 Uiso calc 0.37 B 2
    C C9A -0.2607(2) 0.08368(15) 0.61628(13) 0.0304(3) Uani d 1 . .
    Ni Ni2B 1.0000 0.5000 0.0000 0.02474(8) Uani d 1 . .
    S S1B 0.48562(7) 0.51503(7) -0.18976(6) 0.0654(2) Uani d 1 . .
    N N1B 0.90438(18) 0.33335(13) -0.09357(12) 0.0319(3) Uani d 1 . .
    H H1B 0.7910 0.3226 -0.1338 0.038 Uiso calc 1 . .
    N N2B 0.86585(17) 0.44340(13) 0.12179(11) 0.0293(3) Uani d 1 . .
    H H2B 0.7493 0.4404 0.0979 0.035 Uiso calc 1 . .
    N N3B 0.7849(2) 0.23013(14) 0.05324(14) 0.0368(3) Uani d 1 . .
    N N4B 0.79629(19) 0.53663(16) -0.07763(14) 0.0384(3) Uani d 1 . .
    C C1B 1.0161(2) 0.34041(17) -0.17379(16) 0.0395(4) Uani d 1 . .
    H H1B1 0.9614 0.2749 -0.2350 0.047 Uiso calc 1 . .
    H H1B2 1.1210 0.3322 -0.1394 0.047 Uiso calc 1 . .
    C C2B 0.8871(3) 0.23310(16) -0.02905(18) 0.0401(4) Uani d 1 . .
    H H2B1 0.8377 0.1568 -0.0789 0.048 Uiso calc 1 . .
    H H2B2 0.9997 0.2392 0.0065 0.048 Uiso calc 1 . .
    C C3B 0.8572(2) 0.32257(17) 0.14559(15) 0.0363(3) Uani d 1 . .
    H H3B1 0.9715 0.3258 0.1735 0.044 Uiso calc 1 . .
    H H3B2 0.7904 0.3008 0.2037 0.044 Uiso calc 1 . .
    C C4B 0.9457(2) 0.53919(17) 0.21515(14) 0.0366(4) Uani d 1 . .
    H H4B1 1.0503 0.5321 0.2515 0.044 Uiso calc 1 . .
    H H4B2 0.8700 0.5320 0.2685 0.044 Uiso calc 1 . .
    C C5B 0.6079(2) 0.20371(17) 0.00919(15) 0.0366(4) Uani d 1 . .
    H H5B1 0.5718 0.1390 -0.0530 0.044 Uiso calc 1 . .
    H H5B2 0.5956 0.2756 -0.0184 0.044 Uiso calc 1 . .
    C C6B 0.4936(2) 0.16605(17) 0.09165(15) 0.0382(4) Uani d 1 . .
    H H6B1 0.5143 0.0997 0.1253 0.046 Uiso calc 1 . .
    H H6B2 0.5206 0.2340 0.1498 0.046 Uiso calc 1 . .
    C C7B 0.3107(3) 0.12633(19) 0.04111(16) 0.0413(4) Uani d 1 . .
    H H7B1 0.2794 0.0511 -0.0089 0.050 Uiso calc 1 . .
    H H7B2 0.2932 0.1877 -0.0020 0.050 Uiso calc 1 . .
    C C8B 0.1979(3) 0.1066(2) 0.12585(18) 0.0456(4) Uani d 1 . .
    H H8B1 0.2212 0.0508 0.1725 0.068 Uiso calc 1 . .
    H H8B2 0.0808 0.0734 0.0895 0.068 Uiso calc 1 . .
    H H8B3 0.2190 0.1831 0.1701 0.068 Uiso calc 1 . .
    C C9B 0.6659(2) 0.52684(14) -0.12328(13) 0.0294(3) Uani d 1 . .
loop_
    _atom_site_aniso_label
    _atom_site_aniso_U_11
    _atom_site_aniso_U_22
    _atom_site_aniso_U_33
    _atom_site_aniso_U_12
    _atom_site_aniso_U_13
    _atom_site_aniso_U_23
    Ni1A 0.02036(13) 0.02643(14) 0.02328(13) 0.00930(10) 0.00718(9) 0.00057(9)
    S1A 0.0351(2) 0.0888(4) 0.0415(3) 0.0343(3) 0.01563(19) 0.0052(3)
    N1A 0.0239(6) 0.0347(7) 0.0292(6) 0.0085(5) 0.0064(5) -0.0031(5)
    N2A 0.0294(6) 0.0369(7) 0.0333(7) 0.0130(5) 0.0111(5) 0.0087(5)
    N3A 0.0402(8) 0.0320(7) 0.0611(11) 0.0053(6) 0.0126(8) 0.0082(7)
    N4A 0.0292(6) 0.0389(7) 0.0376(7) 0.0161(6) 0.0098(5) -0.0021(6)
    C1A 0.0309(8) 0.0535(10) 0.0258(7) 0.0150(7) 0.0046(6) -0.0020(7)
    C2A 0.0391(9) 0.0315(8) 0.0492(10) 0.0061(7) 0.0071(8) -0.0078(7)
    C3A 0.0437(10) 0.0344(9) 0.0555(11) 0.0155(8) 0.0138(8) 0.0144(8)
    C4A 0.0354(8) 0.0551(11) 0.0305(8) 0.0204(8) 0.0076(6) 0.0118(7)
    C5A 0.0370(11) 0.0618(15) 0.0824(18) -0.0004(10) 0.0211(11) 0.0257(13)
    C6A 0.0414(13) 0.0560(16) 0.147(3) -0.0010(11) 0.0047(17) 0.0253(19)
    C71A 0.042(2) 0.129(4) 0.055(2) -0.011(2) 0.0025(17) 0.067(3)
    C81A 0.051(2) 0.062(2) 0.076(3) 0.0168(18) 0.0036(19) -0.003(2)
    C72A 0.062(5) 0.074(5) 0.098(7) 0.026(4) 0.016(5) 0.019(5)
    C82A 0.083(7) 0.129(10) 0.054(5) 0.049(7) -0.015(5) -0.011(6)
    C9A 0.0253(7) 0.0374(8) 0.0300(7) 0.0144(6) 0.0043(5) -0.0002(6)
    Ni2B 0.02097(13) 0.02802(14) 0.02616(14) 0.01142(10) 0.00207(9) 0.00079(10)
    S1B 0.0371(3) 0.0927(5) 0.0605(4) 0.0332(3) -0.0185(2) -0.0201(3)
    N1B 0.0280(6) 0.0312(6) 0.0350(7) 0.0090(5) 0.0090(5) -0.0017(5)
    N2B 0.0241(6) 0.0333(6) 0.0283(6) 0.0093(5) 0.0025(5) 0.0009(5)
    N3B 0.0358(7) 0.0314(7) 0.0425(8) 0.0102(6) 0.0093(6) 0.0065(6)
    N4B 0.0285(7) 0.0482(9) 0.0418(8) 0.0189(6) 0.0019(6) 0.0083(7)
    C1B 0.0345(8) 0.0373(9) 0.0424(9) 0.0079(7) 0.0145(7) -0.0086(7)
    C2B 0.0419(9) 0.0297(8) 0.0524(11) 0.0152(7) 0.0153(8) 0.0037(7)
    C3B 0.0341(8) 0.0393(9) 0.0347(8) 0.0119(7) 0.0039(6) 0.0102(7)
    C4B 0.0299(8) 0.0446(9) 0.0289(7) 0.0070(7) 0.0060(6) -0.0040(7)
    C5B 0.0354(8) 0.0332(8) 0.0363(8) 0.0054(6) 0.0084(7) 0.0042(6)
    C6B 0.0386(9) 0.0371(8) 0.0339(8) 0.0067(7) 0.0089(7) 0.0046(7)
    C7B 0.0397(9) 0.0445(10) 0.0339(8) 0.0069(8) 0.0105(7) 0.0029(7)
    C8B 0.0434(10) 0.0489(11) 0.0440(10) 0.0125(8) 0.0158(8) 0.0083(8)
    C9B 0.0283(7) 0.0303(7) 0.0309(7) 0.0131(6) 0.0055(6) 0.0003(6)
_geom_special_details
;
All e.s.d.'s (except the e.s.d. in the dihedral angle between two l.s. planes)
are estimated using the full covariance matrix. The cell e.s.d.'s are taken
into account individually in the estimation of e.s.d.'s in distances, angles
and torsion angles; correlations between e.s.d.'s in cell parameters are only
used when they are defined by crystal symmetry. An approximate (isotropic)
treatment of cell e.s.d.'s is used for estimating e.s.d.'s involving l.s.
planes.
;
loop_
    _geom_bond_atom_site_label_1
    _geom_bond_atom_site_label_2
    _geom_bond_site_symmetry_2
    _geom_bond_distance
    _geom_bond_publ_flag
    Ni1A N1A 2_556 2.0640(17) ?
    Ni1A N1A . 2.0640(17) ?
    Ni1A N2A 2_556 2.0754(15) ?
    Ni1A N2A . 2.0754(15) ?
    Ni1A N4A 2_556 2.1190(15) ?
    Ni1A N4A . 2.1190(15) ?
    S1A C9A . 1.6339(17) ?
    N1A C1A . 1.478(2) ?
    N1A C2A . 1.486(2) ?
    N1A H1A . 1.0000 ?
    N2A C4A . 1.477(2) ?
    N2A C3A . 1.483(3) ?
    N2A H2A . 1.0000 ?
    N3A C3A . 1.436(3) ?
    N3A C2A . 1.440(3) ?
    N3A C5A . 1.470(3) ?
    N4A C9A . 1.158(2) ?
    C1A C4A 2_556 1.517(3) ?
    C1A H1A1 . 0.9900 ?
    C1A H1A2 . 0.9900 ?
    C2A H2A1 . 0.9900 ?
    C2A H2A2 . 0.9900 ?
    C3A H3A1 . 0.9900 ?
    C3A H3A2 . 0.9900 ?
    C4A C1A 2_556 1.517(3) ?
    C4A H4A1 . 0.9900 ?
    C4A H4A2 . 0.9900 ?
    C5A C6A . 1.501(4) ?
    C5A H5A1 . 0.9900 ?
    C5A H5A2 . 0.9900 ?
    C6A C72A . 1.537(9) ?
    C6A C71A . 1.641(6) ?
    C6A H6A1 . 0.9900 ?
    C6A H6A2 . 0.9900 ?
    C71A C81A . 1.485(5) ?
    C71A H71A . 0.9900 ?
    C71A H71B . 0.9900 ?
    C81A H81A . 0.9800 ?
    C81A H81B . 0.9800 ?
    C81A H81C . 0.9800 ?
    C72A C82A . 1.427(12) ?
    C72A H72A . 0.9900 ?
    C72A H72B . 0.9900 ?
    C82A H82A . 0.9800 ?
    C82A H82B . 0.9800 ?
    C82A H82C . 0.9800 ?
    Ni2B N2B 2_765 2.0675(15) ?
    Ni2B N2B . 2.0675(15) ?
    Ni2B N1B 2_765 2.0719(16) ?
    Ni2B N1B . 2.0719(16) ?
    Ni2B N4B 2_765 2.0933(16) ?
    Ni2B N4B . 2.0933(16) ?
    S1B C9B . 1.6190(18) ?
    N1B C1B . 1.479(2) ?
    N1B C2B . 1.484(2) ?
    N1B H1B . 1.0000 ?
    N2B C4B . 1.480(2) ?
    N2B C3B . 1.486(2) ?
    N2B H2B . 1.0000 ?
    N3B C3B . 1.444(3) ?
    N3B C2B . 1.446(2) ?
    N3B C5B . 1.469(3) ?
    N4B C9B . 1.156(2) ?
    C1B C4B 2_765 1.523(3) ?
    C1B H1B1 . 0.9900 ?
    C1B H1B2 . 0.9900 ?
    C2B H2B1 . 0.9900 ?
    C2B H2B2 . 0.9900 ?
    C3B H3B1 . 0.9900 ?
    C3B H3B2 . 0.9900 ?
    C4B C1B 2_765 1.522(3) ?
    C4B H4B1 . 0.9900 ?
    C4B H4B2 . 0.9900 ?
    C5B C6B . 1.520(3) ?
    C5B H5B1 . 0.9900 ?
    C5B H5B2 . 0.9900 ?
    C6B C7B . 1.514(3) ?
    C6B H6B1 . 0.9900 ?
    C6B H6B2 . 0.9900 ?
    C7B C8B . 1.522(3) ?
    C7B H7B1 . 0.9900 ?
    C7B H7B2 . 0.9900 ?
    C8B H8B1 . 0.9800 ?
    C8B H8B2 . 0.9800 ?
    C8B H8B3 . 0.9800 ?
loop_
    _geom_angle_atom_site_label_1
    _geom_angle_atom_site_label_2
    _geom_angle_atom_site_label_3
    _geom_angle_site_symmetry_1
    _geom_angle_site_symmetry_3
    _geom_angle
    _geom_angle_publ_flag
    N1A Ni1A N1A 2_556 . 180.00(7) ?
    N1A Ni1A N2A 2_556 2_556 95.00(7) ?
    N1A Ni1A N2A . 2_556 85.00(6) ?
    N1A Ni1A N2A 2_556 . 85.00(6) ?
    N1A Ni1A N2A . . 95.00(6) ?
    N2A Ni1A N2A 2_556 . 180.00(8) ?
    N1A Ni1A N4A 2_556 2_556 91.75(6) ?
    N1A Ni1A N4A . 2_556 88.25(6) ?
    N2A Ni1A N4A 2_556 2_556 92.85(6) ?
    N2A Ni1A N4A . 2_556 87.15(6) ?
    N1A Ni1A N4A 2_556 . 88.25(6) ?
    N1A Ni1A N4A . . 91.75(6) ?
    N2A Ni1A N4A 2_556 . 87.15(6) ?
    N2A Ni1A N4A . . 92.85(6) ?
    N4A Ni1A N4A 2_556 . 180.0 ?
    C1A N1A C2A . . 114.56(15) ?
    C1A N1A Ni1A . . 106.14(11) ?
    C2A N1A Ni1A . . 112.51(12) ?
    C1A N1A H1A . . 107.8 ?
    C2A N1A H1A . . 107.8 ?
    Ni1A N1A H1A . . 107.8 ?
    C4A N2A C3A . . 115.13(15) ?
    C4A N2A Ni1A . . 105.93(11) ?
    C3A N2A Ni1A . . 112.70(12) ?
    C4A N2A H2A . . 107.6 ?
    C3A N2A H2A . . 107.6 ?
    Ni1A N2A H2A . . 107.6 ?
    C3A N3A C2A . . 116.46(17) ?
    C3A N3A C5A . . 113.3(2) ?
    C2A N3A C5A . . 116.6(2) ?
    C9A N4A Ni1A . . 161.18(15) ?
    N1A C1A C4A . 2_556 108.32(14) ?
    N1A C1A H1A1 . . 110.0 ?
    C4A C1A H1A1 2_556 . 110.0 ?
    N1A C1A H1A2 . . 110.0 ?
    C4A C1A H1A2 2_556 . 110.0 ?
    H1A1 C1A H1A2 . . 108.4 ?
    N3A C2A N1A . . 113.64(16) ?
    N3A C2A H2A1 . . 108.8 ?
    N1A C2A H2A1 . . 108.8 ?
    N3A C2A H2A2 . . 108.8 ?
    N1A C2A H2A2 . . 108.8 ?
    H2A1 C2A H2A2 . . 107.7 ?
    N3A C3A N2A . . 113.85(16) ?
    N3A C3A H3A1 . . 108.8 ?
    N2A C3A H3A1 . . 108.8 ?
    N3A C3A H3A2 . . 108.8 ?
    N2A C3A H3A2 . . 108.8 ?
    H3A1 C3A H3A2 . . 107.7 ?
    N2A C4A C1A . 2_556 108.23(15) ?
    N2A C4A H4A1 . . 110.1 ?
    C1A C4A H4A1 2_556 . 110.1 ?
    N2A C4A H4A2 . . 110.1 ?
    C1A C4A H4A2 2_556 . 110.1 ?
    H4A1 C4A H4A2 . . 108.4 ?
    N3A C5A C6A . . 115.5(3) ?
    N3A C5A H5A1 . . 108.4 ?
    C6A C5A H5A1 . . 108.4 ?
    N3A C5A H5A2 . . 108.4 ?
    C6A C5A H5A2 . . 108.4 ?
    H5A1 C5A H5A2 . . 107.5 ?
    C5A C6A C72A . . 125.6(5) ?
    C5A C6A C71A . . 105.5(3) ?
    C5A C6A H6A1 . . 110.6 ?
    C71A C6A H6A1 . . 110.6 ?
    C5A C6A H6A2 . . 110.6 ?
    C71A C6A H6A2 . . 110.6 ?
    H6A1 C6A H6A2 . . 108.8 ?
    C81A C71A C6A . . 107.8(4) ?
    C81A C71A H71A . . 110.2 ?
    C6A C71A H71A . . 110.2 ?
    C81A C71A H71B . . 110.2 ?
    C6A C71A H71B . . 110.2 ?
    H71A C71A H71B . . 108.5 ?
    C71A C81A H81A . . 109.5 ?
    C71A C81A H81B . . 109.5 ?
    H81A C81A H81B . . 109.5 ?
    C71A C81A H81C . . 109.5 ?
    H81A C81A H81C . . 109.5 ?
    H81B C81A H81C . . 109.5 ?
    C82A C72A C6A . . 99.0(7) ?
    C82A C72A H72A . . 112.0 ?
    C6A C72A H72A . . 112.0 ?
    C82A C72A H72B . . 112.0 ?
    C6A C72A H72B . . 112.0 ?
    H72A C72A H72B . . 109.6 ?
    C72A C82A H82A . . 109.5 ?
    C72A C82A H82B . . 109.5 ?
    H82A C82A H82B . . 109.5 ?
    C72A C82A H82C . . 109.5 ?
    H82A C82A H82C . . 109.5 ?
    H82B C82A H82C . . 109.5 ?
    N4A C9A S1A . . 178.09(16) ?
    N2B Ni2B N2B 2_765 . 180.0 ?
    N2B Ni2B N1B 2_765 2_765 93.91(6) ?
    N2B Ni2B N1B . 2_765 86.09(6) ?
    N2B Ni2B N1B 2_765 . 86.09(6) ?
    N2B Ni2B N1B . . 93.91(6) ?
    N1B Ni2B N1B 2_765 . 180.0 ?
    N2B Ni2B N4B 2_765 2_765 88.26(6) ?
    N2B Ni2B N4B . 2_765 91.74(6) ?
    N1B Ni2B N4B 2_765 2_765 88.42(7) ?
    N1B Ni2B N4B . 2_765 91.58(7) ?
    N2B Ni2B N4B 2_765 . 91.74(6) ?
    N2B Ni2B N4B . . 88.26(6) ?
    N1B Ni2B N4B 2_765 . 91.58(7) ?
    N1B Ni2B N4B . . 88.42(7) ?
    N4B Ni2B N4B 2_765 . 180.0 ?
    C1B N1B C2B . . 114.04(15) ?
    C1B N1B Ni2B . . 104.88(11) ?
    C2B N1B Ni2B . . 113.56(11) ?
    C1B N1B H1B . . 108.0 ?
    C2B N1B H1B . . 108.0 ?
    Ni2B N1B H1B . . 108.0 ?
    C4B N2B C3B . . 114.37(14) ?
    C4B N2B Ni2B . . 104.95(10) ?
    C3B N2B Ni2B . . 112.98(11) ?
    C4B N2B H2B . . 108.1 ?
    C3B N2B H2B . . 108.1 ?
    Ni2B N2B H2B . . 108.1 ?
    C3B N3B C2B . . 115.91(15) ?
    C3B N3B C5B . . 115.92(16) ?
    C2B N3B C5B . . 113.83(16) ?
    C9B N4B Ni2B . . 163.23(16) ?
    N1B C1B C4B . 2_765 108.49(15) ?
    N1B C1B H1B1 . . 110.0 ?
    C4B C1B H1B1 2_765 . 110.0 ?
    N1B C1B H1B2 . . 110.0 ?
    C4B C1B H1B2 2_765 . 110.0 ?
    H1B1 C1B H1B2 . . 108.4 ?
    N3B C2B N1B . . 113.94(15) ?
    N3B C2B H2B1 . . 108.8 ?
    N1B C2B H2B1 . . 108.8 ?
    N3B C2B H2B2 . . 108.8 ?
    N1B C2B H2B2 . . 108.8 ?
    H2B1 C2B H2B2 . . 107.7 ?
    N3B C3B N2B . . 114.19(14) ?
    N3B C3B H3B1 . . 108.7 ?
    N2B C3B H3B1 . . 108.7 ?
    N3B C3B H3B2 . . 108.7 ?
    N2B C3B H3B2 . . 108.7 ?
    H3B1 C3B H3B2 . . 107.6 ?
    N2B C4B C1B . 2_765 108.66(15) ?
    N2B C4B H4B1 . . 110.0 ?
    C1B C4B H4B1 2_765 . 110.0 ?
    N2B C4B H4B2 . . 110.0 ?
    C1B C4B H4B2 2_765 . 110.0 ?
    H4B1 C4B H4B2 . . 108.3 ?
    N3B C5B C6B . . 113.59(16) ?
    N3B C5B H5B1 . . 108.8 ?
    C6B C5B H5B1 . . 108.8 ?
    N3B C5B H5B2 . . 108.8 ?
    C6B C5B H5B2 . . 108.8 ?
    H5B1 C5B H5B2 . . 107.7 ?
    C7B C6B C5B . . 112.38(16) ?
    C7B C6B H6B1 . . 109.1 ?
    C5B C6B H6B1 . . 109.1 ?
    C7B C6B H6B2 . . 109.1 ?
    C5B C6B H6B2 . . 109.1 ?
    H6B1 C6B H6B2 . . 107.9 ?
    C6B C7B C8B . . 112.29(17) ?
    C6B C7B H7B1 . . 109.1 ?
    C8B C7B H7B1 . . 109.1 ?
    C6B C7B H7B2 . . 109.1 ?
    C8B C7B H7B2 . . 109.1 ?
    H7B1 C7B H7B2 . . 107.9 ?
    C7B C8B H8B1 . . 109.5 ?
    C7B C8B H8B2 . . 109.5 ?
    H8B1 C8B H8B2 . . 109.5 ?
    C7B C8B H8B3 . . 109.5 ?
    H8B1 C8B H8B3 . . 109.5 ?
    H8B2 C8B H8B3 . . 109.5 ?
    N4B C9B S1B . . 178.44(17) ?
loop_
    _geom_torsion_atom_site_label_1
    _geom_torsion_atom_site_label_2
    _geom_torsion_atom_site_label_3
    _geom_torsion_atom_site_label_4
    _geom_torsion_site_symmetry_1
    _geom_torsion_site_symmetry_2
    _geom_torsion_site_symmetry_3
    _geom_torsion_site_symmetry_4
    _geom_torsion
    _geom_torsion_publ_flag
    C2A N1A C1A C4A . . . 2_556 167.05(14) ?
    Ni1A N1A C1A C4A . . . 2_556 42.27(15) ?
    C3A N3A C2A N1A . . . . 73.7(2) ?
    C5A N3A C2A N1A . . . . -64.4(2) ?
    C1A N1A C2A N3A . . . . -178.39(15) ?
    Ni1A N1A C2A N3A . . . . -57.03(18) ?
    C2A N3A C3A N2A . . . . -73.1(2) ?
    C5A N3A C3A N2A . . . . 66.4(2) ?
    C4A N2A C3A N3A . . . . 177.61(16) ?
    Ni1A N2A C3A N3A . . . . 55.96(19) ?
    C3A N2A C4A C1A . . . 2_556 -167.20(15) ?
    Ni1A N2A C4A C1A . . . 2_556 -41.95(15) ?
    C3A N3A C5A C6A . . . . 166.0(2) ?
    C2A N3A C5A C6A . . . . -54.7(3) ?
    N3A C5A C6A C72A . . . . 159.1(5) ?
    N3A C5A C6A C71A . . . . -173.6(3) ?
    C5A C6A C71A C81A . . . . 175.0(4) ?
    C5A C6A C72A C82A . . . . 71.8(8) ?
    C2B N1B C1B C4B . . . 2_765 -167.20(15) ?
    Ni2B N1B C1B C4B . . . 2_765 -42.36(16) ?
    C3B N3B C2B N1B . . . . -71.3(2) ?
    C5B N3B C2B N1B . . . . 66.9(2) ?
    C1B N1B C2B N3B . . . . 176.89(15) ?
    Ni2B N1B C2B N3B . . . . 56.80(19) ?
    C2B N3B C3B N2B . . . . 72.1(2) ?
    C5B N3B C3B N2B . . . . -65.2(2) ?
    C4B N2B C3B N3B . . . . -177.77(14) ?
    Ni2B N2B C3B N3B . . . . -57.79(17) ?
    C3B N2B C4B C1B . . . 2_765 166.62(14) ?
    Ni2B N2B C4B C1B . . . 2_765 42.25(15) ?
    C3B N3B C5B C6B . . . . -58.2(2) ?
    C2B N3B C5B C6B . . . . 163.62(16) ?
    N3B C5B C6B C7B . . . . -173.67(16) ?
    C5B C6B C7B C8B . . . . -171.39(18) ?
loop_
    _geom_hbond_atom_site_label_D
    _geom_hbond_atom_site_label_H
    _geom_hbond_atom_site_label_A
    _geom_hbond_site_symmetry_A
    _geom_hbond_distance_DH
    _geom_hbond_distance_HA
    _geom_hbond_distance_DA
    _geom_hbond_angle_DHA
    N1A H1A S1A 1_655 1.00 2.73 3.5154(17) 135.6
    N2B H2B S1B 2_665 1.00 2.66 3.4556(17) 137.0
_shelx_hkl_file
;
   0   0   1   -0.02    0.01
   0   0  -1    0.01    0.02
   0   0   3  131.46    3.03
   0   0  -3  112.60    3.80
   0   0   4   24.81    0.88
   0   0  -4   26.38    0.60
   0   0   5    0.51    0.05
   0   0  -5    0.70    0.06
   0   0   6  542.11   12.11
   0   0  -6  536.95   12.33
   0   0   7   24.01    0.71
   0   0  -7   24.39    0.68
   0   0   8  121.66    3.09
   0   0  -8  127.19    2.18
   0   0   9   12.70    0.29
   0   0  -9   12.44    0.29
   0   0  10  833.57   19.15
   0   0 -10  865.55   19.14
   0   0  11   29.32    1.11
   0   0 -11   28.77    0.73
   0   0  12   44.15    1.31
   0   0 -12   42.84    0.79
   0   0  13    0.35    0.10
   0   0 -13    0.35    0.09
   0   0  14   36.25    0.93
   0   0 -14   38.44    1.03
   0   0  15    4.96    0.35
   0   0 -15    5.04    0.20
   0   0  16   91.37    2.10
   0   0 -16   92.08    1.61
   0   0  17    3.26    0.27
   0   0 -17    2.80    0.17
   0   0  18   17.06    0.72
   0   0 -18   17.28    0.43
   0   0  19    0.87    0.18
   0   0 -19    1.02    0.16
   0   1 -19    6.00    0.24
   0  -1  19    5.78    0.34
   0   1 -18    0.08    0.20
   0  -1  18    0.01    0.16
   0   1 -17   18.44    0.39
   0  -1  17   18.36    0.50
   0   1 -16    0.00    0.14
   0  -1  16    0.13    0.15
   0   1 -15   71.76    1.44
   0  -1  15   69.45    1.73
   0   1 -14   19.71    0.40
   0  -1  14   19.12    0.53
   0   1 -13   40.74    0.83
   0  -1  13   39.88    0.98
   0   1 -12    0.09    0.11
   0  -1  12    0.13    0.10
   0   1 -11  427.98    9.54
   0  -1  11  423.63    9.68
   0   1 -10    8.75    0.26
   0  -1  10    8.05    0.28
   0   1  -9  155.95    2.58
   0  -1   9  155.83    3.03
   0   1  -8   11.70    0.31
   0  -1   8   11.47    0.25
   0   1  -7   23.66    0.47
   0  -1   7   23.24    0.60
   0   1  -6   36.86    0.77
   0  -1   6   36.44    0.81
   0   1  -5  488.82   11.01
   0   1  -4   83.42    1.38
   0  -1   4   87.06    1.70
   0   1  -1   -0.04    0.03
   0   1   0    0.00    0.01
   0  -1   0    0.00    0.01
   0   1   4    4.88    0.19
   0  -1  -4    5.01    0.18
   0  -1  -6    2.46    0.10
   0  -1  -7   75.69    2.61
   0   1   8    0.09    0.07
   0  -1  -8    0.11    0.06
   0   1   9   -0.17    0.10
   0  -1  -9  618.92   19.07
   0   1  10   -0.10    0.16
   0  -1 -10   -0.08    0.16
   0   1  11  189.94    6.27
   0  -1 -11  190.86    3.73
   0   1  12   16.16    0.48
   0  -1 -12   16.54    0.42
   0   1  13    3.91    0.20
   0  -1 -13    3.84    0.21
   0   1  14    0.45    0.14
   0  -1 -14    0.54    0.13
   0   1  15  113.59    2.75
   0  -1 -15  113.14    2.17
   0   1  16    1.34    0.20
   0  -1 -16    1.39    0.14
   0   1  17   46.92    1.15
   0  -1 -17   47.44    0.84
   0   1  18    0.19    0.16
   0  -1 -18   -0.02    0.18
   0   1  19    5.77    0.37
   0  -1 -19    5.75    0.36
   0   2 -20    2.79    0.35
   0   2 -19    3.34    0.27
   0  -2  19    2.81    0.35
   0   2 -18    9.50    0.26
   0  -2  18    9.31    0.34
   0   2 -17    0.78    0.17
   0  -2  17    0.67    0.17
   0   2 -16   45.51    1.28
   0  -2  16   45.11    1.01
   0   2 -15    6.17    0.22
   0  -2  15    5.66    0.25
   0   2 -14   66.44    1.30
   0  -2  14   69.37    1.81
   0   2 -13   -0.03    0.10
   0  -2  13   -0.05    0.11
   0   2 -12   94.85    1.58
   0  -2  12   94.51    2.36
   0   2 -11    0.04    0.06
   0  -2  11    0.03    0.08
   0   2 -10  245.41    4.51
   0  -2  10  246.25    4.81
   0   2  -9   97.05    1.66
   0  -2   9   94.05    2.33
   0   2  -8   23.66    0.47
   0  -2   8   23.40    0.55
   0   2  -7   16.17    0.51
   0  -2   7   16.51    0.45
   0   2  -5   43.57    0.80
   0  -2   5   42.93    0.76
   0  -2   4  436.54   13.77
   0   2  -3   72.51    1.20
   0  -2   3   73.25    1.24
   0   2  -2  110.10    2.57
   0  -2   2  103.29    2.40
   0   2  -1   28.90    0.72
   0  -2   1   31.22    1.15
   0   2   3  131.67    3.02
   0   2   4  146.73    5.22
   0  -2  -4  148.59    3.64
   0   2   5   75.15    2.57
   0  -2  -5   74.75    2.38
   0   2   6  151.25    5.05
   0  -2  -6  155.03    3.57
   0   2   7    0.19    0.09
   0  -2  -7    0.34    0.04
   0   2   8  272.53    9.16
   0  -2  -8  271.81    6.10
   0   2   9    9.26    0.29
   0  -2  -9    9.31    0.28
   0   2  10  534.80   11.99
   0  -2 -10  538.39    9.70
   0   2  11    6.06    0.36
   0  -2 -11    6.32    0.18
   0  -2 -12    1.43    0.11
   0   2  13    2.70    0.28
   0  -2 -13    3.29    0.14
   0   2  14   38.24    1.49
   0  -2 -14   39.36    0.82
   0   2  15    0.47    0.14
   0  -2 -15    0.87    0.13
   0   2  16   -0.32    0.17
   0  -2 -16   88.68    1.75
   0   2  17    3.41    0.35
   0  -2 -17    3.62    0.20
   0   2  18   14.56    0.82
   0  -2 -18   13.30    0.52
   0   3 -20    0.74    0.43
   0  -3  20    0.39    0.77
   0   3 -19   16.44    0.35
   0  -3  19   15.38    0.51
   0   3 -18    3.94    0.22
   0  -3  18    3.50    0.24
   0   3 -17   23.05    0.56
   0  -3  17   23.36    0.69
   0   3 -16    2.17    0.17
   0  -3  16    2.34    0.25
   0   3 -15   99.42    1.78
   0  -3  15  102.23    3.67
   0   3 -14   -0.09    0.13
   0  -3  14    0.03    0.12
   0   3 -13   68.59    1.78
   0  -3  13   70.78    1.83
   0   3 -12   60.58    1.06
   0  -3  12   60.59    1.69
   0   3 -11   56.71    1.05
   0  -3  11   55.17    1.37
   0   3 -10   48.70    0.91
   0  -3  10   49.90    1.02
   0   3  -9   68.09    1.42
   0  -3   9   66.10    1.69
   0   3  -8    2.66    0.15
   0  -3   8    2.66    0.10
   0   3  -7  548.60   10.40
   0  -3   7  561.98   17.82
   0   3  -6  120.50    2.29
   0  -3   6  121.78    2.14
   0   3  -4  136.85    2.27
   0  -3   4  138.22    2.61
   0  -3   2   -0.27    0.07
   0   3   4    3.12    0.13
   0  -3  -4    2.86    0.13
   0   3   5  386.19    8.70
   0  -3  -5  402.70   12.73
   0   3   6    2.12    0.17
   0  -3  -6    1.85    0.08
   0   3   7   14.93    0.42
   0  -3  -7   15.52    0.42
   0   3   8   35.73    1.51
   0  -3  -8   35.04    0.74
   0   3   9  528.40   16.71
   0  -3  -9  531.45   16.20
   0   3  10   14.26    0.60
   0  -3 -10   16.07    0.43
   0   3  11  162.00    4.04
   0  -3 -11  160.68    3.00
   0   3  12    0.27    0.11
   0  -3 -12    0.31    0.08
   0   3  13   41.37    1.14
   0  -3 -13   44.33    0.97
   0   3  14   28.47    0.81
   0  -3 -14   28.52    0.68
   0   3  15   61.05    2.10
   0  -3 -15   61.53    1.57
   0   3  16    0.77    0.14
   0  -3 -16    0.54    0.19
   0   3  17   26.69    0.76
   0  -3 -17   28.45    1.16
   0  -3 -18    0.67    0.43
   0   4 -20    6.62    0.53
   0   4 -19    1.57    0.21
   0  -4  19    1.74    0.24
   0   4 -18    8.34    0.31
   0  -4  18    7.94    0.36
   0   4 -17    1.05    0.18
   0  -4  17    0.95    0.20
   0   4 -16   21.91    0.45
   0  -4  16   22.53    0.76
   0   4 -15   15.70    0.33
   0  -4  15   16.75    0.54
   0   4 -14  107.40    2.06
   0  -4  14  108.83    2.66
   0   4 -13   66.15    1.30
   0  -4  13   66.06    1.19
   0   4 -12   66.62    1.39
   0  -4  12   65.46    1.21
   0   4 -11    0.10    0.09
   0  -4  11    0.03    0.07
   0   4 -10  146.23    2.77
   0  -4  10  145.99    2.87
   0   4  -9   91.09    1.91
   0  -4   9   91.74    1.87
   0   4  -8  214.18    3.54
   0  -4   8  208.20    4.02
   0   4  -7    0.64    0.06
   0  -4   7    0.46    0.06
   0  -4   6  646.72   14.64
   0   4  -5   94.08    1.87
   0  -4   5   96.24    2.28
   0   4  -2  503.21   16.21
   0   4  -1   15.74    0.37
   0  -4   1   16.74    0.39
   0   4   3   17.34    0.37
   0  -4  -3   18.15    0.81
   0   4   5  193.29    6.69
   0  -4  -5  190.13    4.31
   0   4   6  223.07    5.19
   0  -4  -6  224.30    5.05
   0   4   7   26.84    1.07
   0  -4  -7   26.58    0.57
   0   4   8  128.44    2.99
   0  -4  -8  125.99    2.88
   0   4   9   47.12    1.83
   0  -4  -9   42.27    0.86
   0   4  10  104.70    3.45
   0  -4 -10  104.90    3.77
   0   4  11   16.47    0.45
   0  -4 -11   15.41    0.40
   0   4  12  141.00    3.19
   0  -4 -12  137.50    3.25
   0   4  13    5.43    0.28
   0   4  14   70.96    2.40
   0  -4 -14   75.27    2.47
   0   4  15    0.14    0.16
   0  -4 -15    0.39    0.20
   0   4  16   17.95    0.82
   0  -4 -16   17.58    0.51
   0   4  17    5.59    0.30
   0  -4 -17    5.20    0.30
   0   4  18   10.34    0.57
   0   5 -20    1.47    0.20
   0  -5  20    1.97    0.21
   0   5 -19    6.55    0.40
   0  -5  19    5.14    0.24
   0   5 -18    6.53    0.25
   0  -5  18    6.94    0.46
   0   5 -17    0.26    0.16
   0  -5  17    0.37    0.22
   0   5 -16   14.45    0.41
   0  -5  16   14.25    0.45
   0   5 -15   42.73    0.89
   0  -5  15   44.23    1.17
   0   5 -14    0.39    0.11
   0  -5  14    0.33    0.12
   0   5 -13   84.24    1.65
   0  -5  13   80.61    1.39
   0   5 -12   19.89    0.45
   0  -5  12   20.14    0.59
   0   5 -11   48.17    1.02
   0  -5  11   45.82    0.98
   0   5 -10   48.09    0.92
   0  -5  10   47.60    1.09
   0   5  -9  230.06    3.85
   0  -5   9  235.43    4.63
   0   5  -8    1.10    0.08
   0  -5   8    1.08    0.09
   0   5  -7  221.60    3.69
   0  -5   7  213.73    4.91
   0   5  -6  117.63    2.01
   0  -5   6  114.28    2.18
   0   5  -5  296.80    5.54
   0  -5   5  289.25    5.24
   0   5  -4  273.13    8.74
   0   5  -3   59.22    1.21
   0  -5   3   64.81    2.41
   0   5  -1    2.48    0.10
   0  -5   1    2.06    0.08
   0   5   1  317.80    7.25
   0  -5  -1  295.53    9.44
   0   5   2    0.96    0.06
   0  -5  -2    0.69    0.09
   0   5   4  114.95    2.67
   0  -5  -4  113.47    2.75
   0   5   5  167.15    3.17
   0  -5  -5  166.89    5.41
   0   5   6    6.41    0.22
   0  -5  -6    7.13    0.32
   0   5   7  283.34    8.97
   0  -5  -7  277.91    8.91
   0   5   8   84.29    2.00
   0  -5  -8   82.15    1.97
   0   5   9   30.36    0.89
   0  -5  -9   29.84    0.66
   0   5  10    8.40    0.32
   0  -5 -10    8.25    0.40
   0   5  11   66.17    2.46
   0  -5 -11   66.84    2.23
   0   5  12   10.04    0.35
   0  -5 -12   10.84    0.53
   0   5  13   87.36    2.07
   0  -5 -13   90.59    2.16
   0   5  14   16.26    0.73
   0  -5 -14   16.35    0.84
   0   5  15    4.43    0.25
   0  -5 -15    4.16    0.24
   0   5  16    0.88    0.21
   0  -5 -16    0.89    0.22
   0   5  17   14.97    0.66
   0  -5 -17   15.07    0.72
   0   6 -21    1.69    0.39
   0  -6  21    2.12    0.55
   0   6 -20   19.57    0.49
   0  -6  20   19.08    0.68
   0   6 -19    1.70    0.37
   0  -6  19    1.71    0.22
   0   6 -18    9.02    0.44
   0  -6  18    8.70    0.32
   0   6 -17    4.35    0.20
   0  -6  17    3.72    0.19
   0   6 -16    5.34    0.22
   0  -6  16    4.87    0.48
   0   6 -15    2.16    0.18
   0  -6  15    2.60    0.24
   0   6 -14   92.97    1.59
   0  -6  14   92.65    2.22
   0   6 -13    0.50    0.10
   0  -6  13    0.55    0.13
   0   6 -12   79.31    1.96
   0  -6  12   80.13    1.65
   0   6 -11   45.17    1.03
   0  -6  11   44.29    1.00
   0   6 -10  122.39    2.19
   0  -6  10  121.44    2.88
   0   6  -9   15.76    0.32
   0  -6   9   15.62    0.38
   0   6  -8  273.68    6.54
   0  -6   8  256.16    4.72
   0   6  -7   17.98    0.48
   0  -6   7   18.06    0.37
   0   6  -6  482.84    7.71
   0  -6   6  471.57   10.46
   0   6  -5    6.86    0.23
   0  -6   5    6.64    0.23
   0   6  -4  468.46   10.83
   0  -6   4  470.59   15.44
   0   6  -2    2.15    0.12
   0  -6   2    1.52    0.11
   0   6  -1  364.02    8.43
   0  -6   1  360.32   11.75
   0   6   0   28.18    0.61
   0  -6   0   28.10    0.76
   0   6   3   97.26    2.30
   0  -6  -3  103.87    2.54
   0   6   4  136.71    2.22
   0  -6  -4  140.99    3.23
   0   6   5    3.53    0.11
   0  -6  -5    3.72    0.18
   0   6   6  246.60    7.89
   0  -6  -6  251.47    4.66
   0   6   7   52.42    1.34
   0  -6  -7   52.30    1.30
   0   6   8   63.23    1.59
   0  -6  -8   63.35    1.25
   0   6   9   34.60    0.90
   0  -6  -9   35.12    1.41
   0   6  10   47.39    1.78
   0  -6 -10   47.24    1.88
   0   6  11   56.52    1.37
   0  -6 -11   54.83    1.37
   0   6  12  235.62    5.25
   0  -6 -12  245.54    7.84
   0   6  13   11.99    0.52
   0   6  14    9.52    0.37
   0  -6 -14    9.44    0.33
   0   6  15    1.62    0.18
   0  -6 -15    1.47    0.23
   0   6  16    5.66    0.35
   0  -6 -16    5.71    0.39
   0   6  17    0.07    0.20
   0  -6 -17    0.07    0.27
   0   7 -21    1.79    0.37
   0  -7  21    2.03    0.52
   0   7 -20   -0.07    0.25
   0  -7  20   -0.13    0.21
   0   7 -19   12.20    0.33
   0  -7  19   12.34    0.37
   0   7 -18    1.82    0.21
   0  -7  18    2.12    0.22
   0   7 -17    6.54    0.29
   0  -7  17    6.66    0.34
   0   7 -16    1.06    0.14
   0  -7  16    1.13    0.14
   0   7 -15   21.38    0.45
   0  -7  15   21.24    0.63
   0   7 -14    0.89    0.10
   0  -7  14    0.90    0.12
   0   7 -13   39.78    0.90
   0  -7  13   39.49    0.87
   0   7 -12    4.57    0.15
   0  -7  12    4.36    0.20
   0   7 -11   59.18    1.09
   0  -7  11   57.26    1.19
   0   7 -10    0.40    0.08
   0  -7  10    0.28    0.09
   0   7  -9  246.58    4.18
   0  -7   9  249.08    4.68
   0   7  -8  102.37    2.60
   0  -7   8  100.06    2.40
   0   7  -7  349.87    6.75
   0  -7   7  347.25    7.83
   0  -7   6   34.02    0.65
   0   7  -5  732.59   16.22
   0   7  -4   18.79    0.44
   0  -7   4   19.03    0.44
   0   7  -3  496.73   11.26
   0  -7   3  499.60   16.44
   0   7  -2   10.96    0.33
   0  -7   2   10.10    0.26
   0   7  -1  118.85    2.98
   0  -7   1  115.50    2.24
   0   7   0  244.25    4.57
   0  -7   0  244.24    5.67
   0   7   2   38.96    0.84
   0  -7  -2   37.62    0.98
   0   7   3  449.92    8.11
   0   7   4    5.67    0.14
   0  -7  -4    5.11    0.18
   0   7   5  288.79    6.50
   0  -7  -5  289.25    6.58
   0   7   6    1.82    0.09
   0  -7  -6    1.94    0.12
   0   7   7  323.61    7.32
   0  -7  -7  320.98    7.26
   0   7   8   17.49    0.55
   0  -7  -8   16.20    0.48
   0   7   9   19.94    0.76
   0  -7  -9   19.89    0.55
   0   7  10    9.25    0.32
   0  -7 -10    8.88    0.43
   0   7  11  199.90    4.61
   0  -7 -11  194.36    4.42
   0   7  12    5.59    0.26
   0  -7 -12    5.94    0.26
   0   7  13   49.63    1.75
   0  -7 -13   51.88    2.11
   0   7  14    0.04    0.15
   0  -7 -14    0.02    0.27
   0   7  15    4.28    0.23
   0   7  16    8.21    0.41
   0   8 -20    1.35    0.41
   0  -8  20    2.05    0.73
   0   8 -19    0.97    0.28
   0  -8  19    0.45    0.28
   0   8 -18    3.15    0.22
   0  -8  18    3.14    0.25
   0   8 -17    2.40    0.22
   0  -8  17    2.65    0.32
   0   8 -16   10.74    0.33
   0  -8  16   11.03    0.29
   0   8 -15    1.72    0.18
   0  -8  15    2.19    0.20
   0   8 -14   28.62    0.71
   0  -8  14   27.45    0.65
   0   8 -13    2.84    0.23
   0  -8  13    2.98    0.15
   0   8 -12   18.61    0.51
   0  -8  12   17.70    0.42
   0   8 -11    0.09    0.08
   0  -8  11    0.17    0.08
   0   8 -10   45.01    1.08
   0  -8  10   43.49    0.95
   0   8  -9   69.56    1.46
   0  -8   9   65.23    1.31
   0   8  -8   64.81    1.36
   0  -8   8   62.44    1.59
   0   8  -7    0.10    0.07
   0  -8   7    0.08    0.07
   0   8  -6   67.35    1.40
   0  -8   6   67.52    1.75
   0   8  -5  125.57    2.91
   0  -8   5  126.34    2.99
   0   8  -4  253.98    6.06
   0  -8   4  252.67    4.80
   0   8  -3    0.60    0.07
   0  -8   3    0.88    0.07
   0   8  -2   69.91    1.80
   0  -8   2   86.27    3.26
   0   8  -1    0.03    0.06
   0  -8   1    0.07    0.09
   0   8   0  313.37    6.01
   0  -8   0  303.27    9.73
   0   8   1   43.41    0.78
   0  -8  -1   44.71    1.62
   0   8   2  617.76   11.30
   0   8   3   31.67    0.57
   0  -8  -3   32.74    1.17
   0   8   4  111.45    1.85
   0  -8  -4  125.10    4.19
   0   8   5   43.45    0.85
   0  -8  -5   43.08    0.85
   0   8   6  206.32    4.67
   0  -8  -6  198.39    4.55
   0   8   7   14.83    0.47
   0  -8  -7   16.01    0.40
   0   8   8   52.40    1.33
   0  -8  -8   49.92    1.03
   0   8   9    0.76    0.12
   0  -8  -9    0.66    0.18
   0   8  10   77.71    1.83
   0   8  11   11.24    0.54
   0  -8 -11   11.04    0.38
   0   8  12   38.97    1.51
   0  -8 -12   41.33    1.02
   0   8  13   12.25    0.38
   0   8  14    4.15    0.24
   0  -8 -14    3.87    0.37
   0   8  15   -0.16    0.22
   0   8  16   15.09    0.46
   0  -8 -16   14.34    0.47
   0   9 -20    0.28    0.39
   0  -9  20    0.75    0.22
   0   9 -19    2.63    0.25
   0  -9  19    3.08    0.23
   0   9 -18   -0.13    0.28
   0  -9  18    0.29    0.19
   0   9 -17    8.83    0.26
   0  -9  17    9.26    0.38
   0   9 -16    0.09    0.21
   0  -9  16    0.13    0.14
   0   9 -15   24.31    0.59
   0  -9  15   24.93    0.59
   0   9 -14    2.31    0.18
   0  -9  14    2.21    0.26
   0   9 -13   46.30    1.03
   0  -9  13   45.92    0.93
   0   9 -12    0.93    0.14
   0  -9  12    0.88    0.10
   0   9 -11  136.23    2.44
   0  -9  11  135.45    3.20
   0   9 -10    0.08    0.09
   0  -9  10    0.16    0.09
   0   9  -9  203.62    3.46
   0  -9   9  199.38    3.76
   0   9  -8    9.25    0.30
   0  -9   8    9.37    0.22
   0   9  -7   59.03    2.36
   0  -9   7   56.71    2.01
   0   9  -6    8.58    0.32
   0  -9   6    7.96    0.23
   0   9  -5   67.07    1.39
   0  -9   5   67.09    1.19
   0   9  -4   24.86    0.70
   0  -9   4   24.91    0.70
   0   9  -3   45.59    1.03
   0  -9   3   45.14    0.92
   0   9  -2    6.02    0.17
   0  -9   2    6.11    0.24
   0   9  -1    9.16    0.26
   0  -9   1    9.13    0.25
   0   9   0  191.90    3.15
   0  -9   0  191.21    4.58
   0   9   1  125.13    3.01
   0  -9  -1  145.48    4.75
   0   9   2    8.32    0.24
   0  -9  -2    7.21    0.23
   0   9   3  104.70    2.03
   0  -9  -3  110.50    2.65
   0   9   4   60.31    1.19
   0  -9  -4   59.98    2.10
   0   9   5  123.92    2.41
   0  -9  -5  123.79    4.01
   0   9   6    1.75    0.14
   0  -9  -6    1.77    0.19
   0   9   7   84.88    1.65
   0  -9  -7   89.25    3.09
   0   9   8    9.74    0.32
   0  -9  -8    9.35    0.33
   0   9   9   21.96    0.66
   0  -9  -9   22.52    0.89
   0   9  10    0.30    0.15
   0  -9 -10    0.13    0.15
   0   9  11   76.93    2.00
   0   9  12    6.70    0.28
   0   9  13    3.50    0.26
   0   9  14    0.07    0.18
   0  -9 -14    0.32    0.33
   0   9  15    5.03    0.43
   0  10 -20    1.43    0.28
   0  10 -19    0.23    0.55
   0 -10  19    0.87    0.47
   0  10 -18    3.62    0.65
   0 -10  18    2.81    0.26
   0  10 -17    0.42    0.25
   0 -10  17    0.63    0.26
   0  10 -16   12.92    0.34
   0 -10  16   13.40    0.43
   0  10 -15    0.19    0.21
   0 -10  15    0.33    0.12
   0  10 -14    7.27    0.29
   0 -10  14    7.72    0.32
   0  10 -13    2.43    0.19
   0 -10  13    2.57    0.23
   0  10 -12   11.23    0.35
   0 -10  12   10.87    0.28
   0  10 -11    2.95    0.17
   0 -10  11    2.90    0.19
   0  10 -10   88.46    1.86
   0 -10  10   84.16    1.66
   0  10  -9    5.38    0.27
   0 -10   9    4.63    0.17
   0  10  -8  222.22    5.30
   0 -10   8  219.11    7.31
   0  10  -7    2.49    0.16
   0 -10   7    2.51    0.15
   0  10  -6  224.12    4.46
   0 -10   6  229.61    5.39
   0  10  -5    9.25    0.35
   0 -10   5    9.91    0.52
   0  10  -4  119.80    4.49
   0 -10   4  116.00    2.92
   0  10  -3   16.01    0.72
   0 -10   3   14.16    0.37
   0  10  -2   21.26    0.48
   0 -10   2   23.18    0.95
   0  10  -1   19.48    0.59
   0 -10   1   19.70    0.62
   0  10   0   94.94    1.89
   0 -10   0   99.06    2.52
   0  10   1    5.12    0.16
   0 -10  -1    5.97    0.25
   0  10   2  136.51    2.58
   0 -10  -2  140.80    4.85
   0  10   3   15.69    0.37
   0 -10  -3   15.70    0.66
   0  10   4  107.22    1.77
   0 -10  -4  108.22    2.09
   0  10   5    0.40    0.11
   0 -10  -5    0.30    0.09
   0  10   6  177.22    3.34
   0 -10  -6  171.78    3.22
   0  10   7    0.37    0.09
   0 -10  -7    0.37    0.16
   0  10   8   30.81    0.84
   0 -10  -8   30.72    0.82
   0  10   9   14.11    0.46
   0  10  10   23.86    0.71
   0  10  11    3.05    0.31
   0 -10 -11    2.86    0.22
   0  10  12   24.18    0.74
   0 -10 -12   24.45    0.69
   0  10  13   17.91    0.58
   0 -10 -13   16.49    0.50
   0  10  14    8.79    0.40
   0 -10 -14    9.01    0.39
   0  10  15    0.01    0.28
   0 -10 -15   -0.29    0.41
   0 -11  19    2.51    0.36
   0  11 -18   -0.03    0.59
   0 -11  18    0.44    0.25
   0  11 -17    5.84    0.28
   0 -11  17    6.43    0.32
   0  11 -16    3.53    0.24
   0 -11  16    3.73    0.26
   0  11 -15   11.81    0.38
   0 -11  15   11.30    0.34
   0  11 -14    0.10    0.16
   0 -11  14    0.23    0.17
   0  11 -13   11.77    0.37
   0 -11  13   11.90    0.37
   0  11 -12    1.73    0.17
   0 -11  12    2.06    0.18
   0  11 -11    6.27    0.20
   0 -11  11    5.68    0.26
   0  11 -10    1.29    0.15
   0 -11  10    1.48    0.14
   0  11  -9    5.15    0.21
   0 -11   9    5.53    0.22
   0  11  -8    7.01    0.26
   0 -11   8    6.96    0.27
   0  11  -7   90.19    1.85
   0 -11   7   88.04    2.39
   0  11  -6    6.11    0.22
   0 -11   6    7.05    0.32
   0  11  -5  160.42    3.89
   0 -11   5  157.06    3.01
   0  11  -4    7.06    0.22
   0 -11   4    6.67    0.25
   0  11  -3   55.09    1.19
   0 -11   3   58.17    2.15
   0  11  -2    0.35    0.08
   0 -11   2    0.28    0.15
   0  11  -1  117.20    2.41
   0 -11   1  117.83    4.20
   0  11   0    4.63    0.20
   0 -11   0    4.96    0.17
   0  11   1  276.22    4.49
   0 -11  -1  275.67    6.24
   0  11   2   16.87    0.36
   0 -11  -2   17.06    0.56
   0  11   3  160.62    3.05
   0 -11  -3  163.60    5.81
   0  11   4    2.53    0.11
   0 -11  -4    2.45    0.24
   0  11   5  117.66    2.24
   0 -11  -5  121.17    4.05
   0  11   6    6.18    0.19
   0 -11  -6    6.73    0.35
   0  11   7   61.52    1.25
   0 -11  -7   57.05    1.12
   0  11   8    0.69    0.11
   0 -11  -8    0.69    0.17
   0  11   9   13.64    0.43
   0  11  10    9.07    0.49
   0  11  11   25.10    0.73
   0 -11 -11   24.53    0.68
   0  11  12    7.13    0.32
   0 -11 -12    6.30    0.48
   0  11  13    9.46    0.60
   0 -11 -13    8.56    0.41
   0  11  14    1.60    0.38
   0 -11 -14    1.19    0.33
   0  12 -17    1.51    0.63
   0 -12  17    0.89    0.32
   0  12 -16    4.46    0.30
   0 -12  16    5.26    0.31
   0  12 -15    2.60    0.26
   0 -12  15    2.81    0.21
   0  12 -14   16.26    0.48
   0 -12  14   16.77    0.67
   0  12 -13    0.18    0.20
   0 -12  13    0.07    0.16
   0  12 -12   64.64    1.34
   0 -12  12   62.59    1.55
   0  12 -11    3.73    0.23
   0 -12  11    3.53    0.22
   0 -12  10   31.16    0.72
   0  12  -9    4.52    0.23
   0 -12   9    4.28    0.21
   0  12  -8   13.28    0.40
   0 -12   8   13.58    0.48
   0  12  -7    1.09    0.15
   0 -12   7    1.23    0.11
   0  12  -6   37.56    0.87
   0 -12   6   38.12    1.07
   0  12  -5    0.56    0.15
   0 -12   5    0.80    0.19
   0  12  -4   19.03    0.59
   0 -12   4   18.83    0.56
   0  12  -3    0.01    0.09
   0 -12   3   -0.03    0.13
   0  12  -2   42.42    0.89
   0 -12   2   45.19    1.20
   0  12  -1   20.44    0.52
   0 -12   1   18.85    0.62
   0  12   0  123.46    2.42
   0 -12   0  122.74    2.96
   0  12   1    0.13    0.13
   0 -12  -1   -0.13    0.16
   0  12   2   70.64    1.44
   0 -12  -2   74.61    2.49
   0  12   3    8.99    0.22
   0 -12  -3    9.04    0.27
   0  12   4   23.42    0.46
   0 -12  -4   24.11    1.10
   0  12   5    2.35    0.17
   0 -12  -5    2.52    0.26
   0  12   6   32.38    0.76
   0 -12  -6   32.12    0.73
   0  12   7    5.77    0.25
   0 -12  -7    5.62    0.39
   0  12   8   17.79    0.72
   0 -12  -8   15.17    0.85
   0  12   9   15.02    0.48
   0  12  10   19.88    0.57
   0 -12 -10   16.28    0.72
   0  12  11    1.01    0.24
   0 -12 -11    1.34    0.43
   0  12  12   13.09    0.49
   0 -12 -12   14.89    0.55
   0  12  13    0.37    0.38
   0 -12 -13    0.08    0.44
   0  13 -16   -0.11    0.46
   0  13 -15    2.18    0.37
   0 -13  15    1.69    0.31
   0  13 -14    0.16    0.42
   0 -13  14    0.28    0.23
   0  13 -13   18.58    0.49
   0 -13  13   19.23    0.60
   0  13 -12    0.14    0.17
   0 -13  12    0.13    0.15
   0 -13  11   37.61    0.81
   0  13 -10    1.19    0.25
   0 -13  10    1.40    0.15
   0  13  -9   13.70    0.48
   0 -13   9   12.95    0.44
   0  13  -8    8.50    0.29
   0 -13   8    8.29    0.26
   0  13  -7   36.28    0.79
   0 -13   7   34.50    1.39
   0  13  -6    9.92    0.32
   0 -13   6   10.59    0.57
   0  13  -5   41.99    0.92
   0 -13   5   39.73    1.71
   0  13  -4   11.29    0.35
   0 -13   4   11.78    0.46
   0  13  -3   24.54    0.72
   0 -13   3   23.84    0.74
   0  13  -2    1.23    0.22
   0 -13   2    1.07    0.20
   0  13  -1   24.78    0.53
   0 -13   1   22.59    0.70
   0  13   0    1.44    0.18
   0 -13   0    1.53    0.23
   0  13   1   16.35    0.37
   0 -13  -1   16.77    0.53
   0  13   2    2.15    0.13
   0 -13  -2    2.14    0.28
   0  13   3   18.08    0.37
   0 -13  -3   16.92    0.74
   0  13   4    3.89    0.17
   0 -13  -4    4.29    0.23
   0  13   5   20.08    0.44
   0 -13  -5   20.82    0.92
   0  13   6    7.33    0.25
   0 -13  -6    8.08    0.48
   0  13   7   15.50    0.41
   0 -13  -7   17.64    0.58
   0  13   8    0.12    0.14
   0 -13  -8   -0.21    0.29
   0  13   9   11.41    0.39
   0 -13  -9   11.17    0.62
   0  13  10    0.30    0.16
   0 -13 -10    0.41    0.38
   0  13  11   10.32    0.38
   0 -13 -11   10.35    0.66
   0  13  12    2.06    0.26
   0 -13 -12    2.39    0.49
   0  13  13    3.12    0.41
   0 -13 -13    3.10    0.82
   0 -14  15    0.49    0.37
   0  14 -14    3.38    0.55
   0 -14  14    3.48    0.49
   0  14 -13    0.21    0.29
   0 -14  13    0.18    0.54
   0  14 -12   11.43    0.43
   0 -14  12   11.73    0.47
   0  14 -11    1.45    0.37
   0 -14  11    1.17    0.18
   0  14 -10    7.03    0.28
   0 -14  10    6.79    0.33
   0  14  -9    2.32    0.22
   0 -14   9    2.41    0.32
   0  14  -8    6.92    0.28
   0 -14   8    7.03    0.36
   0  14  -7    4.50    0.26
   0 -14   7    4.24    0.28
   0  14  -6   39.40    0.91
   0 -14   6   37.86    1.08
   0  14  -5    1.60    0.17
   0 -14   5    1.62    0.21
   0  14  -4   93.18    2.21
   0 -14   4   95.23    3.20
   0  14  -3    2.68    0.14
   0 -14   3    2.22    0.33
   0  14  -2   86.92    2.18
   0 -14   2   83.39    1.99
   0  14  -1    4.36    0.19
   0 -14   1    4.45    0.42
   0  14   0   11.90    0.30
   0 -14   0   11.25    0.65
   0  14   1    2.87    0.15
   0 -14  -1    3.32    0.34
   0  14   2   24.23    0.52
   0 -14  -2   24.02    0.93
   0  14   3    5.26    0.22
   0 -14  -3    4.81    0.34
   0  14   4   71.18    1.23
   0 -14  -4   70.62    1.74
   0  14   5    0.05    0.13
   0 -14  -5    0.26    0.21
   0  14   6   48.76    1.03
   0 -14  -6   48.36    1.00
   0  14   7    3.30    0.25
   0 -14  -7    2.74    0.37
   0  14   8   14.93    0.43
   0 -14  -8   15.92    0.82
   0  14   9    0.10    0.25
   0 -14  -9    0.04    0.11
   0  14  10   10.45    0.41
   0 -14 -10   10.25    0.69
   0  14  11    2.51    0.31
   0 -14 -11    3.52    0.54
   0  14  12    8.05    0.31
   0 -14 -12   10.01    0.86
   0  15 -12    0.22    0.26
   0 -15  12    0.59    0.64
   0  15 -11    3.91    0.44
   0 -15  11    3.52    0.28
   0  15 -10    0.87    0.39
   0 -15  10    0.33    0.27
   0  15  -9    9.93    0.62
   0 -15   9    9.93    0.43
   0  15  -8    0.60    0.16
   0 -15   8    0.58    0.40
   0  15  -7   11.59    0.51
   0 -15   7   10.84    0.45
   0  15  -6    3.85    0.19
   0 -15   6    3.26    0.28
   0  15  -5   14.32    0.40
   0 -15   5   14.26    0.78
   0  15  -4    0.19    0.10
   0 -15   4    0.39    0.19
   0  15  -3   44.50    0.80
   0 -15   3   45.80    1.77
   0  15  -2    1.07    0.17
   0 -15   2    0.75    0.19
   0  15  -1   23.11    0.52
   0 -15   1   23.23    0.58
   0  15   0    0.34    0.15
   0 -15   0    0.36    0.23
   0  15   1   11.55    0.29
   0 -15  -1   11.64    0.60
   0  15   2    0.10    0.16
   0 -15  -2    0.06    0.35
   0  15   3   35.01    0.76
   0 -15  -3   35.52    1.39
   0  15   4    2.57    0.20
   0 -15  -4    3.13    0.30
   0  15   5   24.71    0.62
   0 -15  -5   22.84    1.23
   0  15   6    0.11    0.23
   0 -15  -6    0.33    0.48
   0  15   7    8.07    0.36
   0 -15  -7    7.37    0.65
   0  15   8    0.18    0.26
   0  15   9    2.28    0.29
   0 -15  -9    2.49    0.57
   0  15  10    0.22    0.37
   0 -15 -10    0.20    0.64
   0  15  11    3.79    0.28
   0 -15 -11    4.20    0.91
   0  16 -10    7.00    0.38
   0 -16  10    7.72    0.57
   0  16  -9    1.48    0.53
   0 -16   9    0.99    0.28
   0  16  -8   14.68    0.48
   0 -16   8   14.52    0.68
   0  16  -7    6.04    0.34
   0 -16   7    5.16    0.42
   0  16  -6    7.65    0.35
   0 -16   6    7.88    0.49
   0  16  -5    0.57    0.29
   0 -16   5    0.43    0.40
   0  16  -4    7.58    0.26
   0 -16   4    8.62    0.58
   0  16  -3    0.06    0.12
   0 -16   3    0.11    0.28
   0  16  -2    9.73    0.31
   0 -16   2   10.69    0.40
   0  16  -1    3.48    0.25
   0 -16   1    3.33    0.35
   0  16   0    5.17    0.22
   0 -16   0    5.11    0.40
   0  16   1    0.26    0.15
   0 -16  -1    0.22    0.32
   0  16   2   12.65    0.34
   0 -16  -2   13.46    0.53
   0  16   3    2.92    0.25
   0 -16  -3    3.71    0.54
   0  16   4    6.01    0.26
   0 -16  -4    5.40    0.53
   0  16   5    1.49    0.23
   0 -16  -5    1.44    0.34
   0  16   6    4.70    0.30
   0 -16  -6    4.88    0.65
   0  16   7    0.48    0.30
   0  16   8    2.67    0.32
   0 -16  -8    3.76    0.48
   0  16   9    1.53    0.46
   0  17  -8    0.77    0.34
   0 -17   8    0.78    0.38
   0  17  -7    5.61    0.43
   0 -17   7    5.52    0.43
   0  17  -6   -0.25    0.48
   0 -17   6    0.21    0.36
   0  17  -5    6.28    0.49
   0 -17   5    6.14    0.46
   0  17  -4   -0.11    0.34
   0 -17   4    0.01    0.35
   0  17  -3   14.32    0.56
   0 -17   3   13.55    0.52
   0  17  -2    2.99    0.19
   0 -17   2    3.83    0.33
   0  17  -1   12.14    0.32
   0 -17   1   13.78    0.56
   0  17   0    3.16    0.28
   0 -17   0    3.29    0.42
   0  17   1   11.06    0.34
   0 -17  -1   11.38    0.73
   0  17   2    0.37    0.20
   0  17   3    1.30    0.33
   0 -17  -3    1.64    0.46
   0  17   4    0.07    0.35
   0 -17  -4    0.03    0.72
   0  17   5    2.16    0.27
   0  18  -5    0.32    0.40
   0 -18   5    0.27    0.39
   0  18  -4    7.06    0.41
   0 -18   4    5.83    0.55
   0  18  -3    0.16    0.29
   0 -18   3    0.60    0.61
   0  18  -2    8.91    0.54
   0 -18   2    7.39    0.71
   0  18  -1    0.06    0.39
   0 -18   1    0.01    0.63
   0  18   0   13.58    0.56
   0 -18   0   14.61    0.56
   0 -18  -1    0.57    0.70
   0  18   2    6.96    0.89
   0 -18  -2    9.35    1.01
   0  18   3   -0.23    0.65
   0 -18  -3   -0.57    0.76
   0  19  -2    0.03    0.25
   0 -19   2    0.26    0.56
   0  19  -1    2.37    0.42
   0 -19   1    1.90    0.34
   0 -19   0    0.60    0.80
   0  19   1    3.40    0.86
   0 -19  -1    4.14    0.94
   1 -19  -2   -0.21    0.64
   1 -19  -1   10.76    0.97
  -1  19   1   10.93    0.63
   1 -19   0    1.44    0.54
  -1  19   0    1.78    0.40
  -1  19  -1   15.78    0.64
   1 -19   2    0.25    0.71
   1 -19   3    5.60    0.75
  -1  19  -3    6.61    0.52
   1 -19   4    0.27    0.57
  -1  19  -4    0.30    0.62
   1 -18  -4    1.68    0.50
  -1  18   4    1.59    0.49
  -1  18   3    0.14    0.59
   1 -18  -2    5.96    0.34
  -1  18   2    6.42    0.76
   1 -18  -1    0.10    0.31
  -1  18   1   -0.01    0.54
   1 -18   0   19.88    0.89
  -1  18   0   19.14    0.85
   1 -18   1    0.08    0.42
  -1  18  -1   -0.03    0.36
   1 -18   2    6.62    0.47
  -1  18  -2    5.87    0.63
   1 -18   3    0.10    0.39
  -1  18  -3    0.33    0.36
   1 -18   4    2.51    0.40
  -1  18  -4    3.47    0.55
   1 -18   5   -0.22    0.36
  -1  18  -5    0.12    0.25
   1 -18   6    6.98    0.42
  -1  18  -6    7.60    0.34
   1 -18   7    0.10    0.41
  -1  18  -7   -0.26    0.33
  -1  17   6    1.55    0.27
  -1  17   5    2.92    0.30
   1 -17  -4    0.30    0.28
  -1  17   4    0.96    0.26
   1 -17  -3    1.71    0.51
  -1  17   3    1.67    0.18
   1 -17  -2    0.76    0.55
  -1  17   2    0.74    0.16
   1 -17  -1   10.00    0.68
  -1  17   1    9.92    0.50
   1 -17   0   -0.09    0.44
  -1  17   0    0.29    0.32
   1 -17   1    9.08    0.54
  -1  17  -1    8.93    0.66
   1 -17   2    0.11    0.32
  -1  17  -2   -0.16    0.27
   1 -17   3    1.30    0.32
  -1  17  -3    0.84    0.46
   1 -17   4   -0.06    0.25
  -1  17  -4    0.18    0.32
   1 -17   5    0.29    0.46
  -1  17  -5    0.34    0.30
   1 -17   6   -0.18    0.31
  -1  17  -6    0.13    0.29
   1 -17   7    4.21    0.57
  -1  17  -7    5.11    0.37
   1 -17   8    2.50    0.41
  -1  17  -8    3.47    0.39
   1 -17   9   16.72    0.80
  -1  17  -9   16.33    0.57
   1 -16 -10    4.50    0.57
  -1  16  10    3.01    0.32
  -1  16   9    0.04    0.30
  -1  16   8    3.37    0.27
  -1  16   7    0.95    0.27
   1 -16  -6   18.49    0.93
  -1  16   6   19.44    0.52
  -1  16   5    0.11    0.26
  -1  16   4   30.84    0.72
   1 -16  -3    0.12    0.32
  -1  16   3    0.57    0.21
   1 -16  -2   10.81    0.66
  -1  16   2    9.08    0.34
  -1  16   1    0.81    0.16
   1 -16   0   14.72    0.56
  -1  16   0   13.62    0.31
   1 -16   1    0.73    0.23
  -1  16  -1    1.11    0.36
   1 -16   2   35.85    1.36
  -1  16  -2   34.76    1.48
   1 -16   3    1.52    0.23
  -1  16  -3    1.65    0.31
   1 -16   4   43.66    1.63
  -1  16  -4   43.17    1.23
   1 -16   5   11.28    0.48
  -1  16  -5   10.96    0.62
   1 -16   6    8.95    0.44
  -1  16  -6    8.90    0.42
   1 -16   7    1.92    0.31
  -1  16  -7    2.13    0.31
  -1  16  -8    3.61    0.30
   1 -16   9    0.23    0.32
  -1  16  -9    0.22    0.27
   1 -16  10    5.80    0.64
  -1  16 -10    6.58    0.36
   1 -16  11    0.14    0.30
  -1  16 -11    0.20    0.32
   1 -15 -12    1.39    0.67
  -1  15  12    1.12    0.41
   1 -15 -11    3.56    0.44
  -1  15  11    2.88    0.34
  -1  15  10    0.11    0.43
   1 -15  -9    7.51    0.54
  -1  15   9    6.75    0.38
   1 -15  -8    2.37    0.54
  -1  15   8    2.27    0.29
  -1  15   7   19.57    0.59
   1 -15  -6    0.48    0.30
  -1  15   6    0.31    0.16
   1 -15  -5   70.07    2.38
  -1  15   5   73.88    1.29
   1 -15  -4    0.13    0.30
  -1  15   4    0.10    0.15
   1 -15  -3   21.24    0.97
  -1  15   3   22.88    0.48
   1 -15  -2    0.95    0.24
  -1  15   2    0.79    0.12
   1 -15  -1    3.31    0.31
  -1  15   1    3.35    0.23
   1 -15   0    0.86    0.22
  -1  15   0    1.10    0.11
   1 -15   1   30.58    0.89
  -1  15  -1   30.74    0.69
   1 -15   2   20.52    0.89
  -1  15  -2   21.60    0.68
   1 -15   3  112.70    3.99
  -1  15  -3  115.82    2.88
   1 -15   4    0.40    0.24
  -1  15  -4    0.34    0.34
   1 -15   5   96.74    3.43
  -1  15  -5   95.10    2.32
   1 -15   6    2.57    0.24
  -1  15  -6    2.11    0.24
   1 -15   7   14.01    0.65
  -1  15  -7   13.39    0.69
   1 -15   8    0.20    0.29
  -1  15  -8    0.34    0.35
   1 -15   9    7.81    0.59
  -1  15  -9    8.79    0.39
   1 -15  10    0.66    0.34
  -1  15 -10    0.04    0.30
  -1  15 -11    4.34    0.35
   1 -15  12    0.18    0.25
  -1  15 -12    0.05    0.29
   1 -15  13    1.14    0.37
  -1  14  13    0.08    0.19
   1 -14 -12    7.44    0.48
  -1  14  12    7.28    0.42
  -1  14  11   -0.08    0.22
  -1  14  10   14.99    0.52
   1 -14  -9    1.73    0.37
  -1  14   9    1.17    0.19
   1 -14  -8   12.24    0.61
  -1  14   8   13.24    0.45
  -1  14   7    0.02    0.13
  -1  14   6   49.12    1.02
  -1  14   5    2.51    0.21
   1 -14  -4   33.04    1.21
  -1  14   4   30.78    0.72
   1 -14  -3    0.95    0.26
  -1  14   3    0.73    0.12
   1 -14  -2    0.45    0.17
  -1  14   2    0.62    0.12
   1 -14  -1   13.64    0.44
  -1  14   1   14.11    0.35
   1 -14   0    6.22    0.38
  -1  14   0    5.82    0.20
   1 -14   1    0.48    0.19
  -1  14  -1    0.81    0.08
   1 -14   2   50.75    1.35
  -1  14  -2   51.95    1.10
   1 -14   3    0.02    0.17
  -1  14  -3    0.18    0.28
   1 -14   4   80.48    2.12
  -1  14  -4   79.24    2.04
   1 -14   5    7.24    0.41
  -1  14  -5    7.16    0.32
   1 -14   6   14.37    0.66
  -1  14  -6   14.43    0.71
   1 -14   7    1.54    0.20
  -1  14  -7    2.15    0.35
   1 -14   8    4.33    0.30
  -1  14  -8    4.43    0.27
   1 -14   9    0.78    0.28
  -1  14  -9    0.34    0.24
   1 -14  10   33.83    0.71
  -1  14 -10   33.76    0.95
   1 -14  11    1.88    0.22
   1 -14  12   27.15    0.80
  -1  14 -12   29.07    0.83
   1 -14  13   -0.02    0.32
  -1  14 -13    0.49    0.23
   1 -14  14    4.26    0.30
  -1  14 -14    4.37    0.40
   1 -14  15    1.55    0.31
  -1  14 -15    1.10    0.39
   1 -13 -13    9.40    0.71
  -1  13  13    7.55    0.33
   1 -13 -12    0.78    0.41
  -1  13  12    0.52    0.20
   1 -13 -11   20.10    0.86
  -1  13  11   19.72    0.59
   1 -13 -10    0.15    0.39
  -1  13  10   -0.06    0.15
  -1  13   9   14.39    0.47
   1 -13  -8    1.58    0.34
  -1  13   8    1.88    0.30
  -1  13   7   19.47    0.56
   1 -13  -6    0.33    0.21
  -1  13   6    0.31    0.16
   1 -13  -5   23.16    1.08
  -1  13   5   22.52    0.54
  -1  13   4    0.68    0.12
   1 -13  -3   12.35    0.65
  -1  13   3   11.70    0.28
   1 -13  -2    9.60    0.51
  -1  13   2    9.01    0.24
   1 -13  -1   34.24    0.94
  -1  13   1   32.65    0.64
   1 -13   0    5.30    0.30
  -1  13   0    5.62    0.22
   1 -13   1   60.37    2.23
  -1  13  -1   58.82    1.44
   1 -13   2    0.23    0.14
  -1  13  -2    0.43    0.07
   1 -13   3   65.52    1.79
  -1  13  -3   63.30    1.30
   1 -13   4    7.36    0.31
  -1  13  -4    7.46    0.30
   1 -13   5   23.32    0.69
  -1  13  -5   25.55    1.06
   1 -13   6    1.98    0.19
  -1  13  -6    1.44    0.28
   1 -13   7    0.17    0.20
  -1  13  -7    0.28    0.20
   1 -13   8    0.28    0.33
  -1  13  -8    0.53    0.11
   1 -13   9    0.90    0.18
  -1  13  -9    0.82    0.13
   1 -13  10    0.27    0.16
  -1  13 -10    0.29    0.19
   1 -13  11   35.79    0.91
  -1  13 -11   38.08    1.00
   1 -13  12    3.32    0.22
  -1  13 -12    3.07    0.28
   1 -13  13   30.12    0.69
  -1  13 -13   30.72    0.97
   1 -13  14    0.33    0.21
  -1  13 -14    0.70    0.32
   1 -13  15    5.41    0.30
  -1  13 -15    4.18    0.32
   1 -13  16    0.16    0.30
  -1  13 -16   -0.03    0.29
   1 -12 -14   16.09    0.62
  -1  12  14   15.47    0.52
   1 -12 -13    1.12    0.43
  -1  12  13    0.41    0.26
   1 -12 -12   22.93    0.93
  -1  12  12   21.79    0.66
  -1  12  11    1.58    0.29
   1 -12 -10    7.72    0.34
  -1  12  10    7.69    0.34
   1 -12  -9    6.00    0.28
  -1  12   9    6.88    0.29
  -1  12   8   29.10    0.80
   1 -12  -7    0.16    0.20
  -1  12   7    0.06    0.11
   1 -12  -6   64.09    1.55
  -1  12   6   63.55    1.59
   1 -12  -5    5.59    0.37
  -1  12   5    5.40    0.18
  -1  12   4   55.61    1.15
   1 -12  -3    0.46    0.20
  -1  12   3    0.39    0.08
   1 -12  -2  106.33    3.67
  -1  12   2  107.54    2.22
   1 -12  -1    3.09    0.27
  -1  12   1    3.18    0.12
   1 -12   0  152.55    5.29
  -1  12   0  151.86    2.49
   1 -12   1    8.25    0.44
  -1  12  -1    8.46    0.24
   1 -12   2  240.53    5.55
  -1  12  -2  247.34    8.02
   1 -12   3    0.38    0.16
  -1  12  -3    0.46    0.07
  -1  12  -4  127.80    2.45
   1 -12   5    2.93    0.19
  -1  12  -5    2.59    0.13
   1 -12   6   75.64    2.00
  -1  12  -6   74.88    1.94
   1 -12   7    9.39    0.37
  -1  12  -7    9.06    0.26
   1 -12   8   25.00    0.61
  -1  12  -8   23.78    0.59
   1 -12   9    0.07    0.09
  -1  12  -9    0.05    0.12
   1 -12  10    8.11    0.33
  -1  12 -10   -0.12    0.30
   1 -12  11    1.08    0.29
  -1  12 -11    0.37    0.21
   1 -12  12   20.98    0.63
  -1  12 -12   20.96    0.65
   1 -12  13    2.49    0.23
  -1  12 -13    2.59    0.22
   1 -12  14    9.18    0.37
  -1  12 -14    8.58    0.29
   1 -12  15    1.15    0.24
  -1  12 -15    1.05    0.26
   1 -12  16    5.74    0.42
  -1  12 -16    5.34    0.26
   1 -12  17   -0.22    0.35
  -1  12 -17    0.43    0.61
  -1  11  15   12.42    0.41
   1 -11 -14    1.56    0.30
  -1  11  14    1.34    0.35
   1 -11 -13   45.19    1.18
  -1  11  13   43.87    1.08
   1 -11 -12   15.01    0.70
  -1  11  12   13.84    0.44
   1 -11 -11   17.49    0.72
  -1  11  11   18.91    0.73
   1 -11 -10    0.54    0.18
  -1  11  10    0.58    0.17
   1 -11  -9   26.21    1.06
  -1  11   9   25.71    0.76
   1 -11  -8   10.00    0.50
  -1  11   8    9.98    0.37
  -1  11   7   89.49    1.80
   1 -11  -6   -0.09    0.15
  -1  11   6    0.03    0.11
   1 -11  -5   79.15    2.44
  -1  11   5   78.82    1.96
   1 -11  -4   24.04    0.85
  -1  11   4   23.34    0.56
   1 -11  -3  212.49    7.21
  -1  11   3  218.39    5.04
   1 -11  -2    0.81    0.17
  -1  11   2    0.69    0.07
   1 -11  -1   55.21    1.89
  -1  11   1   53.90    0.96
   1 -11   0   19.16    0.78
  -1  11   0   20.10    0.56
   1 -11   1  138.34    4.54
  -1  11  -1  135.60    2.28
   1 -11   2    3.65    0.20
  -1  11  -2    2.99    0.16
   1 -11   3  240.14    5.92
  -1  11  -3  244.32    5.77
   1 -11   4    0.23    0.20
  -1  11  -4    0.06    0.05
   1 -11   5  112.83    2.71
  -1  11  -5  106.82    2.13
   1 -11   6    2.21    0.12
  -1  11  -6    2.31    0.15
   1 -11   7  178.48    3.33
  -1  11  -7  181.09    4.24
   1 -11   8    6.36    0.26
  -1  11  -8    6.59    0.37
   1 -11   9   53.18    1.36
  -1  11  -9   52.88    1.14
   1 -11  10    1.79    0.14
  -1  11 -10    2.01    0.26
   1 -11  11   42.47    0.90
  -1  11 -11   42.53    0.83
   1 -11  12    0.28    0.25
  -1  11 -12    0.22    0.12
   1 -11  13   18.35    0.55
  -1  11 -13   18.74    0.62
   1 -11  14    2.72    0.18
  -1  11 -14    2.58    0.16
   1 -11  15    7.92    0.32
  -1  11 -15    7.73    0.29
   1 -11  16    0.45    0.20
  -1  11 -16    0.42    0.24
   1 -11  17   11.97    0.41
  -1  11 -17   10.44    0.50
   1 -11  18    0.04    0.41
   1 -11  19    6.54    0.51
   1 -10 -15    2.10    0.45
  -1  10  15    2.03    0.26
   1 -10 -14   15.80    0.71
  -1  10  14   15.26    0.48
  -1  10  13    3.08    0.19
  -1  10  12    8.82    0.50
   1 -10 -11    0.08    0.25
  -1  10  11    0.67    0.24
   1 -10 -10   18.02    0.70
  -1  10  10   18.61    0.51
  -1  10   9    0.91    0.16
  -1  10   8  140.81    4.68
   1 -10  -7    0.33    0.15
  -1  10   7    0.41    0.09
   1 -10  -6    9.88    0.42
  -1  10   6   10.02    0.27
   1 -10  -5   12.76    0.36
  -1  10   5   12.83    0.31
   1 -10  -4  127.74    3.00
  -1  10   4  125.47    2.48
   1 -10  -3   11.05    0.35
  -1  10   3   10.23    0.30
   1 -10  -2   98.04    3.29
  -1  10   2   94.86    1.85
   1 -10  -1  102.80    3.42
  -1  10   1  101.13    1.94
   1 -10   0    0.81    0.15
  -1  10   0    1.10    0.07
   1 -10   1   62.77    2.14
  -1  10  -1   65.17    1.58
   1 -10   2  190.61    4.41
  -1  10  -2  196.63    4.61
   1 -10   3   19.37    0.57
  -1  10  -3   19.27    0.57
   1 -10   4    1.28    0.17
  -1  10  -4    1.33    0.09
   1 -10   5   94.45    2.23
  -1  10  -5   90.96    2.26
   1 -10   6   50.55    1.93
  -1  10  -6   50.63    1.09
   1 -10   7    7.46    0.26
  -1  10  -7    7.02    0.27
   1 -10   8   97.45    3.39
  -1  10  -8  102.75    2.61
   1 -10   9   10.21    0.29
  -1  10  -9   10.68    0.33
   1 -10  10   28.48    1.26
  -1  10 -10   28.62    0.58
   1 -10  11    0.52    0.11
  -1  10 -11    0.64    0.15
   1 -10  12   43.28    1.15
  -1  10 -12   41.95    0.81
   1 -10  13   -0.01    0.14
  -1  10 -13    0.11    0.15
   1 -10  14    2.91    0.23
  -1  10 -14    2.74    0.17
   1 -10  15    3.73    0.27
  -1  10 -15    3.09    0.25
   1 -10  16   13.42    0.40
  -1  10 -16   13.33    0.41
   1 -10  17    0.84    0.27
  -1  10 -17    0.80    0.18
   1 -10  18    5.81    0.38
  -1  10 -18    5.37    0.52
   1 -10  19    0.19    0.26
  -1  10 -19    0.51    0.60
   1 -10  20    1.34    0.23
   1  -9 -16    0.20    0.23
  -1   9  16    0.06    0.20
   1  -9 -15   14.70    0.69
  -1   9  15   14.93    0.49
   1  -9 -14    0.64    0.32
  -1   9  14    0.94    0.19
   1  -9 -13   21.27    0.62
  -1   9  13   21.48    0.61
  -1   9  12    0.38    0.14
  -1   9  11    7.36    0.37
  -1   9  10   11.60    0.39
   1  -9  -9  134.91    3.16
  -1   9   9  136.20    3.17
   1  -9  -8    0.73    0.13
  -1   9   8    0.73    0.13
   1  -9  -7   64.39    1.53
  -1   9   7   61.28    1.20
   1  -9  -6    5.80    0.22
  -1   9   6    5.95    0.17
   1  -9  -5   82.50    1.99
  -1   9   5   84.66    1.61
   1  -9  -4   39.80    1.41
  -1   9   4   40.93    1.05
   1  -9  -3  648.97   14.20
  -1   9   3  650.76   14.31
   1  -9  -2   47.46    1.17
  -1   9   2   47.42    1.00
   1  -9  -1   14.76    0.57
  -1   9   1   12.42    0.30
   1  -9   0  398.90   12.48
  -1   9   0  403.28   12.89
   1  -9   1  294.90    6.90
  -1   9  -1  286.12    6.73
   1  -9   2    0.14    0.11
  -1   9  -2    0.18    0.10
   1  -9   3  162.32    5.39
  -1   9  -3  161.48    3.95
   1  -9   4  358.21   11.43
  -1   9  -4  338.48    6.33
   1  -9   5    4.86    0.16
  -1   9  -5    4.93    0.21
   1  -9   6   35.94    0.82
  -1   9  -6   36.41    0.82
   1  -9   7  221.43    6.91
  -1   9  -7  223.38    7.73
   1  -9   8   21.05    0.60
  -1   9  -8   21.43    0.65
   1  -9   9   35.98    0.77
  -1   9  -9   37.29    0.97
   1  -9  10    0.74    0.09
  -1   9 -10    0.72    0.09
   1  -9  11  107.58    2.03
  -1   9 -11  111.58    1.90
   1  -9  12    0.56    0.10
  -1   9 -12    0.69    0.12
   1  -9  13   26.02    0.73
  -1   9 -13   26.72    0.66
   1  -9  14    3.37    0.16
  -1   9 -14    3.23    0.20
   1  -9  15    6.22    0.21
  -1   9 -15    6.70    0.24
   1  -9  16    0.22    0.17
  -1   9 -16    0.06    0.16
   1  -9  17   26.39    1.09
  -1   9 -17   25.17    0.76
   1  -9  18    0.36    0.19
  -1   9 -18    0.21    0.24
   1  -9  19    0.84    0.25
  -1   9 -19    1.04    0.44
   1  -9  20    0.28    0.34
  -1   9 -20    0.04    0.32
   1  -8 -16    8.63    0.53
  -1   8  16    8.76    0.36
   1  -8 -15    2.18    0.33
  -1   8  15    2.22    0.20
   1  -8 -14   25.79    1.01
  -1   8  14   25.22    1.07
   1  -8 -13    0.45    0.25
  -1   8  13    0.22    0.21
   1  -8 -12   37.95    0.97
  -1   8  12   36.76    0.98
   1  -8 -11    0.20    0.21
  -1   8  11    0.11    0.11
  -1   8  10  101.72    2.51
   1  -8  -9    7.35    0.36
  -1   8   9    7.20    0.28
   1  -8  -8  151.71    4.91
  -1   8   8  159.71    5.34
   1  -8  -7    1.20    0.12
  -1   8   7    1.27    0.17
   1  -8  -6   13.86    0.41
  -1   8   6   12.53    0.31
   1  -8  -5    0.27    0.07
  -1   8   5    0.29    0.06
   1  -8  -3   71.48    1.74
  -1   8   3   74.39    1.49
   1  -8  -1   31.65    1.16
  -1   8   1   31.71    0.69
   1  -8   0  327.63    7.39
  -1   8   0  330.20    7.53
   1  -8   1   55.58    2.01
  -1   8  -1   58.55    2.03
   1  -8   3   92.57    2.49
  -1   8  -3   88.11    2.24
   1  -8   4   87.81    2.08
  -1   8  -4   86.78    1.73
   1  -8   5   52.82    1.41
  -1   8  -5   53.58    1.42
  -1   8  -6  763.56   24.24
   1  -8   7   17.55    0.51
  -1   8  -7   18.29    0.81
   1  -8   8  150.97    2.87
  -1   8  -8  151.05    2.50
   1  -8   9    9.86    0.28
  -1   8  -9   10.03    0.24
   1  -8  10   21.72    0.49
  -1   8 -10   20.95    0.49
   1  -8  11    0.15    0.07
  -1   8 -11    0.22    0.08
   1  -8  12  135.82    2.21
  -1   8 -12  134.31    2.53
   1  -8  13    7.86    0.24
  -1   8 -13    7.94    0.23
   1  -8  14    9.20    0.24
  -1   8 -14    9.16    0.24
   1  -8  15    0.82    0.17
  -1   8 -15    0.80    0.14
   1  -8  16   32.56    0.89
  -1   8 -16   33.09    0.79
   1  -8  17   10.21    0.35
  -1   8 -17   10.31    0.33
   1  -8  18   17.53    0.52
  -1   8 -18   18.44    0.52
   1  -8  19    1.93    0.27
  -1   8 -19    2.13    0.22
   1  -8  20    5.43    0.32
  -1   8 -20    4.24    0.24
   1  -7 -17    9.92    0.42
  -1   7  17   10.89    0.56
   1  -7 -16    5.77    0.28
  -1   7  16    5.64    0.27
   1  -7 -15    8.72    0.49
  -1   7  15    9.05    0.33
   1  -7 -14    1.55    0.20
  -1   7  14    1.47    0.26
   1  -7 -13   36.05    0.90
  -1   7  13   35.77    1.29
  -1   7  12    0.17    0.14
   1  -7 -11   41.01    1.61
  -1   7  11   41.11    1.45
   1  -7 -10    0.69    0.14
  -1   7  10    0.41    0.14
   1  -7  -9  179.47    5.81
  -1   7   9  188.19    4.29
   1  -7  -8   24.32    0.63
  -1   7   8   25.71    0.72
   1  -7  -7  135.60    3.10
  -1   7   7  133.30    4.29
   1  -7  -6  138.87    3.21
  -1   7   6  131.25    2.99
   1  -7  -5  210.43    4.72
  -1   7   5  196.85    4.40
   1  -7  -4  114.51    3.70
  -1   7   4  119.51    2.29
   1  -7  -3  484.91   14.98
  -1   7   3  487.36   15.28
   1  -7  -2   12.93    0.38
  -1   7   2   12.36    0.29
   1  -7  -1    4.14    0.22
  -1   7   1    4.18    0.11
   1  -7   0   22.38    0.64
  -1   7   0   20.30    0.45
   1  -7   1  648.58   20.23
   1  -7   2   51.99    1.30
  -1   7  -2   51.61    1.30
   1  -7   3  164.33    3.97
  -1   7  -3  161.08    3.11
   1  -7   4    3.44    0.16
   1  -7   5  508.87   16.34
  -1   7  -5  503.73   11.33
   1  -7   6   28.58    0.64
   1  -7   7  740.64   23.12
  -1   7  -7  766.38   24.80
   1  -7   8    0.88    0.11
  -1   7  -8    0.87    0.08
   1  -7   9   15.66    0.39
  -1   7  -9   16.20    0.49
   1  -7  10   11.54    0.30
  -1   7 -10   11.51    0.35
   1  -7  11  113.14    2.72
  -1   7 -11  114.29    2.03
   1  -7  12    0.76    0.11
  -1   7 -12    0.72    0.09
   1  -7  13   26.47    0.62
  -1   7 -13   26.70    0.57
   1  -7  14    3.44    0.20
  -1   7 -14    3.69    0.20
   1  -7  15    8.74    0.25
  -1   7 -15    9.03    0.38
   1  -7  16   12.48    0.33
  -1   7 -16   12.61    0.38
   1  -7  17   12.89    0.85
  -1   7 -17   15.13    0.47
   1  -7  18    1.92    0.21
  -1   7 -18    1.69    0.22
   1  -7  19    5.17    0.78
  -1   7 -19    3.40    0.30
   1  -7  20    0.77    0.34
  -1   7 -20    1.13    0.25
   1  -7  21    6.71    0.55
   1  -6 -17    0.96    0.27
  -1   6  17    1.10    0.23
   1  -6 -16    9.47    0.49
  -1   6  16    8.58    0.41
   1  -6 -15    0.08    0.19
  -1   6  15    0.33    0.25
   1  -6 -14   23.30    0.83
  -1   6  14   22.51    0.61
   1  -6 -13   27.68    0.74
  -1   6  13   27.56    0.75
   1  -6 -12   89.55    2.98
  -1   6  12   90.64    3.16
   1  -6 -11    0.16    0.12
  -1   6  11    0.27    0.16
   1  -6 -10   36.00    1.29
  -1   6  10   35.87    1.09
   1  -6  -9   23.57    0.93
  -1   6   9   24.15    0.96
   1  -6  -8  149.67    4.99
  -1   6   8  142.84    4.64
   1  -6  -7    1.14    0.10
  -1   6   7    1.28    0.15
   1  -6  -6  356.47    7.84
  -1   6   6  359.22   11.49
   1  -6  -5  135.79    2.56
  -1   6   5  132.52    3.00
   1  -6  -3   53.32    1.07
  -1   6   3   52.49    0.93
   1  -6  -2   14.81    0.40
   1  -6  -1    2.27    0.14
  -1   6   1    1.94    0.11
   1  -6   0  161.67    5.42
  -1   6   0  156.44    2.92
   1  -6   1   13.91    0.45
  -1   6  -1   13.48    0.34
   1  -6   2   28.17    0.75
  -1   6  -2   28.49    0.62
   1  -6   3   27.05    0.76
  -1   6  -3   25.50    0.56
   1  -6   4    4.19    0.15
  -1   6  -4    4.61    0.11
   1  -6   5   27.58    0.61
  -1   6  -5   27.79    0.77
   1  -6   6  630.11   19.55
  -1   6  -6  652.24   20.55
   1  -6   7  124.73    2.21
  -1   6  -7  125.27    2.47
   1  -6   8   94.98    1.93
  -1   6  -8  103.19    2.58
   1  -6   9    1.77    0.10
  -1   6  -9    1.71    0.10
   1  -6  10  145.05    3.38
  -1   6 -10  146.78    3.47
   1  -6  11    7.75    0.21
  -1   6 -11    7.78    0.25
   1  -6  12  134.45    2.69
  -1   6 -12  135.14    3.22
   1  -6  13    5.66    0.22
  -1   6 -13    5.34    0.18
   1  -6  14   24.30    0.53
  -1   6 -14   23.59    0.56
   1  -6  15   -0.11    0.19
  -1   6 -15    0.00    0.14
   1  -6  16   18.27    0.42
  -1   6 -16   19.05    0.41
   1  -6  17    0.02    0.14
  -1   6 -17   -0.20    0.37
   1  -6  18    1.35    0.22
  -1   6 -18    1.33    0.21
   1  -6  19    0.80    0.25
  -1   6 -19    0.35    0.22
   1  -6  20    3.80    0.93
  -1   6 -20    4.64    0.41
   1  -5 -18   -0.03    0.26
  -1   5  18   -0.06    0.16
   1  -5 -17   27.76    0.75
  -1   5  17   27.42    0.75
   1  -5 -16    7.81    0.47
  -1   5  16    7.55    0.32
   1  -5 -15    2.80    0.18
  -1   5  15    2.94    0.18
   1  -5 -14    2.34    0.29
  -1   5  14    2.67    0.27
   1  -5 -13  133.77    3.07
  -1   5  13  132.50    2.97
   1  -5 -12   10.24    0.37
  -1   5  12   10.57    0.36
   1  -5 -11  112.96    2.79
  -1   5  11  113.46    2.81
   1  -5 -10   13.12    0.39
  -1   5  10   12.90    0.37
   1  -5  -9   86.95    2.07
  -1   5   9   85.07    2.87
   1  -5  -8   39.98    1.40
  -1   5   8   38.56    1.02
   1  -5  -7  231.06    5.27
  -1   5   7  224.03    7.20
   1  -5  -6  197.53    6.32
  -1   5   6  188.24    4.29
  -1   5   5  579.10   17.91
   1  -5  -4  220.99    7.03
  -1   5   4  219.34    6.89
   1  -5  -2  236.44    5.24
  -1   5   2  236.77    3.81
   1  -5   0   19.48    0.51
  -1   5   0   17.60    0.45
   1  -5   2    2.23    0.08
   1  -5   3   69.75    1.69
  -1   5  -3   66.32    1.42
   1  -5   5  667.54   21.37
   1  -5   6   16.20    0.32
  -1   5  -6   16.92    0.41
   1  -5   7  340.60    6.27
  -1   5  -7  345.09    6.43
   1  -5   8  194.75    3.30
  -1   5  -8  191.76    3.20
   1  -5   9  215.07    4.16
  -1   5  -9  215.33    4.13
   1  -5  10   21.99    0.59
  -1   5 -10   21.51    0.46
   1  -5  11  130.87    2.53
  -1   5 -11  130.29    2.54
   1  -5  12    2.19    0.14
  -1   5 -12    1.96    0.12
   1  -5  13   40.16    1.09
  -1   5 -13   39.06    0.93
   1  -5  14    1.85    0.15
  -1   5 -14    1.67    0.11
   1  -5  15   61.01    1.44
  -1   5 -15   60.42    1.06
   1  -5  16    1.10    0.14
  -1   5 -16    1.12    0.14
   1  -5  17    7.47    0.28
  -1   5 -17    7.99    0.29
   1  -5  18    1.67    0.26
  -1   5 -18    1.81    0.21
   1  -5  19    8.58    0.32
  -1   5 -19    9.04    0.35
  -1   5 -20   -0.59    0.63
  -1   4  18   32.50    1.23
  -1   4  17    0.20    0.19
   1  -4 -16    3.98    0.37
  -1   4  16    4.85    0.37
   1  -4 -15    3.66    0.34
  -1   4  15    3.46    0.21
   1  -4 -14   29.44    1.15
  -1   4  14   28.42    1.06
   1  -4 -13    0.78    0.15
  -1   4  13    0.64    0.15
   1  -4 -12  162.39    3.71
  -1   4  12  158.04    3.67
   1  -4 -11  160.05    3.77
  -1   4  11  167.48    5.90
   1  -4 -10   55.19    1.90
  -1   4  10   53.01    1.91
   1  -4  -9   10.86    0.32
  -1   4   9   11.01    0.44
   1  -4  -8  419.79   13.10
  -1   4   8  419.93   13.18
   1  -4  -7  102.39    3.40
  -1   4   7  107.70    2.62
   1  -4  -6  154.34    3.60
  -1   4   6  166.06    5.36
   1  -4  -5   78.94    2.74
  -1   4   5   81.07    1.95
   1  -4   0  298.07    9.46
  -1   4   0  294.06    6.62
   1  -4   1  291.57    9.24
  -1   4  -1  267.98    6.11
   1  -4   3   13.33    0.52
  -1   4  -3   12.48    0.51
  -1   4  -5  450.12   10.14
   1  -4   7  102.88    2.00
  -1   4  -7  102.75    2.14
   1  -4   8  394.51    7.57
  -1   4  -8  390.41    7.52
   1  -4   9    2.43    0.13
  -1   4  -9    2.52    0.10
   1  -4  10  220.47    4.19
  -1   4 -10  222.18    5.07
   1  -4  11    0.03    0.11
  -1   4 -11   -0.03    0.09
   1  -4  12   23.02    0.70
  -1   4 -12   23.54    0.56
   1  -4  13    7.15    0.22
  -1   4 -13    7.42    0.20
   1  -4  14   83.97    1.71
  -1   4 -14   88.31    1.54
   1  -4  15    6.89    0.24
  -1   4 -15    6.65    0.31
   1  -4  16   15.61    0.42
  -1   4 -16   16.16    0.54
   1  -4  17    4.79    0.31
  -1   4 -17    5.24    0.23
   1  -4  18    5.46    0.24
  -1   4 -18    5.75    0.33
   1  -4  19    0.84    0.23
  -1   4 -19    1.03    0.21
  -1   4 -20   12.10    0.54
   1  -3 -18    0.29    0.33
  -1   3  18   -0.14    0.20
   1  -3 -17   31.63    0.84
  -1   3  17   30.33    0.83
  -1   3  16    3.55    0.24
  -1   3  15    3.76    0.26
   1  -3 -14   19.62    0.40
  -1   3  14   20.11    0.86
   1  -3 -13   93.39    2.31
  -1   3  13   96.82    3.31
   1  -3 -12   25.05    0.48
  -1   3  12   25.70    0.97
   1  -3 -11   35.87    0.75
  -1   3  11   36.12    1.24
   1  -3 -10   12.55    0.26
  -1   3  10   13.29    0.42
   1  -3  -9  420.47   13.56
  -1   3   9  418.56   13.12
   1  -3  -8   65.86    1.55
  -1   3   8   65.81    1.63
   1  -3  -7  649.58   14.80
  -1   3   7  649.59   14.60
   1  -3  -6  223.83    5.17
  -1   3   6  213.98    6.98
   1  -3  -5   30.73    1.15
  -1   3   5   33.53    1.19
   1  -3  -2  118.84    3.72
  -1   3   2  135.19    3.02
   1  -3   0  201.18    6.33
  -1   3   0  194.25    4.38
   1  -3   3  539.03   16.94
   1  -3   4  433.07    9.74
  -1   3  -4  442.05    9.76
   1  -3   6   65.51    1.18
  -1   3  -6   65.16    1.20
   1  -3   7  155.55    3.10
  -1   3  -7  153.54    2.55
   1  -3   8   15.57    0.61
  -1   3  -8   15.79    0.43
   1  -3   9  295.15    5.44
  -1   3  -9  297.21    7.10
   1  -3  10   16.50    0.42
  -1   3 -10   16.13    0.39
   1  -3  11    7.40    0.27
  -1   3 -11    7.14    0.27
   1  -3  12   18.84    0.55
  -1   3 -12   19.50    0.42
   1  -3  13  131.43    2.61
  -1   3 -13  126.02    3.02
   1  -3  14   10.52    0.31
  -1   3 -14   10.91    0.31
   1  -3  15   55.82    1.96
  -1   3 -15   56.93    1.17
   1  -3  16    3.74    0.23
  -1   3 -16    4.45    0.18
   1  -3  17    0.41    0.18
  -1   3 -17    0.54    0.15
   1  -3  18    0.96    0.22
  -1   3 -18    1.22    0.44
   1  -3  19   16.96    0.42
  -1   3 -19   17.11    0.39
   1  -3  20    1.80    0.72
   1  -2 -19    0.95    0.29
  -1   2  19    1.01    0.24
   1  -2 -18   43.36    1.57
   1  -2 -17    0.62    0.12
  -1   2  17   -0.34    0.17
   1  -2 -16   17.99    0.45
  -1   2  16   18.77    0.93
   1  -2 -15    1.21    0.10
  -1   2  15    1.35    0.15
   1  -2 -14   81.92    1.88
  -1   2  14   85.91    3.03
   1  -2 -13    7.28    0.25
   1  -2 -12   59.55    1.46
  -1   2  12   60.15    1.53
   1  -2 -11   39.77    1.00
  -1   2  11   38.31    0.97
   1  -2 -10  125.30    3.03
  -1   2  10  128.00    4.40
   1  -2  -9   46.04    1.18
  -1   2   9   49.16    1.79
   1  -2  -7   17.35    0.56
  -1   2   7   16.85    0.51
   1  -2  -6  116.86    2.84
  -1   2   6  119.73    2.88
   1  -2  -5    0.87    0.04
  -1   2   5    0.96    0.07
   1  -2   1  152.94    5.00
  -1   2  -1  153.49    3.50
   1  -2   5  200.92    3.80
  -1   2  -5  201.53    3.34
   1  -2   6    7.91    0.20
  -1   2  -6    7.93    0.27
   1  -2   7  156.33    3.63
  -1   2  -7  155.80    3.06
   1  -2   8  891.89   27.86
   1  -2   9   23.20    0.54
  -1   2  -9   25.62    1.15
   1  -2  10  118.46    2.41
  -1   2 -10  121.13    2.99
   1  -2  11   25.78    0.75
  -1   2 -11   27.90    0.56
   1  -2  12   59.32    1.64
  -1   2 -12   59.84    2.23
   1  -2  13    0.09    0.11
  -1   2 -13    0.04    0.10
   1  -2  14  165.67    4.28
  -1   2 -14  162.42    2.66
   1  -2  15    2.00    0.12
  -1   2 -15    2.03    0.15
   1  -2  16    0.14    0.13
  -1   2 -16    0.20    0.12
   1  -2  17    0.89    0.17
  -1   2 -17    0.82    0.19
   1  -2  18   22.54    0.96
  -1   2 -18   23.37    0.51
   1  -2  19    2.26    0.24
  -1   2 -19    2.38    0.27
   1  -1 -19   25.18    0.50
  -1   1  19   25.23    0.78
   1  -1 -18    1.38    0.23
  -1   1  18    1.19    0.17
   1  -1 -17   10.99    0.38
  -1   1  17   10.56    0.57
   1  -1 -16   -0.01    0.15
  -1   1  16    0.10    0.15
   1  -1 -15   28.28    0.53
  -1   1  15   28.11    1.19
   1  -1 -14    1.58    0.14
  -1   1  14    1.64    0.17
   1  -1 -13  158.92    3.10
  -1   1  13  155.08    5.09
   1  -1 -12    9.75    0.27
  -1   1  12    9.71    0.54
   1  -1 -11   41.65    0.80
   1  -1 -10   36.44    0.81
  -1   1  10   37.85    1.59
   1  -1  -9  674.67   21.00
   1  -1  -8   24.99    1.05
   1  -1  -7  319.02   10.67
   1  -1  -6    5.09    0.16
  -1   1   6    5.68    0.31
   1  -1  -5    2.05    0.10
  -1   1   5    2.09    0.08
  -1   1   0    6.71    0.18
   1  -1   4   94.44    1.88
  -1   1  -4   91.38    3.07
   1  -1   5   12.97    0.30
  -1   1  -5   13.71    0.34
   1  -1   6   41.75    1.76
  -1   1  -6   42.41    0.93
   1  -1   7  616.94   14.00
  -1   1  -7  611.41   13.68
   1  -1   8   27.84    0.80
  -1   1  -8   29.38    0.62
   1  -1   9  726.06   22.35
  -1   1  -9  729.75   13.24
   1  -1  10    3.05    0.16
  -1   1 -10    3.02    0.11
   1  -1  11   35.50    0.97
  -1   1 -11   35.19    0.65
   1  -1  12   61.36    1.51
  -1   1 -12   62.87    1.32
   1  -1  13  248.32    5.87
  -1   1 -13  262.24    4.23
   1  -1  14    0.44    0.11
  -1   1 -14    0.54    0.16
   1  -1  15   14.91    0.66
  -1   1 -15   14.29    0.37
   1  -1  16    0.05    0.14
  -1   1 -16    0.00    0.12
   1  -1  17    5.39    0.25
  -1   1 -17    6.87    0.46
   1  -1  18    5.64    0.44
  -1   1 -18    5.20    0.29
   1  -1  19   32.61    0.90
  -1   1 -19   33.31    0.72
   1   0 -19   -0.04    0.17
  -1   0  19    0.07    0.18
   1   0 -18    6.12    0.26
  -1   0  18    5.78    0.27
   1   0 -17    6.75    0.24
  -1   0  17    6.30    0.42
   1   0 -16    7.76    0.22
  -1   0  16    7.84    0.37
   1   0 -15   16.65    0.53
  -1   0  15   16.01    0.65
   1   0 -14  172.43    3.37
  -1   0  14  167.90    5.61
   1   0 -13    0.67    0.09
  -1   0  13    0.57    0.10
   1   0 -12   97.04    1.68
  -1   0  12   96.91    2.39
   1   0 -11    9.87    0.32
  -1   0  11    9.48    0.25
   1   0 -10  182.45    2.99
  -1   0  10  177.45    4.22
   1   0  -9   32.75    0.72
  -1   0   9   34.89    1.09
   1   0  -8  419.24    7.57
  -1   0   8  404.83   13.00
   1   0  -7   33.25    0.70
  -1   0   7   33.37    0.92
   1   0  -6    0.93    0.06
  -1   0   6    0.98    0.12
   1   0  -5   63.40    1.23
  -1   0   5   67.52    1.61
   1   0  -4  397.77   13.10
   1   0  -1    0.68    0.06
  -1   0   1    0.76    0.04
   1   0   1   11.38    0.29
  -1   0  -1   12.45    0.39
  -1   0  -3  229.16    7.28
   1   0   4   15.35    0.37
  -1   0  -4   14.54    0.32
   1   0   5    0.08    0.06
  -1   0  -5    0.12    0.04
   1   0   6  127.85    3.22
  -1   0  -6  123.40    2.91
   1   0   7   12.44    0.34
  -1   0  -7   11.47    0.36
   1   0   9   10.24    0.33
  -1   0  -9   10.67    0.27
   1   0  10   38.74    1.16
  -1   0 -10   38.95    0.83
   1   0  11    0.12    0.10
  -1   0 -11    0.04    0.09
   1   0  12   45.59    1.69
  -1   0 -12   48.20    0.98
   1   0  13    0.58    0.15
  -1   0 -13    0.91    0.10
   1   0  14   70.47    1.69
  -1   0 -14   73.49    1.48
   1   0  15    0.73    0.14
  -1   0 -15    0.88    0.14
   1   0  16    7.83    0.43
  -1   0 -16    7.56    0.22
   1   0  17    3.38    0.30
  -1   0 -17    3.23    0.21
   1   0  18   45.35    1.15
  -1   0 -18   46.08    0.92
  -1   0 -19    0.36    0.52
   1   1 -20    2.91    0.45
   1   1 -19    9.95    0.29
  -1  -1  19    9.41    0.34
   1   1 -18    6.20    0.27
  -1  -1  18    6.26    0.31
   1   1 -17    6.20    0.22
  -1  -1  17    5.72    0.35
   1   1 -16   11.68    0.38
  -1  -1  16   12.50    0.40
   1   1 -15  159.70    2.66
  -1  -1  15  155.33    2.98
   1   1 -14    0.71    0.10
  -1  -1  14    0.48    0.09
   1   1 -13  205.40    3.86
  -1  -1  13  208.30    3.98
   1   1 -12   64.70    1.74
  -1  -1  12   64.92    1.33
   1   1 -11   55.84    1.46
  -1  -1  11   54.55    1.90
   1   1 -10   50.35    0.91
  -1  -1  10   50.65    0.88
   1   1  -9  216.53    4.09
  -1  -1   9  213.49    3.53
   1   1  -8   12.79    0.31
  -1  -1   8   12.73    0.42
   1   1  -7  101.08    1.79
  -1  -1   7   99.75    1.94
   1   1  -6    0.09    0.04
  -1  -1   6    0.17    0.05
   1   1  -4   18.86    0.38
  -1  -1   4   18.18    0.41
   1   1   0   97.78    2.31
  -1  -1   0  100.03    2.33
  -1  -1  -4   49.40    1.66
  -1  -1  -5   12.39    0.51
   1   1   6   86.28    2.10
  -1  -1  -6   88.76    2.14
  -1  -1  -7  467.86   14.48
  -1  -1  -8   78.61    1.92
   1   1   9  322.46   10.71
  -1  -1  -9  335.34    7.66
  -1  -1 -10   71.25    1.47
   1   1  11   29.12    1.02
  -1  -1 -11   32.21    0.87
   1   1  12   12.42    0.35
  -1  -1 -12   11.87    0.26
   1   1  13   62.30    1.61
  -1  -1 -13   62.51    1.12
   1   1  14    2.38    0.19
  -1  -1 -14    2.56    0.14
   1   1  15    6.40    0.25
  -1  -1 -15    6.47    0.23
   1   1  16   11.88    0.41
  -1  -1 -16   12.32    0.46
   1   1  17   39.06    1.05
  -1  -1 -17   41.46    0.86
   1   1  18    2.94    0.37
  -1  -1 -18    2.96    0.25
   1   2 -20   11.73    1.10
   1   2 -19    3.57    0.21
  -1  -2  19    3.57    0.28
   1   2 -18   11.09    0.30
  -1  -2  18    9.92    0.55
   1   2 -17    1.90    0.16
  -1  -2  17    2.01    0.22
   1   2 -16   74.99    1.27
  -1  -2  16   73.86    1.31
   1   2 -15   46.63    0.98
  -1  -2  15   46.05    1.02
   1   2 -14  161.95    3.07
  -1  -2  14  158.95    5.18
   1   2 -13   37.21    0.95
  -1  -2  13   38.07    0.79
   1   2 -12   27.57    0.61
  -1  -2  12   28.16    1.17
   1   2 -11    0.02    0.08
  -1  -2  11    0.01    0.08
   1   2 -10  194.14    3.36
  -1  -2  10  190.29    3.16
   1   2  -9    0.04    0.09
  -1  -2   9    0.08    0.07
   1   2  -8  213.22    3.50
  -1  -2   8  210.27    3.48
   1   2  -7    0.22    0.06
  -1  -2   7    0.27    0.05
   1   2  -1   74.20    1.48
  -1  -2   1   73.59    1.40
   1   2   0   53.94    1.07
  -1  -2   0   56.02    1.33
   1   2   3  212.42    4.82
  -1  -2  -3  217.79    4.92
   1   2   5    3.47    0.16
  -1  -2  -5    3.79    0.13
   1   2   6   76.69    1.55
  -1  -2  -6   78.29    1.62
   1   2   7   13.80    0.41
  -1  -2  -7   14.37    0.43
   1   2   8  240.59    7.69
  -1  -2  -8  248.57    4.62
   1   2   9  169.45    5.76
  -1  -2  -9  162.11    5.33
   1   2  10  125.65    4.11
  -1  -2 -10  124.85    2.93
   1   2  11    0.59    0.21
  -1  -2 -11    0.39    0.09
   1   2  12  203.63    7.10
  -1  -2 -12  208.59    3.98
   1   2  13   29.03    1.13
  -1  -2 -13   28.97    0.57
  -1  -2 -14   71.08    1.32
  -1  -2 -15    3.55    0.17
   1   2  16   29.63    1.00
  -1  -2 -16   29.68    0.55
   1   2  17    4.70    0.28
  -1  -2 -17    5.10    0.27
   1   2  18   21.15    0.59
  -1  -2 -18   20.61    0.50
   1   3 -20    1.67    0.39
   1   3 -19    2.43    0.17
  -1  -3  19    2.59    0.25
   1   3 -18    3.73    0.24
  -1  -3  18    3.42    0.18
   1   3 -17   19.96    0.42
  -1  -3  17   19.58    0.54
   1   3 -16   15.17    0.36
  -1  -3  16   15.52    0.69
   1   3 -15  146.61    2.89
  -1  -3  15  144.52    3.38
   1   3 -14    0.69    0.10
  -1  -3  14    0.62    0.11
   1   3 -13   10.98    0.27
  -1  -3  13   10.96    0.36
   1   3 -12   12.53    0.27
  -1  -3  12   13.34    0.39
   1   3 -11   17.66    0.44
  -1  -3  11   17.47    0.51
   1   3 -10   93.95    2.36
  -1  -3  10   94.62    2.43
   1   3  -9  108.63    2.67
  -1  -3   9  105.68    1.90
   1   3  -8  166.68    3.28
  -1  -3   8  160.26    2.72
   1   3  -7  209.85    3.62
  -1  -3   7  207.67    3.83
   1   3  -6  133.10    2.53
  -1  -3   6  135.22    2.70
   1   3  -4    0.12    0.04
  -1  -3   4    0.10    0.03
   1   3   2    5.65    0.19
  -1  -3  -2    5.06    0.14
   1   3   4  353.00    7.77
  -1  -3  -4  362.68    8.26
   1   3   5  352.66    7.91
  -1  -3  -5  354.99   11.36
   1   3   6  160.65    3.70
  -1  -3  -6  164.45    3.75
   1   3   7  164.74    3.80
  -1  -3  -7  167.70    3.91
   1   3   8   43.20    1.61
  -1  -3  -8   44.05    1.13
   1   3   9  146.63    5.30
  -1  -3  -9  150.79    3.55
   1   3  10   86.54    2.98
  -1  -3 -10   87.44    2.19
   1   3  11  119.08    2.78
  -1  -3 -11  122.39    2.36
   1   3  12   40.97    1.21
  -1  -3 -12   40.32    0.86
   1   3  13   96.62    2.29
  -1  -3 -13   97.72    2.50
   1   3  14   30.62    1.15
  -1  -3 -14   30.63    0.91
   1   3  15   27.68    0.77
  -1  -3 -15   29.58    0.61
   1   3  16    5.27    0.45
  -1  -3 -16    5.62    0.23
   1   3  17   22.38    1.11
  -1  -3 -17   19.24    0.62
   1   3  18    1.24    0.29
   1   4 -20   11.54    0.54
   1   4 -19    0.33    0.20
  -1  -4  19    0.12    0.24
   1   4 -18    6.02    0.38
  -1  -4  18    5.93    0.23
   1   4 -17    4.32    0.20
  -1  -4  17    4.45    0.25
   1   4 -16   50.54    1.09
  -1  -4  16   52.14    0.94
   1   4 -15    0.33    0.13
  -1  -4  15    0.18    0.12
   1   4 -14   83.09    1.67
  -1  -4  14   81.67    1.97
   1   4 -13   29.27    0.59
  -1  -4  13   28.71    0.64
   1   4 -12  118.94    2.38
  -1  -4  12  114.69    2.26
   1   4 -11   32.50    0.75
  -1  -4  11   33.08    0.74
   1   4 -10  182.24    3.44
  -1  -4  10  175.77    3.42
   1   4  -9   26.31    0.60
  -1  -4   9   25.68    0.58
   1   4  -8   10.64    0.23
  -1  -4   8   10.60    0.24
   1   4  -7   10.13    0.24
  -1  -4   7   10.07    0.25
   1   4  -6  122.21    2.51
  -1  -4   6  119.11    3.94
   1   4  -5  155.52    2.62
  -1  -4   5  150.40    2.83
   1   4  -4  274.86    8.98
  -1  -4   4  277.81    5.24
   1   4  -3   37.91    0.82
  -1  -4   3   37.15    0.79
   1   4  -2  382.73   12.37
  -1  -4   2  372.29    8.90
   1   4  -1   10.99    0.29
  -1  -4   1   11.41    0.31
   1   4   1  160.56    2.64
  -1  -4  -1  164.21    3.06
  -1  -4  -3  577.28   17.90
   1   4   5   48.85    0.99
  -1  -4  -5   48.19    1.25
   1   4   6   48.20    1.72
  -1  -4  -6   45.21    1.13
   1   4   7    3.28    0.12
  -1  -4  -7    3.17    0.14
   1   4   8   71.26    1.70
  -1  -4  -8   72.35    1.44
   1   4   9   24.33    0.65
  -1  -4  -9   24.87    0.54
   1   4  10   83.78    3.20
  -1  -4 -10   81.67    1.60
   1   4  11   94.29    3.03
  -1  -4 -11   90.05    2.93
   1   4  12   97.46    3.34
  -1  -4 -12   99.23    2.48
   1   4  13   22.01    0.64
  -1  -4 -13   21.63    0.53
   1   4  14   34.44    1.31
  -1  -4 -14   33.62    0.81
   1   4  15   16.44    0.52
  -1  -4 -15   16.07    0.69
   1   4  16    3.62    0.31
   1   4  17    9.48    0.58
   1   5 -20    0.02    0.24
  -1  -5  20   -0.17    0.42
   1   5 -19   17.10    0.43
   1   5 -18    0.15    0.17
  -1  -5  18    0.41    0.16
   1   5 -17   23.04    0.50
  -1  -5  17   22.78    0.54
   1   5 -16    2.89    0.16
  -1  -5  16    3.11    0.19
   1   5 -15   13.60    0.38
  -1  -5  15   13.90    0.41
   1   5 -14   17.64    0.38
  -1  -5  14   17.11    0.42
   1   5 -13   61.65    1.22
  -1  -5  13   60.78    1.09
   1   5 -12    5.64    0.24
  -1  -5  12    5.62    0.16
   1   5 -11  410.74    6.58
  -1  -5  11  400.84    7.53
   1   5 -10   18.12    0.35
  -1  -5  10   17.90    0.56
   1   5  -9  310.17    5.04
  -1  -5   9  315.64    5.71
   1   5  -8   66.09    1.36
  -1  -5   8   65.76    1.52
   1   5  -7  390.18    8.71
  -1  -5   7  392.41    6.32
   1   5  -6   43.80    0.80
  -1  -5   6   40.69    1.10
   1   5  -5  353.84    7.96
  -1  -5   5  344.65    7.89
   1   5  -4   58.83    1.99
  -1  -5   4   56.96    1.42
   1   5  -3  227.80    5.14
  -1  -5   3  227.73    4.29
   1   5  -2    5.66    0.14
  -1  -5   2    5.61    0.22
   1   5  -1  494.00   11.51
  -1  -5   1  487.20   11.37
   1   5   0    1.19    0.06
  -1  -5   0    1.50    0.13
   1   5   1  138.45    3.16
  -1  -5  -1  138.14    3.25
   1   5   2   48.62    1.00
  -1  -5  -2   49.16    1.19
   1   5   3  166.73    3.18
  -1  -5  -3  168.13    4.03
   1   5   4    8.76    0.28
  -1  -5  -4    8.23    0.40
   1   5   5  110.94    2.16
  -1  -5  -5  112.65    2.16
   1   5   6  108.71    2.50
  -1  -5  -6  111.53    3.73
   1   5   7   65.95    2.35
  -1  -5  -7   66.22    1.68
   1   5   8  119.93    2.84
  -1  -5  -8  112.24    3.69
   1   5   9   76.75    2.58
  -1  -5  -9   68.57    2.25
   1   5  10   21.06    0.86
  -1  -5 -10   20.47    0.91
   1   5  11   87.01    2.03
  -1  -5 -11   85.16    1.63
   1   5  12   12.85    0.62
  -1  -5 -12   12.33    0.42
   1   5  13  143.80    4.72
  -1  -5 -13  141.68    3.25
   1   5  14   25.75    0.70
  -1  -5 -14   25.57    0.71
   1   5  15   38.25    0.97
  -1  -5 -15   40.26    1.06
   1   5  16   10.22    0.42
  -1  -5 -16   10.63    0.62
   1   5  17    1.16    0.21
  -1  -5 -17    1.12    0.39
   1   6 -20    8.32    0.28
  -1  -6  20    7.68    0.27
   1   6 -19    1.73    0.27
  -1  -6  19    1.94    0.20
   1   6 -18   29.60    0.68
  -1  -6  18   26.89    0.74
   1   6 -17   10.94    0.38
  -1  -6  17   10.55    0.29
   1   6 -16    8.18    0.27
  -1  -6  16    8.06    0.36
   1   6 -15    1.82    0.15
  -1  -6  15    2.05    0.12
   1   6 -14    1.94    0.13
  -1  -6  14    1.94    0.12
   1   6 -13    3.37    0.16
  -1  -6  13    3.19    0.18
   1   6 -12   73.03    1.32
  -1  -6  12   71.35    1.28
   1   6 -11    1.22    0.14
  -1  -6  11    1.66    0.12
   1   6 -10   22.16    0.54
  -1  -6  10   22.06    0.64
   1   6  -9   31.05    0.65
  -1  -6   9   31.65    0.71
   1   6  -8   69.45    1.85
  -1  -6   8   68.72    1.39
   1   6  -7   31.26    0.80
  -1  -6   7   29.91    1.12
   1   6  -6  389.80    6.45
  -1  -6   6  387.46   12.68
   1   6  -5    2.72    0.13
  -1  -6   5    2.35    0.13
   1   6  -4  336.68    7.88
  -1  -6   4  345.99    7.69
   1   6  -3    1.69    0.13
  -1  -6   3    2.61    0.11
   1   6  -1   24.51    0.53
  -1  -6   1   23.86    0.69
   1   6   0  593.16   18.84
   1   6   1   10.48    0.32
  -1  -6  -1   10.79    0.45
   1   6   2  265.13    5.04
  -1  -6  -2  264.37    6.24
   1   6   3   55.17    0.97
  -1  -6  -3   54.49    1.35
   1   6   4  311.25    5.73
  -1  -6  -4  319.96    7.35
   1   6   5  113.87    2.21
  -1  -6  -5  113.72    3.92
   1   6   6   96.62    1.85
  -1  -6  -6   98.50    2.37
   1   6   7    6.90    0.36
  -1  -6  -7    6.97    0.19
   1   6   8  194.28    4.49
  -1  -6  -8  201.13    4.64
   1   6   9    3.65    0.19
  -1  -6  -9    3.12    0.15
   1   6  10   83.87    1.98
  -1  -6 -10   80.64    1.61
   1   6  11   31.42    0.85
  -1  -6 -11   29.48    0.66
   1   6  12   51.28    1.30
  -1  -6 -12   52.97    1.90
   1   6  13   11.23    0.56
  -1  -6 -13   11.28    0.55
   1   6  14   58.75    2.00
   1   6  15    1.42    0.24
  -1  -6 -15    1.09    0.25
   1   6  16   10.42    0.43
  -1  -6 -16   10.01    0.40
   1   7 -21    3.58    0.45
   1   7 -20    0.17    0.41
  -1  -7  20   -0.17    0.36
   1   7 -19   18.89    0.89
  -1  -7  19   17.66    0.51
   1   7 -18    6.02    0.32
  -1  -7  18    5.64    0.28
   1   7 -17   24.34    0.51
  -1  -7  17   25.97    0.88
   1   7 -16    0.32    0.14
  -1  -7  16    0.03    0.11
   1   7 -15    2.29    0.14
  -1  -7  15    2.41    0.15
   1   7 -14    0.14    0.12
  -1  -7  14    0.01    0.14
   1   7 -13  103.37    1.84
  -1  -7  13  102.14    2.39
   1   7 -12    1.04    0.16
  -1  -7  12    1.15    0.12
   1   7 -11  170.88    2.88
  -1  -7  11  165.72    3.87
   1   7 -10    1.72    0.12
  -1  -7  10    1.41    0.11
   1   7  -9   21.09    0.62
  -1  -7   9   20.93    0.42
   1   7  -8  196.04    4.56
  -1  -7   8  194.34    3.68
   1   7  -7   20.61    0.42
  -1  -7   7   20.18    0.39
   1   7  -6   10.01    0.43
  -1  -7   6    9.82    0.21
   1   7  -5   21.67    0.51
  -1  -7   5   23.81    0.61
   1   7  -4    3.37    0.14
  -1  -7   4    3.70    0.14
  -1  -7   3  802.43   24.56
   1   7  -2    0.44    0.08
  -1  -7   2    0.57    0.07
   1   7   0   17.30    0.42
  -1  -7   0   16.21    0.41
   1   7   1   85.46    1.73
  -1  -7  -1   78.94    1.90
   1   7   2    3.07    0.11
  -1  -7  -2    2.99    0.11
   1   7   3  319.84    5.10
  -1  -7  -3  323.43    7.41
   1   7   4   48.63    0.99
  -1  -7  -4   45.47    1.18
   1   7   5  172.18    3.26
  -1  -7  -5  179.75    4.11
   1   7   6   16.35    0.38
  -1  -7  -6   15.41    0.36
   1   7   7  166.30    3.16
  -1  -7  -7  169.77    4.02
   1   7   8    0.20    0.12
  -1  -7  -8    0.31    0.13
   1   7   9  189.74    6.08
  -1  -7  -9  186.96    4.28
   1   7  10   23.35    0.61
  -1  -7 -10   21.93    0.94
   1   7  11   21.76    0.96
  -1  -7 -11   20.85    0.61
   1   7  12    0.44    0.15
  -1  -7 -12    0.67    0.23
   1   7  13   24.93    0.70
  -1  -7 -13   24.71    0.68
   1   7  14    0.48    0.17
   1   7  15   12.20    0.40
  -1  -7 -15   12.07    0.61
   1   7  16    2.26    0.24
  -1  -7 -16    2.37    0.42
   1   8 -20    2.33    0.38
  -1  -8  20    1.53    0.49
   1   8 -19    0.30    0.25
  -1  -8  19    0.70    0.29
   1   8 -18   13.78    0.41
  -1  -8  18   15.13    0.43
   1   8 -17    1.35    0.18
  -1  -8  17    1.45    0.19
   1   8 -16    2.09    0.19
  -1  -8  16    1.81    0.17
   1   8 -15   10.37    0.34
  -1  -8  15   10.59    0.32
   1   8 -14   17.88    0.43
  -1  -8  14   17.89    0.45
   1   8 -13    3.57    0.18
  -1  -8  13    3.72    0.17
   1   8 -12  128.89    2.62
  -1  -8  12  121.67    2.91
   1   8 -11   18.03    0.43
  -1  -8  11   19.15    0.45
   1   8 -10  188.08    3.76
  -1  -8  10  180.80    4.18
   1   8  -9    4.51    0.21
  -1  -8   9    4.33    0.16
   1   8  -8  300.95    4.93
  -1  -8   8  296.22    6.86
  -1  -8   7   20.31    0.53
   1   8  -6   17.40    0.43
  -1  -8   6   18.50    0.54
   1   8  -5   12.91    0.35
  -1  -8   5   14.23    0.32
   1   8  -4   80.25    1.68
  -1  -8   4   80.75    1.62
   1   8  -3   12.95    0.59
  -1  -8   3   12.92    0.28
   1   8  -2  747.47   16.85
  -1  -8   2  739.42   16.64
   1   8  -1    9.40    0.26
  -1  -8   1    9.83    0.33
   1   8   0   20.96    0.46
  -1  -8   0   20.65    0.58
   1   8   1    8.65    0.19
  -1  -8  -1    9.07    0.32
   1   8   2    3.35    0.13
  -1  -8  -2    3.58    0.15
   1   8   3  125.47    3.03
  -1  -8  -3  121.62    2.96
   1   8   4  101.76    2.48
  -1  -8  -4   98.07    1.89
   1   8   5    8.51    0.23
  -1  -8  -5    8.36    0.27
   1   8   6   38.80    0.83
  -1  -8  -6   38.42    1.41
   1   8   7   22.61    0.53
  -1  -8  -7   22.11    0.69
   1   8   8  165.14    3.16
  -1  -8  -8  171.84    3.33
   1   8   9    6.76    0.38
  -1  -8  -9    5.68    0.26
   1   8  10   16.69    0.52
  -1  -8 -10   16.80    0.53
   1   8  11    5.49    0.32
  -1  -8 -11    5.18    0.39
   1   8  12    4.39    0.26
  -1  -8 -12    4.18    0.35
   1   8  13    4.84    0.28
  -1  -8 -13    5.05    0.29
   1   8  14   30.16    1.20
  -1  -8 -14   29.30    0.78
   1   8  15    0.17    0.21
  -1  -8 -15    0.07    0.40
   1   9 -19    7.45    0.34
  -1  -9  19    7.97    0.32
   1   9 -18    0.91    0.30
  -1  -9  18    0.81    0.33
   1   9 -17    6.71    0.29
  -1  -9  17    7.00    0.31
   1   9 -16    5.55    0.28
  -1  -9  16    5.29    0.30
   1   9 -15    9.00    0.27
  -1  -9  15    9.11    0.35
   1   9 -14    1.19    0.21
  -1  -9  14    0.97    0.16
   1   9 -13   28.59    0.59
  -1  -9  13   28.99    0.70
   1   9 -12    0.27    0.09
  -1  -9  12    0.34    0.08
   1   9 -11    8.82    0.29
  -1  -9  11    9.41    0.27
   1   9 -10    3.97    0.17
  -1  -9  10    4.07    0.16
   1   9  -9  105.34    2.23
  -1  -9   9  102.76    2.01
  -1  -9   8    1.08    0.11
   1   9  -7  152.53    3.53
  -1  -9   7  153.10    3.03
   1   9  -6   21.58    0.59
  -1  -9   6   21.39    0.51
   1   9  -5   56.89    1.48
  -1  -9   5   55.80    1.13
   1   9  -4   13.87    0.44
  -1  -9   4   13.64    0.41
   1   9  -3  329.34    7.53
  -1  -9   3  318.51    7.23
   1   9  -2    9.60    0.31
  -1  -9   2    9.88    0.48
   1   9  -1  120.70    2.40
  -1  -9   1  121.70    4.20
   1   9   0    0.88    0.11
  -1  -9   0    1.38    0.16
   1   9   1    0.76    0.07
  -1  -9  -1    0.76    0.17
   1   9   2    0.97    0.10
  -1  -9  -2    0.86    0.17
   1   9   3  241.73    4.49
  -1  -9  -3  232.65    5.28
   1   9   4   47.52    0.86
  -1  -9  -4   47.41    1.24
   1   9   5  125.77    2.37
  -1  -9  -5  125.26    2.94
   1   9   6    9.99    0.26
  -1  -9  -6    9.24    0.47
   1   9   7  131.04    4.61
  -1  -9  -7  121.20    2.35
   1   9   8    0.24    0.10
  -1  -9  -8    0.27    0.13
   1   9   9   44.57    1.13
  -1  -9  -9   46.53    1.19
   1   9  10    0.05    0.16
  -1  -9 -10    0.12    0.12
   1   9  11    0.37    0.16
   1   9  12    1.13    0.21
  -1  -9 -12    1.16    0.22
   1   9  13   41.61    1.05
  -1  -9 -13   41.99    1.52
   1   9  14    3.67    0.30
  -1  -9 -14    3.95    0.32
   1  10 -19    0.09    0.74
  -1 -10  19   -0.07    0.28
   1  10 -18    5.65    0.42
  -1 -10  18    5.27    0.47
   1  10 -17    0.25    0.22
  -1 -10  17    0.40    0.19
   1  10 -16    8.84    0.33
  -1 -10  16    9.25    0.29
   1  10 -15    4.36    0.26
  -1 -10  15    4.33    0.21
   1  10 -14   32.07    0.74
  -1 -10  14   31.17    0.61
   1  10 -13   19.91    0.45
  -1 -10  13   20.33    0.62
   1  10 -12   17.15    0.38
  -1 -10  12   16.85    0.44
   1  10 -11    3.34    0.15
  -1 -10  11    3.38    0.18
   1  10 -10   34.67    0.80
  -1 -10  10   36.31    0.97
   1  10  -9    9.18    0.27
  -1 -10   9    8.24    0.26
   1  10  -8  122.87    4.00
  -1 -10   8  120.85    2.86
   1  10  -7   34.42    0.82
  -1 -10   7   34.62    0.76
   1  10  -6   46.66    1.19
  -1 -10   6   46.94    0.84
   1  10  -5   98.45    2.38
  -1 -10   5   96.77    1.90
   1  10  -4   67.94    1.39
  -1 -10   4   67.34    1.41
   1  10  -3   16.02    0.55
  -1 -10   3   15.44    0.49
   1  10  -2  180.38    3.45
  -1 -10   2  183.21    3.05
   1  10  -1   47.49    0.99
  -1 -10   1   47.02    1.01
   1  10   0   75.71    1.89
  -1 -10   0   74.54    1.88
   1  10   1   24.14    0.52
  -1 -10  -1   24.64    0.66
   1  10   2  208.06    3.43
  -1 -10  -2  201.49    4.60
   1  10   3   15.79    0.46
  -1 -10  -3   15.73    0.38
   1  10   4  191.87    3.57
  -1 -10  -4  186.77    3.55
   1  10   5   28.92    0.56
  -1 -10  -5   29.73    1.09
   1  10   6   90.24    1.52
  -1 -10  -6   88.87    2.16
   1  10   7    1.62    0.14
  -1 -10  -7    1.42    0.13
   1  10   8  107.81    2.54
  -1 -10  -8  108.37    2.67
   1  10   9    0.41    0.12
   1  10  10    2.61    0.17
  -1 -10 -10    2.28    0.31
   1  10  11    3.92    0.24
   1  10  12   19.61    0.61
  -1 -10 -12   19.31    0.89
   1  10  13    1.53    0.21
  -1 -10 -13    1.86    0.41
   1  10  14   36.57    0.87
  -1 -10 -14   40.22    1.53
  -1 -11  19    0.18    0.11
   1  11 -18   -0.02    0.62
  -1 -11  18    0.22    0.31
   1  11 -17    1.58    0.31
  -1 -11  17    1.51    0.23
   1  11 -16   -0.03    0.25
  -1 -11  16    0.25    0.19
   1  11 -15    8.92    0.35
  -1 -11  15    8.87    0.32
   1  11 -14    6.53    0.35
  -1 -11  14    6.67    0.30
   1  11 -13   14.44    0.36
  -1 -11  13   13.24    0.38
   1  11 -12    1.81    0.19
  -1 -11  12    1.70    0.15
   1  11 -11   20.12    0.50
  -1 -11  11   19.77    0.51
   1  11 -10   10.58    0.31
  -1 -11  10   10.71    0.35
   1  11  -9   61.49    1.26
  -1 -11   9   60.39    1.23
   1  11  -8    0.24    0.13
  -1 -11   8    0.12    0.10
   1  11  -7   84.60    1.77
  -1 -11   7   88.02    1.89
   1  11  -6    0.43    0.12
  -1 -11   6    0.42    0.11
   1  11  -5   29.71    0.67
  -1 -11   5   29.29    0.61
   1  11  -4   23.17    0.55
  -1 -11   4   24.68    0.51
   1  11  -3    7.47    0.28
  -1 -11   3    7.48    0.28
   1  11  -2   40.67    1.10
  -1 -11   2   38.88    0.82
   1  11  -1   42.96    0.93
  -1 -11   1   43.46    1.18
   1  11   0   56.26    1.43
  -1 -11   0   53.85    1.28
   1  11   1  122.82    2.05
  -1 -11  -1  123.76    2.36
   1  11   2    7.72    0.24
  -1 -11  -2    7.93    0.31
   1  11   3  110.47    2.15
  -1 -11  -3  109.33    3.88
   1  11   4    0.77    0.11
  -1 -11  -4    0.72    0.13
   1  11   5    5.52    0.23
  -1 -11  -5    6.27    0.35
   1  11   6    4.15    0.21
  -1 -11  -6    3.86    0.21
   1  11   7   35.05    0.74
  -1 -11  -7   36.34    1.37
   1  11   8    1.14    0.15
  -1 -11  -8    1.06    0.16
   1  11   9   16.51    0.71
  -1 -11  -9   18.19    0.60
   1  11  10    8.42    0.33
  -1 -11 -10    8.86    0.36
   1  11  11    1.34    0.30
  -1 -11 -11    1.21    0.35
   1  11  12    1.83    0.24
  -1 -11 -12    1.72    0.41
   1  11  13   14.51    0.44
  -1 -11 -13   12.95    0.47
   1  12 -17    1.99    0.59
  -1 -12  17    0.38    0.37
   1  12 -16    7.45    0.42
  -1 -12  16    7.77    0.38
   1  12 -15    0.67    0.20
  -1 -12  15    0.78    0.50
   1  12 -14   12.26    0.40
  -1 -12  14   12.04    0.37
   1  12 -13    0.06    0.16
  -1 -12  13    0.11    0.15
   1  12 -12   28.37    0.88
  -1 -12  12   27.75    0.64
   1  12 -11   18.40    0.62
  -1 -12  11   17.78    0.48
   1  12 -10   32.93    0.79
  -1 -12  10   31.16    0.71
   1  12  -9    3.18    0.18
  -1 -12   9    3.04    0.17
   1  12  -8   21.85    0.57
  -1 -12   8   21.56    0.55
   1  12  -7    1.39    0.16
  -1 -12   7    1.41    0.14
   1  12  -6   68.00    1.48
  -1 -12   6   68.63    1.45
   1  12  -5    1.05    0.12
  -1 -12   5    1.11    0.09
   1  12  -4   38.17    0.84
  -1 -12   4   36.35    0.73
   1  12  -3    0.45    0.20
  -1 -12   3    0.43    0.09
   1  12  -2   34.43    0.79
  -1 -12   2   33.39    1.40
   1  12  -1    8.47    0.27
  -1 -12   1    8.27    0.29
   1  12   0   47.26    0.85
  -1 -12   0   50.65    1.07
   1  12   1    1.05    0.10
  -1 -12  -1    0.90    0.15
   1  12   2   58.49    1.16
  -1 -12  -2   56.95    1.99
   1  12   3    0.19    0.09
  -1 -12  -3    0.25    0.12
   1  12   4   31.30    0.70
  -1 -12  -4   29.56    1.38
   1  12   5    0.08    0.12
  -1 -12  -5    0.34    0.21
   1  12   6   22.58    0.48
  -1 -12  -6   22.05    0.60
   1  12   7   12.03    0.40
  -1 -12  -7   14.00    0.47
   1  12   8   44.92    0.97
  -1 -12  -8   43.61    1.98
   1  12   9    1.47    0.21
  -1 -12  -9    1.18    0.24
   1  12  10    9.20    0.34
   1  12  11    1.19    0.36
  -1 -12 -11    1.90    0.43
   1  12  12    7.36    0.33
  -1 -12 -12    7.41    0.42
   1  12  13    0.02    0.36
  -1 -13  16    0.76    0.32
  -1 -13  15    7.94    0.44
   1  13 -14    4.33    0.31
  -1 -13  14    4.64    0.32
   1  13 -13    8.82    0.38
  -1 -13  13    9.20    0.34
   1  13 -12    1.34    0.30
  -1 -13  12    0.92    0.21
   1  13 -11   34.74    1.02
  -1 -13  11   33.35    0.76
   1  13 -10   -0.11    0.18
  -1 -13  10    0.17    0.15
   1  13  -9   20.19    0.68
  -1 -13   9   18.22    0.87
   1  13  -8   -0.19    0.23
  -1 -13   8    0.05    0.14
   1  13  -7   33.92    1.05
  -1 -13   7   33.30    1.01
   1  13  -6    6.62    0.27
  -1 -13   6    6.29    0.27
   1  13  -5   30.53    0.68
  -1 -13   5   31.65    0.72
   1  13  -4    6.08    0.25
  -1 -13   4    6.46    0.24
   1  13  -3   24.01    0.57
  -1 -13   3   23.01    0.70
   1  13  -2    4.33    0.16
  -1 -13   2    3.65    0.35
   1  13  -1   71.95    1.50
  -1 -13   1   70.74    2.60
   1  13   0    1.77    0.13
  -1 -13   0    1.97    0.27
   1  13   1   32.93    0.63
  -1 -13  -1   32.98    0.95
   1  13   2   34.93    0.68
  -1 -13  -2   33.14    1.26
   1  13   3   36.85    0.71
  -1 -13  -3   37.42    1.58
   1  13   4   28.30    0.59
  -1 -13  -4   29.95    0.66
   1  13   5   20.91    0.53
  -1 -13  -5   21.84    0.98
   1  13   6   -0.08    0.12
  -1 -13  -6    0.11    0.20
   1  13   7   23.34    0.65
  -1 -13  -7   22.94    0.69
   1  13   8    7.23    0.31
  -1 -13  -8    7.55    0.58
   1  13   9   21.67    0.64
  -1 -13  -9   22.96    0.96
   1  13  10    0.47    0.16
  -1 -13 -10    0.32    0.36
   1  13  11    9.72    0.44
  -1 -13 -11   10.41    0.60
   1  13  12    0.42    0.41
  -1 -14  14   -0.19    0.38
   1  14 -13    1.09    0.30
  -1 -14  13    1.48    0.35
   1  14 -12    1.07    0.26
  -1 -14  12    1.60    0.29
   1  14 -11    4.87    0.38
  -1 -14  11    4.68    0.27
   1  14 -10    9.06    0.33
  -1 -14  10    8.76    0.30
   1  14  -9    0.68    0.20
  -1 -14   9    0.92    0.22
   1  14  -8   19.84    0.55
  -1 -14   8   19.28    0.49
   1  14  -7    0.35    0.17
  -1 -14   7    0.36    0.18
   1  14  -6   29.09    0.68
  -1 -14   6   28.79    0.67
   1  14  -5    3.65    0.20
  -1 -14   5    3.53    0.24
   1  14  -4    0.98    0.15
  -1 -14   4    1.17    0.17
   1  14  -3    2.82    0.18
  -1 -14   3    2.44    0.18
   1  14  -2   19.44    0.58
  -1 -14   2   18.88    0.62
   1  14  -1    4.44    0.21
  -1 -14   1    4.39    0.24
   1  14   0   30.18    0.82
  -1 -14   0   29.75    0.80
   1  14   1    0.35    0.14
  -1 -14  -1    0.23    0.18
   1  14   2   43.14    0.86
  -1 -14  -2   41.58    1.10
   1  14   3    1.88    0.18
  -1 -14  -3    2.09    0.24
   1  14   4   53.67    1.12
  -1 -14  -4   53.04    1.24
   1  14   5    0.46    0.15
  -1 -14  -5    1.01    0.42
   1  14   6    6.85    0.31
  -1 -14  -6    8.07    0.41
   1  14   7    0.06    0.18
  -1 -14  -7    0.26    0.30
   1  14   8    5.17    0.32
   1  14   9   -0.03    0.16
  -1 -14  -9    0.18    0.31
   1  14  10    4.96    0.39
  -1 -14 -10    4.96    0.46
   1  14  11    2.01    0.39
  -1 -14 -11    1.48    0.27
   1  15 -12    0.01    0.32
   1  15 -11    5.59    0.30
  -1 -15  11    5.45    0.32
   1  15 -10    0.21    0.26
  -1 -15  10   -0.05    0.12
   1  15  -9   14.88    0.55
  -1 -15   9   15.46    0.70
   1  15  -8    6.37    0.31
  -1 -15   8    5.77    0.41
   1  15  -7   27.95    0.67
  -1 -15   7   28.27    0.82
   1  15  -6    0.33    0.19
  -1 -15   6    0.18    0.25
   1  15  -5    2.96    0.26
  -1 -15   5    2.48    0.32
   1  15  -4   -0.01    0.20
  -1 -15   4    0.38    0.35
   1  15  -3    6.31    0.26
  -1 -15   3    6.17    0.38
   1  15  -2    0.21    0.14
  -1 -15   2    0.07    0.25
   1  15  -1   30.66    0.70
  -1 -15   1   31.31    0.78
   1  15   0    0.34    0.16
  -1 -15   0    0.41    0.18
   1  15   1   11.98    0.38
  -1 -15  -1   12.91    0.48
   1  15   2    0.40    0.18
  -1 -15  -2    0.64    0.28
   1  15   3   21.65    0.62
   1  15   4    3.92    0.23
  -1 -15  -4    3.62    0.55
   1  15   5    9.14    0.39
   1  15   6    4.44    0.26
  -1 -15  -6    5.31    0.48
   1  15   7    8.21    0.40
   1  15   8    0.08    0.17
  -1 -15  -8    0.80    0.27
   1  15   9    8.40    0.39
  -1 -15  -9    8.99    0.96
   1  15  10   -0.10    0.38
  -1 -15 -10    0.17    0.23
   1  16  -9    1.96    0.30
  -1 -16   9    1.26    0.58
   1  16  -8   17.26    0.60
  -1 -16   8   18.04    0.61
   1  16  -7    8.74    0.34
  -1 -16   7    8.14    0.43
   1  16  -6    9.26    0.40
  -1 -16   6    8.66    0.53
   1  16  -5    0.54    0.24
  -1 -16   5    0.32    0.30
   1  16  -4    1.70    0.18
  -1 -16   4    1.90    0.44
   1  16  -3    4.53    0.26
  -1 -16   3    4.80    0.44
   1  16  -2   23.56    0.52
  -1 -16   2   25.82    1.18
   1  16  -1    7.66    0.27
  -1 -16   1    7.84    0.63
   1  16   0   26.32    0.56
  -1 -16   0   27.17    1.24
   1  16   1    0.17    0.26
  -1 -16  -1    0.16    0.32
   1  16   2    7.14    0.27
  -1 -16  -2    8.10    0.46
   1  16   3    0.33    0.26
  -1 -16  -3    0.67    0.38
   1  16   4    0.44    0.28
  -1 -16  -4    0.38    0.35
   1  16   5    0.08    0.27
  -1 -16  -5   -0.45    0.56
   1  16   6    1.66    0.29
   1  16   8   13.00    0.79
   1  17  -7    3.57    0.47
  -1 -17   7    4.90    0.25
   1  17  -6    0.50    0.28
  -1 -17   6    0.21    0.40
   1  17  -5    2.01    0.30
  -1 -17   5    2.04    0.43
   1  17  -4    1.10    0.33
  -1 -17   4    0.87    0.54
   1  17  -3    4.88    0.42
  -1 -17   3    5.54    0.59
   1  17  -2    7.95    0.33
  -1 -17   2    8.85    0.43
   1  17  -1   13.28    0.41
  -1 -17   1   14.25    0.47
   1  17   0    0.44    0.27
  -1 -17   0    0.76    0.33
   1  17   1   14.58    0.49
  -1 -17  -1   16.10    0.70
   1  17   2    1.57    0.23
  -1 -17  -2    1.68    0.64
   1  17   3    4.26    0.38
  -1 -17  -3    4.37    0.56
   1  17   4   -0.10    0.55
  -1 -17  -4   -0.21    0.73
   1  18  -4    3.22    0.42
  -1 -18   4    1.55    0.41
   1  18  -3    0.39    0.58
  -1 -18   3   -0.05    0.39
   1  18  -2    2.80    0.52
  -1 -18   2    2.84    0.50
  -1 -18   1   -0.63    0.66
   1  18   0    7.01    0.57
  -1 -18   0    6.24    0.38
   1  18   1    1.26    0.33
  -1 -18  -1    1.03    0.75
   1  18   2    5.94    0.45
  -1 -18  -2    6.45    1.12
   2 -20   0    8.56    1.29
  -2  20   0    7.13    0.92
   2 -20   1    0.03    0.82
  -2  20  -2    5.64    0.53
   2 -19  -2    0.12    0.70
  -2  19   2    0.00    0.57
   2 -19  -1   14.83    1.04
  -2  19   1   13.67    0.93
   2 -19   0    0.53    0.72
   2 -19   1    9.51    0.79
  -2  19  -1    8.56    0.78
  -2  19  -2    0.44    0.28
   2 -19   3    2.22    0.45
  -2  19  -3    1.32    0.44
   2 -19   4    0.73    0.51
  -2  19  -4    0.28    0.37
   2 -19   5    3.42    0.37
   2 -18  -4    2.96    0.66
  -2  18   4    2.10    0.55
  -2  18   3    0.66    0.68
   2 -18  -2   12.69    0.88
  -2  18   2   12.00    0.80
   2 -18  -1    0.46    0.61
  -2  18   1    0.28    0.23
   2 -18   0   12.40    0.71
  -2  18   0   12.24    0.69
   2 -18   1    0.81    0.36
  -2  18  -1    0.92    0.39
   2 -18   2    0.68    0.34
  -2  18  -2    0.69    0.27
   2 -18   3    0.74    0.54
  -2  18  -3    0.63    0.34
   2 -18   4    0.35    0.37
  -2  18  -4    0.36    0.25
   2 -18   5    0.18    0.35
  -2  18  -5    0.20    0.29
   2 -18   6    0.22    0.36
  -2  18  -6    0.18    0.47
   2 -18   7   -0.02    0.47
  -2  18  -7   -0.31    0.36
  -2  17   7    9.28    0.45
  -2  17   6    0.14    0.28
  -2  17   5   11.94    0.41
   2 -17  -4   -0.09    0.39
  -2  17   4    0.17    0.24
   2 -17  -3   10.60    0.75
  -2  17   3   10.34    0.48
   2 -17  -2    0.39    0.50
  -2  17   2    0.59    0.38
  -2  17   1   20.25    0.70
   2 -17   0    0.09    0.29
  -2  17   0    0.11    0.29
  -2  17  -1    7.96    0.40
   2 -17   2    0.36    0.30
  -2  17  -2   -0.10    0.37
   2 -17   3   15.89    0.64
  -2  17  -3   15.26    0.85
   2 -17   4   -0.24    0.42
  -2  17  -4    0.28    0.28
   2 -17   5    5.74    0.36
  -2  17  -5    5.89    0.35
   2 -17   6    0.19    0.31
  -2  17  -6    0.16    0.29
   2 -17   7    6.42    0.37
  -2  17  -7    6.78    0.34
  -2  17  -8    0.01    0.31
   2 -17   9    8.97    0.47
  -2  17  -9    9.66    0.43
  -2  16  10    2.18    0.29
  -2  16   9    1.05    0.28
   2 -16  -8    9.30    0.70
  -2  16   8   10.74    0.44
  -2  16   7    1.36    0.24
  -2  16   6   37.46    0.88
  -2  16   5    2.34    0.22
   2 -16  -4   30.28    1.20
  -2  16   4   28.84    0.72
   2 -16  -3    0.86    0.31
  -2  16   3    0.71    0.16
   2 -16  -2   24.41    1.04
  -2  16   2   23.24    0.62
   2 -16  -1    3.52    0.41
  -2  16   1    4.14    0.29
   2 -16   0    8.33    0.38
  -2  16   0    9.02    0.40
   2 -16   1    0.82    0.25
  -2  16  -1    1.11    0.27
   2 -16   2   44.22    1.15
  -2  16  -2   47.18    1.30
   2 -16   3    1.10    0.26
  -2  16  -3    1.43    0.27
   2 -16   4   85.73    2.97
  -2  16  -4   85.68    2.13
   2 -16   5    0.45    0.23
  -2  16  -5    0.15    0.37
   2 -16   6   22.06    0.81
  -2  16  -6   22.79    0.78
   2 -16   7   -0.07    0.28
  -2  16  -7    0.06    0.19
   2 -16   8   21.00    0.63
  -2  16  -8   21.45    0.95
   2 -16   9    0.30    0.34
  -2  16  -9    0.33    0.26
   2 -16  10    7.37    0.52
  -2  16 -10    7.25    0.33
   2 -16  11    0.17    0.37
  -2  16 -11    0.28    0.25
  -2  15  12    0.06    0.30
   2 -15 -11   12.05    0.58
  -2  15  11   12.48    0.37
   2 -15 -10    0.56    0.47
  -2  15  10   -0.39    0.46
   2 -15  -9   23.35    1.16
  -2  15   9   22.07    0.73
  -2  15   8    0.07    0.32
  -2  15   7   30.25    0.74
  -2  15   6    2.77    0.25
  -2  15   5   24.45    0.70
   2 -15  -4    2.36    0.36
  -2  15   4    2.71    0.16
  -2  15   3   18.01    0.43
  -2  15   2    3.08    0.20
   2 -15  -1   13.20    0.49
  -2  15   1   13.48    0.33
   2 -15   0   -0.11    0.20
  -2  15   0    0.14    0.28
   2 -15   1    8.08    0.38
  -2  15  -1    7.96    0.38
   2 -15   2    0.11    0.23
  -2  15  -2    0.31    0.30
   2 -15   3   55.53    1.44
  -2  15  -3   57.82    2.26
   2 -15   4    0.63    0.32
  -2  15  -4    0.23    0.19
   2 -15   5   27.04    0.76
  -2  15  -5   28.63    1.04
   2 -15   6    3.43    0.30
  -2  15  -6    4.02    0.29
   2 -15   7   12.07    0.63
  -2  15  -7   11.94    0.59
   2 -15   8    1.30    0.23
  -2  15  -8    2.11    0.37
   2 -15   9   10.67    0.46
  -2  15  -9   11.08    0.66
   2 -15  10   -0.03    0.32
  -2  15 -10    0.21    0.29
  -2  15 -11    9.93    0.50
   2 -15  12   -0.04    0.26
  -2  15 -12    0.22    0.22
   2 -15  13    8.80    0.73
  -2  15 -13    9.15    0.76
   2 -14 -13    0.33    0.62
  -2  14  13    0.10    0.28
   2 -14 -12    7.95    0.47
  -2  14  12    8.37    0.52
  -2  14  11    0.13    0.28
  -2  14  10   36.88    1.00
   2 -14  -9    0.07    0.32
  -2  14   9    0.04    0.17
  -2  14   8   18.41    0.60
  -2  14   7    3.42    0.24
   2 -14  -6   23.47    0.90
  -2  14   6   22.92    0.65
  -2  14   5    1.34    0.15
  -2  14   4    5.17    0.21
   2 -14  -3    3.88    0.25
  -2  14   3    3.91    0.19
   2 -14  -2   22.55    0.72
  -2  14   2   23.05    0.66
   2 -14  -1    0.18    0.17
  -2  14   1    0.07    0.06
   2 -14   0   32.24    1.23
  -2  14   0   31.15    0.85
   2 -14   1    0.30    0.15
  -2  14  -1    0.09    0.18
   2 -14   2   24.24    1.10
  -2  14  -2   27.64    1.10
   2 -14   3    1.40    0.22
  -2  14  -3    1.31    0.28
   2 -14   4   20.28    0.70
  -2  14  -4   21.10    0.69
   2 -14   5    1.27    0.18
  -2  14  -5    1.03    0.18
   2 -14   6    7.80    0.48
  -2  14  -6    7.99    0.33
   2 -14   7    0.21    0.31
  -2  14  -7    0.09    0.16
   2 -14   8    6.19    0.45
  -2  14  -8    6.58    0.36
   2 -14   9    0.25    0.35
  -2  14  -9    0.23    0.19
   2 -14  10    6.78    0.45
  -2  14 -10    7.10    0.32
   2 -14  11    0.34    0.17
  -2  14 -11    0.23    0.29
   2 -14  12   23.63    0.63
  -2  14 -12   22.95    1.16
   2 -14  13    0.58    0.25
  -2  14 -13    0.54    0.26
   2 -14  14   10.18    0.45
  -2  14 -14    8.84    0.43
   2 -13 -14    0.05    0.50
  -2  13  14    0.01    0.22
   2 -13 -13    8.64    0.65
  -2  13  13    9.31    0.40
  -2  13  12    0.27    0.20
   2 -13 -11   71.62    1.73
  -2  13  11   68.20    2.28
   2 -13 -10    5.67    0.32
  -2  13  10    5.76    0.30
   2 -13  -9   11.11    0.40
  -2  13   9   11.42    0.43
  -2  13   8    0.76    0.18
  -2  13   7   13.23    0.36
   2 -13  -6    3.31    0.21
  -2  13   6    3.08    0.16
   2 -13  -5   41.03    1.52
  -2  13   5   41.31    1.08
  -2  13   4    2.85    0.17
   2 -13  -3   52.04    1.92
  -2  13   3   50.57    1.04
   2 -13  -2    2.91    0.29
  -2  13   2    3.48    0.13
   2 -13  -1  183.47    6.18
  -2  13   1  175.46    2.93
   2 -13   0    0.42    0.16
  -2  13   0    0.34    0.05
   2 -13   1   95.28    3.23
  -2  13  -1   95.20    2.34
   2 -13   2    0.18    0.13
  -2  13  -2   -0.11    0.20
   2 -13   3   69.95    2.68
  -2  13  -3   68.96    1.75
   2 -13   4    2.25    0.21
  -2  13  -4    2.45    0.28
   2 -13   5   89.57    2.27
  -2  13  -5   92.23    2.47
   2 -13   6    1.93    0.19
  -2  13  -6    2.00    0.25
   2 -13   7   50.11    1.29
  -2  13  -7   51.46    1.87
   2 -13   8    7.20    0.40
  -2  13  -8    7.43    0.47
   2 -13   9    9.11    0.58
  -2  13  -9    8.54    0.36
   2 -13  10    0.10    0.12
   2 -13  11   16.93    0.56
  -2  13 -11    7.61    0.68
   2 -13  12    0.92    0.33
  -2  13 -12    0.74    0.27
   2 -13  13   29.60    0.84
  -2  13 -13   26.63    0.80
   2 -13  14    0.46    0.17
  -2  13 -14    0.38    0.29
   2 -13  15   11.33    0.47
  -2  13 -15   10.81    0.37
   2 -13  16   -0.05    0.14
   2 -12 -14    2.08    0.32
  -2  12  14    2.12    0.23
   2 -12 -13    0.71    0.41
  -2  12  13    0.05    0.23
  -2  12  12   55.44    1.35
   2 -12 -11    0.20    0.32
  -2  12  11    0.09    0.20
   2 -12 -10   47.22    1.14
  -2  12  10   48.70    1.78
   2 -12  -9   12.18    0.53
  -2  12   9   11.87    0.68
  -2  12   8    7.54    0.43
  -2  12   7    0.64    0.13
  -2  12   6   67.08    1.33
   2 -12  -5    4.55    0.32
  -2  12   5    5.02    0.23
  -2  12   4   15.31    0.39
   2 -12  -3    0.61    0.18
  -2  12   3    0.66    0.09
   2 -12  -2  155.69    5.31
  -2  12   2  153.58    2.94
   2 -12  -1   38.92    1.03
  -2  12   1   39.40    0.71
   2 -12   0  277.26    8.68
  -2  12   0  264.07    4.98
   2 -12   1    6.38    0.28
  -2  12  -1    6.75    0.28
   2 -12   2   95.57    3.48
  -2  12  -2  101.21    2.50
   2 -12   3    0.03    0.15
  -2  12  -3    0.14    0.21
  -2  12  -4  153.32    3.66
   2 -12   5   28.78    1.35
  -2  12  -5   28.84    0.82
   2 -12   6  165.27    5.58
  -2  12  -6  171.12    5.83
   2 -12   7    0.10    0.18
  -2  12  -7    0.00    0.15
   2 -12   8   49.06    1.31
  -2  12  -8   48.69    1.91
   2 -12   9    2.72    0.22
  -2  12  -9    2.82    0.25
   2 -12  10   14.93    0.42
  -2  12 -10   14.15    0.47
   2 -12  11    2.12    0.18
  -2  12 -11    2.31    0.17
   2 -12  12    8.70    0.33
  -2  12 -12    8.48    0.33
   2 -12  13   -0.08    0.16
  -2  12 -13    0.00    0.33
   2 -12  14   14.67    0.46
  -2  12 -14   14.26    0.55
   2 -12  15    0.69    0.23
  -2  12 -15    0.70    0.24
   2 -12  16   14.16    0.50
  -2  12 -16   12.97    0.49
   2 -12  17   -0.11    0.38
  -2  12 -17   -0.02    0.38
   2 -11 -15    5.89    0.57
  -2  11  15    5.60    0.29
   2 -11 -14    0.22    0.20
  -2  11  14   -0.17    0.21
   2 -11 -13   15.11    0.79
  -2  11  13   15.87    0.55
  -2  11  12    2.13    0.23
   2 -11 -11   77.07    2.55
  -2  11  11   74.12    2.64
   2 -11 -10    4.08    0.34
  -2  11  10    4.05    0.24
   2 -11  -9   11.37    0.50
  -2  11   9   11.29    0.53
   2 -11  -8    0.22    0.18
  -2  11   8    0.30    0.18
  -2  11   7  118.69    2.34
  -2  11   6    2.98    0.16
   2 -11  -5   54.82    1.94
  -2  11   5   62.13    1.26
   2 -11  -4    8.27    0.46
  -2  11   4    8.66    0.30
   2 -11  -3   11.78    0.54
  -2  11   3   11.72    0.38
   2 -11  -2    1.02    0.14
  -2  11   2    1.15    0.08
   2 -11  -1  105.59    3.59
  -2  11   1  104.22    2.43
   2 -11   0   29.72    1.04
  -2  11   0   26.70    0.74
   2 -11   1   21.78    0.63
  -2  11  -1   23.58    0.95
   2 -11   2    0.76    0.13
  -2  11  -2    0.93    0.20
   2 -11   3   73.41    1.82
  -2  11  -3   75.48    1.92
   2 -11   4    4.63    0.23
  -2  11  -4    4.63    0.21
   2 -11   5  136.73    3.20
  -2  11  -5  135.13    4.50
   2 -11   6    4.37    0.24
  -2  11  -6    4.72    0.35
   2 -11   7   45.09    1.13
  -2  11  -7   44.99    1.18
   2 -11   8    3.05    0.14
  -2  11  -8    3.18    0.23
   2 -11   9   42.89    1.13
  -2  11  -9   42.07    1.02
   2 -11  10    2.71    0.14
  -2  11 -10    2.49    0.13
   2 -11  11   21.93    0.61
  -2  11 -11   21.81    0.63
   2 -11  12    0.84    0.14
  -2  11 -12    0.67    0.22
   2 -11  13    3.26    0.18
  -2  11 -13    3.48    0.22
   2 -11  14   -0.03    0.16
  -2  11 -14    0.00    0.18
   2 -11  15   26.01    0.75
  -2  11 -15   22.94    0.69
   2 -11  16    0.20    0.23
  -2  11 -16   -0.02    0.17
   2 -11  17    6.11    0.35
  -2  11 -17    5.22    0.29
   2 -11  18    0.02    0.37
  -2  11 -18    0.04    0.44
   2 -10 -16   17.33    0.61
  -2  10  16   20.43    1.00
   2 -10 -15    0.00    0.21
  -2  10  15    0.13    0.20
   2 -10 -14    9.67    0.65
  -2  10  14    8.97    0.51
   2 -10 -13    2.54    0.31
  -2  10  13    2.22    0.19
   2 -10 -12   72.57    2.57
  -2  10  12   74.17    2.52
   2 -10 -11    0.52    0.25
  -2  10  11    1.00    0.23
   2 -10 -10   33.06    1.20
  -2  10  10   33.92    1.28
   2 -10  -9    3.91    0.31
  -2  10   9    4.06    0.21
   2 -10  -8   48.43    1.21
  -2  10   8   50.55    1.87
   2 -10  -7   19.96    0.89
  -2  10   7   20.16    0.57
   2 -10  -6  110.25    2.55
  -2  10   6  109.90    2.13
  -2  10   5    8.54    0.27
   2 -10  -4   51.00    1.82
  -2  10   4   52.24    1.30
   2 -10  -3    7.32    0.39
  -2  10   3    7.23    0.21
   2 -10  -2  385.64   12.09
  -2  10   2  378.68    6.90
   2 -10  -1   17.39    0.51
  -2  10   1   16.62    0.49
   2 -10   0  125.11    4.18
  -2  10   0  122.23    2.93
   2 -10   1   88.77    2.21
  -2  10  -1   91.01    3.25
   2 -10   2   14.80    0.48
  -2  10  -2   16.02    0.68
   2 -10   3    7.70    0.47
  -2  10  -3    7.55    0.29
   2 -10   4   91.09    2.26
  -2  10  -4   96.34    3.26
   2 -10   5   12.37    0.40
  -2  10  -5   13.43    0.66
   2 -10   6   41.29    1.08
  -2  10  -6   44.95    1.99
   2 -10   7    3.87    0.19
  -2  10  -7    4.16    0.24
   2 -10   8   37.12    0.99
  -2  10  -8   38.95    1.68
   2 -10   9    0.07    0.09
  -2  10  -9    0.30    0.16
   2 -10  10   61.74    1.26
  -2  10 -10   62.03    1.34
   2 -10  11    1.06    0.13
  -2  10 -11    1.09    0.10
   2 -10  12    9.38    0.36
  -2  10 -12    9.06    0.25
   2 -10  13    6.35    0.24
  -2  10 -13    6.86    0.21
   2 -10  14   25.03    0.51
  -2  10 -14   23.27    0.58
   2 -10  15    0.80    0.22
  -2  10 -15    0.55    0.22
   2 -10  16   38.92    0.85
  -2  10 -16   41.49    0.98
   2 -10  17    0.74    0.19
  -2  10 -17    0.67    0.22
   2 -10  18    4.42    0.37
  -2  10 -18    4.65    0.37
   2 -10  19   -0.05    0.24
  -2  10 -19   -0.14    0.42
   2  -9 -16    0.06    0.37
  -2   9  16    0.31    0.25
   2  -9 -15   14.91    0.53
  -2   9  15   15.33    0.51
   2  -9 -14   26.50    1.07
  -2   9  14   26.79    0.79
  -2   9  13   35.99    1.29
   2  -9 -12   28.07    1.13
  -2   9  12   29.31    0.79
   2  -9 -11   44.68    1.56
  -2   9  11   40.12    1.40
   2  -9 -10    3.38    0.20
  -2   9  10    3.28    0.19
   2  -9  -9   37.52    0.94
  -2   9   9   38.42    1.01
   2  -9  -8    0.36    0.12
  -2   9   8    0.17    0.15
   2  -9  -7  176.10    4.03
  -2   9   7  191.29    4.34
   2  -9  -6    0.16    0.10
  -2   9   6    0.38    0.07
   2  -9  -5   21.73    0.58
  -2   9   5   22.84    0.64
   2  -9  -4   47.69    1.27
  -2   9   4   45.74    1.15
   2  -9  -3  253.56    5.74
  -2   9   3  249.02    4.64
   2  -9  -2    2.05    0.17
  -2   9   2    2.13    0.09
   2  -9   0    1.30    0.13
  -2   9   0    1.29    0.07
  -2   9  -1  675.78   15.02
   2  -9   2    1.46    0.15
  -2   9  -2    1.52    0.14
   2  -9   3  696.85   15.51
  -2   9  -3  728.72   22.76
   2  -9   4   19.35    0.80
  -2   9  -4   19.69    0.84
   2  -9   5  276.17    8.99
  -2   9  -5  274.73    6.47
   2  -9   6    0.17    0.05
  -2   9  -6    0.31    0.18
   2  -9   7   87.22    2.95
   2  -9   8    0.51    0.24
  -2   9  -8    1.12    0.10
   2  -9   9  125.23    2.82
  -2   9  -9  130.44    3.29
   2  -9  10    5.92    0.20
  -2   9 -10    5.29    0.19
  -2   9 -11   45.45    0.91
   2  -9  12    0.29    0.14
  -2   9 -12    0.25    0.11
   2  -9  13   16.64    0.42
  -2   9 -13   15.57    0.35
   2  -9  14    0.49    0.13
  -2   9 -14    0.43    0.14
   2  -9  15   44.00    1.11
  -2   9 -15   43.10    0.79
   2  -9  16    0.16    0.20
  -2   9 -16    0.08    0.20
   2  -9  17   14.98    0.54
  -2   9 -17   14.74    0.41
   2  -9  18    0.24    0.21
  -2   9 -18    0.12    0.29
   2  -9  19    7.26    0.31
  -2   9 -19    5.82    0.29
   2  -8 -17    0.30    0.38
  -2   8  17    0.05    0.20
   2  -8 -16   21.64    0.85
  -2   8  16   23.36    0.68
   2  -8 -15    1.35    0.23
  -2   8  15    1.59    0.19
  -2   8  14   20.94    0.61
  -2   8  13   28.54    0.76
   2  -8 -12   39.57    1.03
  -2   8  12   45.03    1.21
   2  -8 -11   55.46    1.79
  -2   8  11   61.76    2.19
  -2   8  10   12.03    0.37
   2  -8  -9    5.63    0.22
  -2   8   9    5.35    0.31
   2  -8  -8  254.24    5.65
  -2   8   8  260.05    8.23
   2  -8  -7    5.28    0.20
  -2   8   7    5.00    0.26
   2  -8  -6  252.54    5.70
  -2   8   6  243.85    5.51
  -2   8   5   22.89    0.59
  -2   8   4   20.32    0.44
   2  -8  -3  186.01    4.27
  -2   8   3  190.86    3.55
   2  -8  -2   83.71    2.81
  -2   8   2   80.29    1.92
  -2   8   1   68.72    1.44
   2  -8   0  159.68    4.03
  -2   8   0  154.00    2.96
   2  -8   1    7.86    0.42
  -2   8  -1    7.43    0.25
   2  -8   2  612.51   13.94
  -2   8  -2  631.79   14.55
   2  -8   3    3.07    0.16
  -2   8  -3    2.79    0.26
   2  -8   4  554.19   17.31
  -2   8  -4  573.46   18.06
   2  -8   5   68.36    1.62
  -2   8  -5   68.42    2.36
   2  -8   6  198.09    6.88
  -2   8  -6  178.22    5.70
   2  -8   7    5.25    0.18
  -2   8  -7    5.47    0.16
   2  -8   8   96.35    1.87
  -2   8  -8   94.39    1.68
   2  -8   9    7.50    0.26
  -2   8  -9    7.78    0.24
   2  -8  10   59.84    1.63
  -2   8 -10   60.44    1.24
   2  -8  11    4.15    0.19
  -2   8 -11    4.66    0.22
   2  -8  12   40.30    0.89
  -2   8 -12   40.37    1.16
   2  -8  13    0.52    0.10
  -2   8 -13    0.63    0.12
   2  -8  14   50.13    0.93
  -2   8 -14   50.69    0.91
   2  -8  15    0.27    0.12
  -2   8 -15    0.38    0.17
   2  -8  16   16.90    0.51
  -2   8 -16   17.94    0.40
   2  -8  17    0.70    0.16
  -2   8 -17    0.69    0.17
   2  -8  18    4.31    0.31
  -2   8 -18    4.15    0.26
   2  -8  19    0.15    0.18
  -2   8 -19   -0.06    0.24
   2  -8  20    3.10    0.68
  -2   8 -20    2.42    0.49
   2  -7 -17   29.43    1.06
  -2   7  17   29.85    1.13
   2  -7 -16    0.45    0.23
  -2   7  16    0.78    0.21
   2  -7 -15   26.03    0.94
  -2   7  15   27.96    1.02
   2  -7 -14   31.35    0.81
  -2   7  14   30.93    1.22
  -2   7  13   57.51    2.01
   2  -7 -12   38.48    1.44
  -2   7  12   40.92    1.39
   2  -7 -11   23.20    0.62
  -2   7  11   23.30    0.90
   2  -7 -10  115.75    2.65
  -2   7  10  118.01    3.92
  -2   7   9  143.14    3.32
   2  -7  -8    8.97    0.38
  -2   7   8    8.65    0.37
   2  -7  -7  577.57   17.76
  -2   7   7  542.38   12.16
   2  -7  -6   62.49    1.52
  -2   7   6   58.26    1.36
  -2   7   5  227.02    7.34
   2  -7  -4  119.56    3.88
  -2   7   4  112.42    1.82
   2  -7  -3  132.04    3.11
  -2   7   3  138.44    3.16
   2  -7  -2   23.38    0.66
  -2   7   2   24.31    0.53
   2  -7  -1   95.04    3.13
  -2   7   1   96.57    2.43
   2  -7   0  383.80    8.60
  -2   7   0  387.27    8.91
   2  -7   1  455.09   10.31
  -2   7  -1  468.22   14.81
   2  -7   2  403.98    9.01
  -2   7  -2  413.90   13.11
   2  -7   3   34.10    0.94
  -2   7  -3   34.59    0.93
   2  -7   4   67.55    1.39
  -2   7  -4   70.50    1.86
   2  -7   5    0.86    0.07
  -2   7  -5    0.66    0.06
   2  -7   6   88.07    1.68
   2  -7   7   99.11    2.33
  -2   7  -7   99.34    2.61
   2  -7   8   14.00    0.34
  -2   7  -8   13.68    0.36
   2  -7   9  101.90    2.03
  -2   7  -9  107.36    2.26
   2  -7  10    0.67    0.10
  -2   7 -10    0.64    0.08
   2  -7  11   32.23    0.74
  -2   7 -11   32.88    0.96
   2  -7  12   22.79    0.68
  -2   7 -12   23.22    0.57
   2  -7  13   31.82    0.91
  -2   7 -13   31.36    0.73
   2  -7  14    0.09    0.14
  -2   7 -14   -0.02    0.14
   2  -7  15   28.08    0.74
  -2   7 -15   27.73    0.84
   2  -7  16    3.54    0.23
  -2   7 -16    3.45    0.20
   2  -7  17   12.37    0.44
  -2   7 -17   11.60    0.36
   2  -7  18    0.61    0.20
  -2   7 -18    0.64    0.20
   2  -7  19    9.08    0.34
  -2   7 -19    8.00    0.42
   2  -7  20    0.51    0.85
  -2   7 -20    0.77    0.68
  -2   6  18   24.96    0.95
   2  -6 -17    0.37    0.19
  -2   6  17    0.17    0.27
   2  -6 -16   23.40    0.91
  -2   6  16   22.40    0.63
   2  -6 -15    6.44    0.43
  -2   6  15    7.00    0.42
   2  -6 -14   46.90    1.56
  -2   6  14   49.88    1.74
   2  -6 -13    4.17    0.23
  -2   6  13    4.28    0.25
   2  -6 -12   58.58    1.47
  -2   6  12   63.43    2.30
   2  -6 -11   73.97    2.48
  -2   6  11   74.91    2.50
   2  -6 -10   46.92    1.69
  -2   6  10   46.23    1.55
   2  -6  -9  133.39    4.35
  -2   6   9  139.30    4.39
   2  -6  -8  279.65    8.98
  -2   6   8  280.03    9.02
   2  -6  -7    5.23    0.19
  -2   6   7    5.92    0.29
   2  -6  -6  363.88   11.65
  -2   6   6  382.65    8.64
   2  -6  -5    0.41    0.07
  -2   6   5    0.54    0.04
   2  -6  -4  452.46   14.21
  -2   6   4  469.68   10.43
   2  -6  -2  295.73    6.81
  -2   6   2  281.33    6.37
   2  -6  -1  253.75    5.77
  -2   6   1  253.16    8.30
   2  -6   1    0.99    0.14
  -2   6  -1    1.39    0.11
   2  -6   3  139.47    3.25
  -2   6  -3  142.96    4.88
   2  -6   4   74.63    1.84
  -2   6  -4   76.01    1.85
   2  -6   5   66.23    1.63
  -2   6  -5   67.10    2.34
   2  -6   6  166.59    4.01
  -2   6  -6  170.34    6.10
   2  -6   7   10.30    0.38
  -2   6  -7   10.23    0.26
   2  -6   8  375.02    6.94
  -2   6  -8  381.31    8.74
   2  -6   9   25.54    0.61
  -2   6  -9   25.89    0.64
   2  -6  10  285.96    6.72
  -2   6 -10  296.67    6.82
   2  -6  11    0.06    0.09
  -2   6 -11   -0.09    0.09
   2  -6  12   77.43    1.57
  -2   6 -12   77.79    1.60
   2  -6  13   28.57    0.64
  -2   6 -13   30.50    0.92
   2  -6  14   15.17    0.41
  -2   6 -14   16.22    0.39
   2  -6  15   20.13    0.78
  -2   6 -15   21.05    0.51
   2  -6  16   16.88    0.38
  -2   6 -16   17.09    0.53
   2  -6  17    1.15    0.27
  -2   6 -17    1.28    0.19
   2  -6  18   19.09    0.45
  -2   6 -18   19.67    0.44
   2  -6  19    0.24    0.23
  -2   6 -19    0.07    0.44
  -2   6 -20    6.34    0.42
   2  -5 -18   -0.16    0.20
  -2   5  18    0.45    0.30
   2  -5 -17   24.37    0.76
  -2   5  17   24.11    0.74
   2  -5 -16    7.68    0.31
  -2   5  16    7.43    0.46
   2  -5 -15   16.25    0.76
  -2   5  15   16.22    0.48
   2  -5 -14   19.46    0.78
  -2   5  14   19.47    0.78
   2  -5 -13   22.35    0.65
  -2   5  13   20.56    0.92
   2  -5 -12   19.62    0.62
  -2   5  12   19.97    0.53
   2  -5 -11   40.72    1.07
  -2   5  11   43.54    1.56
   2  -5 -10   47.77    1.14
  -2   5  10   48.92    1.66
   2  -5  -9  206.33    4.66
  -2   5   9  211.18    4.84
   2  -5  -8   39.30    0.99
  -2   5   8   37.43    1.34
   2  -5  -7  197.65    6.39
  -2   5   7  186.33    4.32
   2  -5  -6  190.34    6.30
  -2   5   6  176.46    4.11
   2  -5  -5  514.92   15.83
  -2   5   5  497.51   15.74
   2  -5  -4  377.51   11.72
  -2   5   4  326.92   10.14
   2  -5  -2   90.11    2.03
  -2   5   2   94.29    1.82
   2  -5  -1  328.14    7.47
  -2   5   1  332.61   10.40
   2  -5   0    8.55    0.26
  -2   5   0    8.36    0.20
   2  -5   2   43.89    1.02
  -2   5  -2   47.01    1.89
   2  -5   3  184.71    4.30
  -2   5  -3  189.29    4.31
  -2   5  -4  607.10   19.95
   2  -5   5  642.67   21.17
  -2   5  -5  642.31   21.32
   2  -5   6   39.46    0.86
  -2   5  -6   38.95    0.85
   2  -5   7  490.83    8.95
  -2   5  -7  484.23    9.18
   2  -5   8   31.94    0.70
  -2   5  -8   30.88    0.69
   2  -5   9  262.48    4.95
  -2   5  -9  257.63    4.89
   2  -5  10   13.82    0.47
  -2   5 -10   13.32    0.56
   2  -5  11  175.75    3.30
  -2   5 -11  172.47    3.34
   2  -5  12  100.74    2.06
  -2   5 -12   98.09    2.40
   2  -5  13   37.73    0.85
  -2   5 -13   39.08    0.88
   2  -5  14    0.00    0.13
  -2   5 -14    0.04    0.12
   2  -5  15   26.81    0.60
  -2   5 -15   26.47    0.63
   2  -5  16   23.38    0.68
  -2   5 -16   23.90    0.50
   2  -5  17   32.30    0.93
  -2   5 -17   33.38    0.75
   2  -5  18    0.18    0.21
  -2   5 -18    0.08    0.23
   2  -5  19    9.39    0.34
  -2   5 -19    9.91    0.33
  -2   5 -20    1.51    0.59
   2  -4 -18   16.76    0.69
  -2   4  18   17.26    0.75
   2  -4 -17    1.78    0.25
  -2   4  17    2.58    0.28
   2  -4 -16   47.39    1.15
  -2   4  16   46.42    1.15
   2  -4 -15    0.12    0.14
  -2   4  15   -0.17    0.12
   2  -4 -14   35.80    1.32
  -2   4  14   35.84    1.50
   2  -4 -13    1.96    0.20
  -2   4  13    2.05    0.23
   2  -4 -12   13.65    0.45
  -2   4  12   13.44    0.41
   2  -4 -11   19.95    0.60
  -2   4  11   19.81    0.59
   2  -4 -10  289.42    9.28
  -2   4  10  277.80    9.06
   2  -4  -9   67.27    2.17
  -2   4   9   65.56    1.62
   2  -4  -8  407.04    9.03
  -2   4   8  412.25   13.25
   2  -4  -7  398.87    8.92
  -2   4   7  404.08   12.95
   2  -4  -6  610.74   13.63
   2  -4  -5    6.11    0.34
  -2   4   5    6.32    0.32
   2  -4  -3  188.06    5.98
  -2   4   3  197.87    6.34
   2  -4  -2   97.54    1.86
  -2   4   2   97.38    1.62
   2  -4  -1   27.41    0.58
  -2   4   1   28.57    0.57
   2  -4   1   46.82    1.18
  -2   4  -1   46.50    1.15
   2  -4   2  108.64    2.04
  -2   4  -2  115.08    2.76
   2  -4   3   63.93    2.29
   2  -4   4  316.32    5.84
  -2   4  -4  313.38    5.96
   2  -4   5  109.73    2.22
  -2   4  -5  112.40    2.77
   2  -4   6  667.12   12.05
   2  -4   7  101.68    2.06
  -2   4  -7  102.35    3.48
   2  -4   8  156.47    3.79
  -2   4  -8  164.65    2.72
   2  -4   9   52.58    1.16
  -2   4  -9   53.22    0.99
   2  -4  10  144.45    2.76
  -2   4 -10  147.29    2.73
   2  -4  11   11.34    0.26
  -2   4 -11   11.77    0.38
   2  -4  12   22.65    0.53
  -2   4 -12   23.38    0.65
   2  -4  13  130.15    2.19
  -2   4 -13  135.58    3.26
   2  -4  14    4.34    0.16
  -2   4 -14    4.08    0.16
   2  -4  15    3.66    0.21
  -2   4 -15    3.63    0.18
   2  -4  16   31.11    0.79
  -2   4 -16   31.09    0.71
   2  -4  17   -0.08    0.17
  -2   4 -17   -0.03    0.24
   2  -4  18   22.11    0.71
  -2   4 -18   22.91    0.56
   2  -4  19    0.41    0.20
  -2   4 -19    0.81    0.27
  -2   4 -20    3.33    0.57
   2  -3 -18   -0.29    0.20
  -2   3  18    0.25    0.17
  -2   3  17   29.75    0.83
   2  -3 -16    1.05    0.17
  -2   3  16    0.92    0.24
   2  -3 -15   46.70    1.12
  -2   3  15   45.53    1.68
   2  -3 -14   22.89    0.84
  -2   3  14   21.81    0.96
   2  -3 -13    2.43    0.09
  -2   3  13    2.60    0.20
   2  -3 -12    5.88    0.18
  -2   3  12    6.35    0.37
   2  -3 -11  249.36    4.62
  -2   3  11  250.39    8.35
   2  -3 -10   60.17    1.48
  -2   3  10   58.15    1.94
   2  -3  -9  567.96   12.50
  -2   3   9  578.35   17.99
   2  -3  -8  130.84    2.46
  -2   3   8  129.46    3.02
   2  -3  -7  538.48   17.04
  -2   3   7  526.79   16.38
   2  -3  -6  124.28    4.05
  -2   3   6  128.30    4.42
   2  -3  -4   49.39    1.17
  -2   3   4   49.44    0.97
   2  -3  -3    1.67    0.10
  -2   3   3    1.96    0.10
   2  -3  -2   81.39    1.95
  -2   3   2   80.54    1.82
   2  -3  -1  238.16    8.09
   2  -3   0    3.66    0.17
  -2   3   0    3.76    0.10
   2  -3   1  378.29   11.84
  -2   3  -1  424.68   13.36
   2  -3   2  119.17    3.86
   2  -3   3   83.54    1.49
  -2   3  -3   78.36    1.99
   2  -3   4  168.72    3.19
  -2   3  -4  170.84    3.37
   2  -3   6  105.40    2.10
  -2   3  -6  110.33    2.63
   2  -3   7  268.34    5.07
  -2   3  -7  266.91    6.20
   2  -3   8   20.30    0.63
  -2   3  -8   19.98    0.43
   2  -3   9  204.26    4.60
  -2   3  -9  204.96    3.92
   2  -3  10  178.07    3.34
  -2   3 -10  183.90    3.44
   2  -3  11  208.80    6.88
  -2   3 -11  198.45    3.33
   2  -3  12    0.11    0.12
  -2   3 -12    0.14    0.10
   2  -3  13   23.55    0.60
  -2   3 -13   24.20    0.47
   2  -3  14    0.99    0.12
  -2   3 -14    0.94    0.17
   2  -3  15   21.50    0.70
  -2   3 -15   21.62    0.54
   2  -3  16    0.34    0.23
  -2   3 -16    0.17    0.19
   2  -3  17   20.87    0.88
  -2   3 -17   20.03    0.48
   2  -3  18    0.46    0.20
  -2   3 -18    0.78    0.21
   2  -3  19    8.22    0.39
  -2   3 -19    8.72    0.36
   2  -2 -19    0.52    0.29
  -2   2  19    0.06    0.21
   2  -2 -18    6.50    0.33
  -2   2  18    5.02    0.30
   2  -2 -17    0.04    0.12
  -2   2  17    0.12    0.15
   2  -2 -16   52.01    1.23
  -2   2  16   52.89    1.44
   2  -2 -15    1.64    0.21
   2  -2 -14    0.48    0.13
  -2   2  14    0.59    0.22
   2  -2 -13    0.11    0.10
  -2   2  13    0.07    0.13
   2  -2 -12   53.94    1.34
  -2   2  12   53.37    1.96
   2  -2 -11  200.04    4.70
  -2   2  11  208.05    7.31
   2  -2 -10  487.73   15.31
  -2   2  10  478.23   10.55
   2  -2  -9    1.38    0.08
  -2   2   9    1.19    0.07
   2  -2  -8  227.04    4.28
  -2   2   8  235.04    5.41
   2  -2  -7  111.59    2.18
  -2   2   7  111.47    2.65
   2  -2  -5    2.22    0.08
  -2   2   5    2.06    0.07
   2  -2  -4  218.82    5.01
  -2   2   4  229.40    7.22
   2  -2  -3  383.96   12.07
  -2   2   2  300.70    9.63
   2  -2   2   42.99    1.06
  -2   2  -2   41.04    1.02
   2  -2   3   81.42    2.05
  -2   2  -3   82.37    1.63
   2  -2   4  375.18    8.41
  -2   2  -4  403.28   12.86
   2  -2   5    7.97    0.23
  -2   2  -5    7.17    0.18
   2  -2   7  258.13    8.66
  -2   2  -7  274.02    5.12
   2  -2   8  280.26    5.24
  -2   2  -8  280.26    4.63
   2  -2   9   10.34    0.44
  -2   2  -9   10.89    0.24
   2  -2  10  391.45    7.46
  -2   2 -10  397.54    8.90
   2  -2  11   15.21    0.49
  -2   2 -11   16.87    0.37
   2  -2  12   55.34    1.53
  -2   2 -12   55.67    1.46
   2  -2  13    3.90    0.18
  -2   2 -13    3.99    0.15
   2  -2  14   53.56    1.83
  -2   2 -14   52.88    0.95
   2  -2  15   11.17    0.40
  -2   2 -15   12.01    0.32
   2  -2  16   50.84    1.21
  -2   2 -16   51.47    0.92
   2  -2  17    0.69    0.27
  -2   2 -17    0.63    0.17
   2  -2  18   15.77    0.42
  -2   2 -18   16.96    0.38
   2  -2  19    3.68    0.28
  -2   2 -19    3.62    0.32
   2  -1 -19    0.19    0.20
  -2   1  19    0.35    0.18
   2  -1 -18    0.21    0.15
  -2   1  18    0.30    0.16
   2  -1 -17   20.48    0.51
  -2   1  17   20.05    0.59
   2  -1 -16    3.76    0.21
  -2   1  16    3.69    0.23
   2  -1 -15   39.43    0.89
  -2   1  15   38.64    1.56
   2  -1 -14   13.87    0.41
  -2   1  14   13.25    0.60
   2  -1 -13   72.32    1.29
  -2   1  13   73.73    2.53
   2  -1 -12  107.46    2.16
   2  -1 -11  400.33    7.30
  -2   1  11  408.40   13.15
   2  -1 -10  143.03    3.43
  -2   1  10  148.62    4.77
   2  -1  -9    2.16    0.17
   2  -1  -8    7.06    0.26
  -2   1   8    6.65    0.30
   2  -1  -7  228.75    5.31
  -2   1   7  221.10    5.01
   2  -1  -6    9.22    0.28
  -2   1   6    8.78    0.30
   2  -1  -3   24.94    0.52
   2  -1   3   91.36    2.31
  -2   1  -3   93.89    1.86
   2  -1   4  109.69    2.66
  -2   1  -4  113.53    2.29
   2  -1   6   20.05    0.41
  -2   1  -6   21.12    0.76
   2  -1   7  347.93    7.88
  -2   1  -7  354.73    8.25
   2  -1   8   83.20    1.67
  -2   1  -8   85.52    1.72
   2  -1   9  524.67   11.92
  -2   1  -9  544.63   12.06
   2  -1  10   20.40    0.58
  -2   1 -10   20.84    0.48
   2  -1  11  100.81    2.49
  -2   1 -11  100.58    1.94
   2  -1  12    3.30    0.19
  -2   1 -12    3.40    0.13
   2  -1  13    1.55    0.14
  -2   1 -13    1.47    0.14
   2  -1  14   30.11    0.87
  -2   1 -14   30.99    0.70
   2  -1  15   27.82    0.78
  -2   1 -15   28.45    0.56
   2  -1  16    7.47    0.27
  -2   1 -16    7.67    0.24
   2  -1  17   17.27    0.47
  -2   1 -17   18.49    0.61
   2  -1  18    0.19    0.23
  -2   1 -18    0.35    0.45
  -2   1 -19   12.19    0.96
   2   0 -19    3.20    0.26
  -2   0  19    3.22    0.35
   2   0 -18    5.78    0.22
  -2   0  18    5.50    0.44
   2   0 -17    1.51    0.18
  -2   0  17    1.27    0.18
   2   0 -16   44.96    0.95
  -2   0  16   45.28    1.18
   2   0 -15    3.03    0.18
  -2   0  15    3.10    0.18
   2   0 -14   44.85    0.92
  -2   0  14   44.14    1.14
   2   0 -13   10.66    0.31
  -2   0  13   10.42    0.49
   2   0 -12  565.66    8.89
  -2   0  12  567.92   10.29
   2   0 -11    1.31    0.10
  -2   0  11    1.30    0.10
   2   0 -10  161.95    3.09
  -2   0  10  166.14    3.21
   2   0  -9   72.06    1.52
  -2   0   9   72.47    1.82
   2   0  -8   14.26    0.37
  -2   0   8   14.66    0.44
   2   0  -7  190.22    3.58
  -2   0   7  192.51    4.53
  -2   0   5   -0.24    0.08
  -2   0   4  286.35    6.62
   2   0  -3    5.16    0.18
  -2   0   3    4.41    0.16
   2   0  -2   15.45    0.35
  -2   0   2   16.39    0.44
  -2   0   1  241.13    5.50
   2   0   2   37.97    0.81
  -2   0  -2   37.24    0.94
   2   0   5    1.83    0.08
  -2   0  -5    1.88    0.08
   2   0   6  348.16    6.43
  -2   0  -6  353.37    6.48
   2   0   7    0.45    0.14
  -2   0  -7    0.23    0.14
   2   0   8   99.46    2.42
  -2   0  -8  105.98    2.12
   2   0   9   31.83    0.73
  -2   0  -9   31.29    0.92
   2   0  10  374.60    8.29
  -2   0 -10  380.49    7.07
   2   0  11  177.91    4.08
  -2   0 -11  184.67    3.52
   2   0  12   12.04    0.40
  -2   0 -12   11.94    0.32
   2   0  13   12.52    0.47
  -2   0 -13   12.86    0.43
   2   0  14   24.01    0.60
  -2   0 -14   24.31    0.69
   2   0  15   18.76    0.54
  -2   0 -15   18.69    0.57
   2   0  16   23.23    1.00
  -2   0 -16   23.03    0.71
   2   0  17    1.45    0.17
  -2   0 -17    1.46    0.25
   2   0  18    5.62    0.38
  -2   0 -18    6.11    0.35
   2   1 -20    0.23    0.38
   2   1 -19    0.19    0.18
  -2  -1  19    0.30    0.20
   2   1 -18    0.13    0.16
  -2  -1  18    0.28    0.23
   2   1 -17   37.84    0.85
  -2  -1  17   40.41    1.61
   2   1 -16    1.38    0.19
  -2  -1  16    1.35    0.17
   2   1 -15   40.67    0.87
  -2  -1  15   40.70    1.10
   2   1 -14    0.96    0.10
  -2  -1  14    0.93    0.12
   2   1 -13  124.92    2.38
  -2  -1  13  115.01    3.94
   2   1 -12   38.48    0.82
  -2  -1  12   38.02    0.82
   2   1 -11  103.68    2.05
  -2  -1  11  105.97    2.48
   2   1 -10   63.60    1.11
  -2  -1  10   60.07    1.25
   2   1  -9    2.98    0.13
  -2  -1   9    2.82    0.15
   2   1  -8   32.61    0.72
  -2  -1   8   32.69    0.64
   2   1  -6   73.92    1.45
  -2  -1   6   75.45    1.52
   2   1  -3   51.94    0.95
  -2  -1   3   48.97    1.05
  -2  -1   2  409.92   13.14
   2   1  -1  245.21    7.83
   2   1   1   10.25    0.26
  -2  -1  -1    9.11    0.27
   2   1   4  376.85   12.12
  -2  -1  -4  374.21   11.76
  -2  -1  -6  123.52    2.80
   2   1   7    1.70    0.09
  -2  -1  -7    1.53    0.07
   2   1   8   33.35    1.20
  -2  -1  -8   33.64    0.75
   2   1   9  244.25    8.17
  -2  -1  -9  254.00    8.10
   2   1  10  114.38    2.89
  -2  -1 -10  118.28    2.33
   2   1  11  176.23    4.43
  -2  -1 -11  174.74    3.29
   2   1  12    4.35    0.21
  -2  -1 -12    3.68    0.21
   2   1  13   30.32    0.80
  -2  -1 -13   31.07    0.69
   2   1  14   10.65    0.38
  -2  -1 -14   10.68    0.39
   2   1  15   70.08    1.43
  -2  -1 -15   71.98    1.23
   2   1  16    6.34    0.32
  -2  -1 -16    6.41    0.23
   2   1  17   19.06    0.57
  -2  -1 -17   19.74    0.47
   2   1  18    3.18    0.27
  -2  -1 -18    3.15    0.28
   2   2 -20    3.00    0.47
   2   2 -19    0.48    0.20
  -2  -2  19    0.62    0.25
   2   2 -18   14.80    0.35
  -2  -2  18   14.45    0.49
   2   2 -17    5.69    0.24
  -2  -2  17    5.54    0.25
   2   2 -16   47.50    0.92
  -2  -2  16   51.15    1.68
   2   2 -15    0.04    0.11
  -2  -2  15    0.15    0.15
   2   2 -14  148.02    2.84
  -2  -2  14  146.87    2.51
   2   2 -13   40.05    0.72
  -2  -2  13   40.12    0.84
   2   2 -12   96.90    1.88
  -2  -2  12   99.15    1.92
   2   2 -11   30.61    0.69
  -2  -2  11   30.19    0.67
   2   2 -10   26.81    0.51
  -2  -2  10   26.25    0.59
   2   2  -9   78.52    1.32
  -2  -2   9   76.91    1.34
   2   2  -8   49.94    0.91
  -2  -2   8   49.66    1.16
  -2  -2   7  671.79   21.55
   2   2  -3   80.87    2.06
  -2  -2   3   83.38    1.42
   2   2  -2  230.82    5.22
  -2  -2   2  238.37    5.58
   2   2  -1   10.26    0.22
  -2  -2   1   10.84    0.32
   2   2   0  172.62    2.83
  -2  -2   0  178.32    3.96
   2   2   1  235.99    4.48
  -2  -2  -1  235.69    5.42
   2   2   5  339.53    6.34
  -2  -2  -5  341.32   10.70
   2   2   6  180.18    4.31
  -2  -2  -6  189.14    4.31
   2   2   7   19.23    0.60
  -2  -2  -7   20.37    0.45
   2   2   8   30.82    0.87
  -2  -2  -8   30.50    1.08
  -2  -2  -9   10.07    0.46
   2   2  10  358.18   11.55
  -2  -2 -10  343.61    7.97
  -2  -2 -11   24.54    0.99
   2   2  12   56.47    2.00
  -2  -2 -12   56.23    1.13
   2   2  13   -0.30    0.15
  -2  -2 -13   28.59    0.64
   2   2  14   10.78    0.78
  -2  -2 -14   19.35    0.58
   2   2  15    0.98    0.17
  -2  -2 -15    1.07    0.13
   2   2  16    7.37    0.47
  -2  -2 -16    7.31    0.30
   2   2  17    0.47    0.24
  -2  -2 -17    0.49    0.21
  -2  -2 -18   12.98    0.49
   2   3 -20    0.20    0.57
   2   3 -19   11.08    0.32
  -2  -3  19   12.17    0.42
   2   3 -18   -0.06    0.19
  -2  -3  18    0.08    0.14
   2   3 -17    8.94    0.29
  -2  -3  17    9.23    0.35
   2   3 -16    0.10    0.12
  -2  -3  16    0.20    0.10
   2   3 -15   75.66    1.34
  -2  -3  15   75.81    1.81
   2   3 -14    0.69    0.11
  -2  -3  14    0.76    0.14
   2   3 -13  197.28    3.31
  -2  -3  13  195.48    3.78
   2   3 -12   11.54    0.25
  -2  -3  12   12.00    0.29
   2   3 -11   73.84    1.82
  -2  -3  11   73.90    1.74
   2   3 -10   55.01    1.02
  -2  -3  10   55.52    1.09
   2   3  -9  271.11    5.15
  -2  -3   9  267.40    5.07
   2   3  -8   72.60    1.25
  -2  -3   8   73.03    1.49
   2   3  -7  370.88    6.97
  -2  -3   7  374.35    6.03
   2   3  -6    0.14    0.05
  -2  -3   6    0.21    0.05
   2   3  -5  306.73    5.70
  -2  -3   5  298.51    5.56
   2   3  -4    1.83    0.09
  -2  -3   4    1.87    0.08
  -2  -3   3  441.72   13.82
   2   3  -2  100.90    2.05
  -2  -3   2  108.18    2.57
   2   3  -1  198.59    3.67
  -2  -3   1  195.79    4.53
   2   3   0  150.92    2.83
  -2  -3   0  150.80    3.59
   2   3   4  101.25    2.07
  -2  -3  -4  100.66    2.02
   2   3   5  458.24   10.28
   2   3   6  170.03    3.23
  -2  -3  -6  172.83    6.15
   2   3   7   10.66    0.53
  -2  -3  -7   11.14    0.37
   2   3   8   97.26    2.48
  -2  -3  -8   95.56    2.26
   2   3   9  113.49    2.17
  -2  -3  -9  116.68    2.27
   2   3  10    6.43    0.26
  -2  -3 -10    6.51    0.22
   2   3  11  197.09    6.35
  -2  -3 -11  192.62    6.30
   2   3  12    0.20    0.14
  -2  -3 -12    0.23    0.16
   2   3  13   52.79    1.42
  -2  -3 -13   55.20    1.22
   2   3  14    0.22    0.14
  -2  -3 -14    0.20    0.11
  -2  -3 -15    7.62    0.31
   2   3  16    0.61    0.22
  -2  -3 -16    0.59    0.26
   2   3  17    0.33    0.16
  -2  -3 -17    0.37    0.20
   2   4 -20   14.95    0.70
   2   4 -19    0.15    0.19
  -2  -4  19    0.10    0.25
   2   4 -18    6.62    0.25
  -2  -4  18    5.92    0.25
   2   4 -17    0.88    0.15
  -2  -4  17    0.83    0.15
   2   4 -16    5.42    0.19
  -2  -4  16    5.59    0.21
   2   4 -15    0.22    0.11
  -2  -4  15    0.41    0.12
   2   4 -14  118.41    2.36
  -2  -4  14  121.22    2.86
   2   4 -13    0.12    0.10
  -2  -4  13    0.10    0.24
   2   4 -12   29.90    0.59
  -2  -4  12   29.35    0.58
   2   4 -11   30.35    0.58
  -2  -4  11   30.04    1.05
   2   4 -10  138.86    2.76
  -2  -4  10  137.16    2.57
   2   4  -9   14.22    0.30
  -2  -4   9   13.74    0.33
   2   4  -8  306.46    5.76
  -2  -4   8  301.62    4.93
   2   4  -7   91.82    1.81
  -2  -4   7   92.86    1.64
   2   4  -6  397.82    9.29
  -2  -4   6  398.74    8.98
   2   4  -5  620.77   20.04
  -2  -4   5  628.17   19.84
   2   4  -3   46.67    1.18
  -2  -4   3   45.12    0.93
   2   4  -2   12.63    0.27
  -2  -4   2   12.15    0.39
   2   4  -1   61.69    1.04
  -2  -4   1   61.41    1.22
   2   4   0  564.22   12.74
   2   4   1    2.92    0.10
  -2  -4  -1    3.45    0.15
  -2  -4  -2  680.32   21.73
   2   4   3   18.51    0.43
  -2  -4  -3   18.11    0.69
   2   4   4  152.44    2.88
  -2  -4  -4  159.20    3.04
   2   4   5  273.80    5.07
  -2  -4  -5  272.13    8.67
   2   4   6   53.32    1.08
  -2  -4  -6   53.73    1.44
   2   4   7    0.18    0.08
  -2  -4  -7    0.37    0.12
   2   4   8    1.08    0.13
  -2  -4  -8    1.06    0.09
   2   4   9    3.44    0.14
  -2  -4  -9    3.52    0.15
   2   4  10  112.46    2.64
  -2  -4 -10  112.62    2.20
   2   4  11    3.89    0.22
  -2  -4 -11    3.54    0.14
   2   4  12  130.51    3.04
  -2  -4 -12  132.61    2.52
   2   4  13   -0.11    0.15
  -2  -4 -13   -0.08    0.14
   2   4  14   35.21    0.94
  -2  -4 -14   35.49    0.87
   2   4  15    0.94    0.16
  -2  -4 -15    0.68    0.16
   2   4  16    3.43    0.38
  -2  -4 -16    3.04    0.23
   2   4  17    0.21    0.22
  -2  -4 -17   -0.17    0.29
   2   5 -20   -0.24    0.33
  -2  -5  20   -0.02    0.38
   2   5 -19   30.66    0.61
  -2  -5  19   30.80    0.83
   2   5 -18    2.08    0.31
  -2  -5  18    1.98    0.18
   2   5 -17    7.24    0.29
  -2  -5  17    7.79    0.28
   2   5 -16    7.48    0.23
  -2  -5  16    7.04    0.29
   2   5 -15   55.33    1.20
  -2  -5  15   55.61    1.40
   2   5 -14    5.98    0.23
  -2  -5  14    6.26    0.27
   2   5 -13   77.09    1.63
  -2  -5  13   75.33    1.51
   2   5 -12   10.46    0.32
  -2  -5  12    9.98    0.30
   2   5 -11  103.79    1.97
  -2  -5  11   99.84    1.96
   2   5 -10   12.74    0.42
  -2  -5  10   12.55    0.37
   2   5  -9  120.11    2.09
  -2  -5   9  119.44    2.30
   2   5  -8  291.22    6.89
  -2  -5   8  286.73    6.61
   2   5  -7   33.72    1.10
  -2  -5   7   32.99    0.70
   2   5  -6   32.94    0.66
  -2  -5   6   31.99    0.70
   2   5  -5  723.78   22.70
  -2  -5   5  724.47   23.05
   2   5  -4   26.12    0.78
  -2  -5   4   25.84    1.02
   2   5  -3  625.19   19.64
  -2  -5   3  589.96   13.44
   2   5  -2    1.29    0.07
  -2  -5   2    1.34    0.09
   2   5  -1  269.66    4.91
  -2  -5   1  261.93    4.29
   2   5   0   39.60    0.83
  -2  -5   0   39.56    0.85
   2   5   2  536.77    9.96
  -2  -5  -2  510.87   15.78
   2   5   3  155.38    2.92
  -2  -5  -3  159.34    5.37
   2   5   4    7.40    0.20
  -2  -5  -4    7.43    0.26
   2   5   5  396.91    7.24
  -2  -5  -5  393.10   12.45
   2   5   6    0.05    0.11
  -2  -5  -6    0.04    0.08
   2   5   7  142.15    2.77
  -2  -5  -7  146.02    4.90
   2   5   8    0.54    0.13
  -2  -5  -8    0.52    0.09
   2   5   9   43.92    1.22
  -2  -5  -9   44.18    1.24
   2   5  10   11.57    0.51
  -2  -5 -10   11.30    0.31
   2   5  11  198.50    4.46
  -2  -5 -11  197.76    4.67
   2   5  12    1.39    0.14
  -2  -5 -12    1.74    0.26
   2   5  13   50.20    1.90
  -2  -5 -13   49.98    1.07
   2   5  14    0.10    0.16
  -2  -5 -14    0.12    0.19
   2   5  15   13.27    0.60
  -2  -5 -15   12.61    0.39
   2   5  16    0.89    0.20
  -2  -5 -16    0.88    0.38
   2   6 -21    1.42    0.27
   2   6 -20   13.03    0.75
  -2  -6  20   13.33    1.07
   2   6 -19    1.16    0.26
  -2  -6  19    1.05    0.21
   2   6 -18   12.81    0.31
  -2  -6  18   12.74    0.40
   2   6 -17    0.11    0.22
  -2  -6  17    0.33    0.14
   2   6 -16    8.55    0.29
  -2  -6  16    8.96    0.30
   2   6 -15    2.79    0.16
  -2  -6  15    2.70    0.19
   2   6 -14   34.24    0.95
  -2  -6  14   35.92    0.99
   2   6 -13    2.21    0.21
  -2  -6  13    2.31    0.12
   2   6 -12   44.54    0.84
  -2  -6  12   42.95    1.09
   2   6 -11    1.89    0.14
  -2  -6  11    1.83    0.13
   2   6 -10  399.19    6.31
  -2  -6  10  391.46    6.21
   2   6  -9  181.56    2.95
  -2  -6   9  179.85    4.05
   2   6  -8    3.76    0.16
  -2  -6   8    3.76    0.12
   2   6  -7   49.18    1.44
  -2  -6   7   49.50    1.05
   2   6  -6   27.44    0.56
  -2  -6   6   26.96    0.71
   2   6  -5    5.05    0.22
  -2  -6   5    4.86    0.26
   2   6  -4  844.62   19.00
  -2  -6   4  870.83   28.15
   2   6  -3    9.08    0.28
  -2  -6   3    8.83    0.22
   2   6  -2  219.39    5.05
  -2  -6   2  222.27    5.22
   2   6  -1    5.84    0.19
  -2  -6   1    6.20    0.21
   2   6   1   43.47    0.97
  -2  -6  -1   41.55    0.85
   2   6   2   61.71    2.08
  -2  -6  -2   60.65    1.10
   2   6   3    4.34    0.18
  -2  -6  -3    4.63    0.19
   2   6   4    4.42    0.17
  -2  -6  -4    4.60    0.17
   2   6   5    0.33    0.06
  -2  -6  -5    0.22    0.12
   2   6   6  306.31    5.63
  -2  -6  -6  288.64    9.18
   2   6   7   31.98    0.82
  -2  -6  -7   30.58    1.05
   2   6   8   40.52    1.49
  -2  -6  -8   39.38    0.85
   2   6   9    7.73    0.28
  -2  -6  -9    7.26    0.27
   2   6  10  144.41    3.49
  -2  -6 -10  145.67    3.51
   2   6  11    0.12    0.11
  -2  -6 -11   -0.04    0.13
   2   6  12   53.96    1.37
  -2  -6 -12   53.01    1.42
   2   6  13    0.44    0.21
  -2  -6 -13    0.39    0.13
   2   6  14    3.97    0.30
  -2  -6 -14    3.58    0.29
   2   6  15    1.22    0.21
  -2  -6 -15    1.03    0.35
   2   6  16   10.98    0.39
  -2  -6 -16   11.58    0.59
   2   7 -21    0.26    0.25
   2   7 -20    0.13    0.70
  -2  -7  20    0.30    0.79
   2   7 -19   16.25    0.48
  -2  -7  19   16.32    0.70
   2   7 -18    0.00    0.24
  -2  -7  18    0.13    0.23
   2   7 -17    8.59    0.34
  -2  -7  17    8.89    0.29
   2   7 -16    0.15    0.25
  -2  -7  16    0.04    0.13
   2   7 -15   23.86    0.56
  -2  -7  15   23.48    0.62
   2   7 -14    2.92    0.17
  -2  -7  14    2.87    0.16
   2   7 -13    9.56    0.26
  -2  -7  13    9.01    0.34
   2   7 -12   27.41    0.66
  -2  -7  12   26.99    0.65
   2   7 -11   96.52    1.89
  -2  -7  11   95.38    1.91
   2   7 -10    0.92    0.13
  -2  -7  10    0.92    0.09
   2   7  -9   84.05    1.72
  -2  -7   9   83.95    1.45
   2   7  -8    0.03    0.08
  -2  -7   8    0.05    0.06
   2   7  -7    8.37    0.21
  -2  -7   7    7.95    0.23
   2   7  -6   82.35    1.64
  -2  -7   6   81.60    1.42
   2   7  -5  551.22   10.04
  -2  -7   5  554.86   17.89
   2   7  -4   14.23    0.41
  -2  -7   4   14.98    0.32
   2   7  -3  443.78    9.87
  -2  -7   3  436.80    8.02
   2   7  -2    0.41    0.08
  -2  -7   2    0.46    0.07
   2   7  -1  483.49   10.88
  -2  -7   1  471.84    8.59
   2   7   0   25.26    0.59
  -2  -7   0   25.42    0.59
   2   7   1  153.47    2.65
  -2  -7  -1  152.12    2.98
   2   7   2   77.57    1.59
  -2  -7  -2   72.99    1.49
   2   7   3   27.48    0.52
  -2  -7  -3   25.59    0.75
   2   7   4  356.76    6.57
  -2  -7  -4  343.42    7.71
   2   7   5  317.14    5.79
  -2  -7  -5  320.57   10.29
   2   7   6    9.19    0.24
  -2  -7  -6    8.78    0.28
   2   7   7   87.72    2.11
  -2  -7  -7   83.94    1.93
   2   7   8   23.69    0.56
  -2  -7  -8   22.15    0.61
   2   7   9   26.28    0.74
  -2  -7  -9   25.52    0.65
   2   7  10    3.50    0.21
  -2  -7 -10    3.07    0.16
   2   7  11   63.57    2.38
  -2  -7 -11   62.74    1.30
   2   7  12    3.42    0.22
  -2  -7 -12    3.52    0.22
   2   7  13    2.18    0.20
  -2  -7 -13    2.02    0.35
   2   7  14    1.12    0.24
  -2  -7 -14    1.04    0.35
   2   7  15    9.38    0.41
  -2  -7 -15   11.38    0.65
   2   8 -20    3.04    0.56
  -2  -8  20    2.13    0.84
   2   8 -19    0.07    0.31
  -2  -8  19    0.26    0.22
   2   8 -18   10.17    0.41
  -2  -8  18   10.38    0.36
   2   8 -17   -0.03    0.21
  -2  -8  17    0.19    0.17
   2   8 -16   30.51    0.71
  -2  -8  16   29.78    0.81
   2   8 -15    0.79    0.21
  -2  -8  15    0.87    0.15
   2   8 -14   45.68    1.16
  -2  -8  14   45.21    0.96
   2   8 -13    0.33    0.15
  -2  -8  13    0.23    0.09
   2   8 -12   34.14    0.77
  -2  -8  12   34.41    0.65
   2   8 -11    0.11    0.10
  -2  -8  11    0.09    0.09
   2   8 -10  169.59    2.85
  -2  -8  10  167.75    3.20
   2   8  -9    1.51    0.10
  -2  -8   9    1.53    0.11
   2   8  -8    9.57    0.30
  -2  -8   8    9.88    0.30
   2   8  -7    7.87    0.29
  -2  -8   7    8.25    0.23
   2   8  -6   64.98    1.76
  -2  -8   6   65.13    1.58
   2   8  -5    1.44    0.10
  -2  -8   5    1.71    0.10
   2   8  -4  402.82    9.19
  -2  -8   4  402.49    7.26
   2   8  -3    1.20    0.08
  -2  -8   3    1.32    0.08
   2   8  -2  354.40    6.54
  -2  -8   2  355.25    6.62
   2   8  -1   28.46    0.54
  -2  -8   1   28.81    1.15
   2   8   0  324.21    5.94
  -2  -8   0  319.27    7.32
   2   8   1  104.41    2.03
  -2  -8  -1  102.19    2.41
   2   8   2   15.88    0.35
  -2  -8  -2   15.21    0.62
   2   8   3    0.64    0.09
  -2  -8  -3    0.72    0.16
   2   8   4  126.30    2.40
  -2  -8  -4  121.79    4.01
   2   8   5    4.84    0.17
  -2  -8  -5    4.94    0.21
   2   8   6  347.16    7.88
  -2  -8  -6  354.25    8.05
   2   8   7    0.18    0.13
  -2  -8  -7    0.06    0.10
   2   8   8   27.32    0.80
  -2  -8  -8   26.23    0.72
   2   8   9    1.45    0.15
  -2  -8  -9    1.14    0.22
   2   8  10   38.94    1.01
  -2  -8 -10   37.55    1.43
   2   8  11    9.71    0.35
  -2  -8 -11    9.81    0.39
   2   8  12   20.55    0.89
  -2  -8 -12   24.12    1.05
   2   8  13    3.40    0.23
   2   8  14   25.13    0.75
  -2  -8 -14   23.78    1.03
   2   9 -19    5.51    0.32
  -2  -9  19    5.82    0.32
   2   9 -18    0.57    0.25
  -2  -9  18    0.49    0.29
   2   9 -17    2.92    0.31
  -2  -9  17    3.30    0.31
   2   9 -16    2.12    0.23
  -2  -9  16    2.40    0.25
   2   9 -15   14.24    0.37
  -2  -9  15   15.25    0.63
   2   9 -14    0.60    0.14
  -2  -9  14    0.63    0.12
   2   9 -13    6.95    0.29
  -2  -9  13    6.74    0.30
   2   9 -12    5.54    0.25
  -2  -9  12    5.33    0.24
   2   9 -11   34.97    0.71
  -2  -9  11   34.39    0.76
   2   9 -10    8.19    0.28
  -2  -9  10    8.57    0.27
   2   9  -9  106.36    2.13
  -2  -9   9  103.94    2.05
   2   9  -8    5.81    0.22
  -2  -9   8    5.60    0.21
   2   9  -7   75.73    1.53
  -2  -9   7   75.29    1.52
   2   9  -6   45.42    0.94
  -2  -9   6   43.92    0.91
   2   9  -5  120.07    2.33
  -2  -9   5  118.99    2.04
   2   9  -4    5.25    0.21
  -2  -9   4    5.34    0.15
   2   9  -3   58.74    1.50
  -2  -9   3   59.80    1.08
   2   9  -2    5.92    0.19
  -2  -9   2    5.77    0.18
   2   9  -1  199.97    3.71
  -2  -9   1  187.95    3.65
   2   9   0    0.02    0.09
  -2  -9   0    0.02    0.07
   2   9   1   66.59    1.30
  -2  -9  -1   63.31    1.66
   2   9   2    0.76    0.09
  -2  -9  -2    0.64    0.12
   2   9   3   34.45    0.79
  -2  -9  -3   33.70    0.92
   2   9   4   27.42    0.59
  -2  -9  -4   26.25    0.72
   2   9   5  135.23    3.22
  -2  -9  -5  134.60    3.10
   2   9   6   18.53    0.46
  -2  -9  -6   18.27    0.68
   2   9   7   22.43    0.97
  -2  -9  -7   23.00    0.50
   2   9   8   11.58    0.37
  -2  -9  -8   11.45    0.62
   2   9   9   13.01    0.47
  -2  -9  -9   11.81    0.42
   2   9  10    1.61    0.19
  -2  -9 -10    1.16    0.25
   2   9  11   22.19    0.64
  -2  -9 -11   20.80    0.56
   2   9  12    2.91    0.24
   2   9  13   30.37    0.98
  -2  -9 -13   30.09    1.12
   2   9  14   -0.11    0.25
  -2  -9 -14   -0.13    0.43
   2  10 -19    1.54    0.46
  -2 -10  19    0.98    0.29
   2  10 -18    9.75    0.84
  -2 -10  18   10.80    0.43
   2  10 -17    0.02    0.30
  -2 -10  17    0.09    0.20
   2  10 -16    8.06    0.31
  -2 -10  16    8.30    0.27
   2  10 -15    0.10    0.19
  -2 -10  15   -0.28    0.26
   2  10 -14    6.97    0.33
  -2 -10  14    6.92    0.25
   2  10 -13    0.50    0.17
  -2 -10  13    0.50    0.13
   2  10 -12    5.26    0.23
  -2 -10  12    5.31    0.22
   2  10 -11    4.04    0.19
  -2 -10  11    3.89    0.24
   2  10 -10   29.30    0.66
  -2 -10  10   30.03    0.69
   2  10  -9    0.12    0.11
  -2 -10   9    0.07    0.08
   2  10  -8   42.00    1.46
  -2 -10   8   42.77    1.57
   2  10  -7   45.59    0.98
  -2 -10   7   44.91    1.07
   2  10  -6   83.82    1.67
  -2 -10   6   84.72    1.73
   2  10  -5   16.11    0.48
  -2 -10   5   16.19    0.47
   2  10  -4   48.07    1.28
  -2 -10   4   48.64    0.91
   2  10  -3    7.51    0.27
  -2 -10   3    7.80    0.50
   2  10  -2   59.99    1.30
  -2 -10   2   63.32    1.33
   2  10  -1   13.83    0.40
  -2 -10   1   13.53    0.46
   2  10   0   93.77    1.95
  -2 -10   0   93.55    2.27
   2  10   1   43.80    0.94
  -2 -10  -1   42.76    0.89
   2  10   2   89.92    1.83
  -2 -10  -2   87.28    2.87
   2  10   3    8.25    0.22
  -2 -10  -3    8.47    0.23
   2  10   4  115.23    2.25
  -2 -10  -4  111.48    2.20
   2  10   5    1.21    0.13
  -2 -10  -5    1.27    0.16
   2  10   6   59.66    1.09
  -2 -10  -6   58.21    1.54
   2  10   7    1.07    0.11
  -2 -10  -7    1.10    0.22
   2  10   8   24.45    0.70
   2  10   9   13.00    0.44
  -2 -10  -9   13.76    0.51
   2  10  10    8.59    0.36
  -2 -10 -10    7.53    0.34
   2  10  11    0.67    0.23
  -2 -10 -11    0.61    0.16
   2  10  12   14.69    0.46
   2  10  13    0.05    0.30
  -2 -10 -13    0.00    0.30
   2  11 -19    1.42    0.47
  -2 -11  19    1.49    0.18
   2  11 -18   -0.12    0.36
  -2 -11  18    0.73    0.35
   2  11 -17    4.77    0.42
  -2 -11  17    5.72    0.41
   2  11 -16    0.12    0.25
  -2 -11  16   -0.11    0.23
   2  11 -15   13.81    0.50
  -2 -11  15   13.34    0.47
   2  11 -14   -0.12    0.19
  -2 -11  14    0.00    0.17
   2  11 -13   29.67    0.81
  -2 -11  13   27.83    0.63
   2  11 -12    3.79    0.22
  -2 -11  12    4.16    0.24
   2  11 -11   47.14    1.00
  -2 -11  11   44.52    1.27
   2  11 -10   33.48    0.66
  -2 -11  10   31.93    0.92
   2  11  -9   32.72    0.99
  -2 -11   9   29.36    1.22
   2  11  -8   -0.02    0.12
  -2 -11   8   -0.03    0.09
   2  11  -7   41.40    0.90
  -2 -11   7   41.63    0.79
   2  11  -6    8.22    0.29
  -2 -11   6    8.13    0.26
   2  11  -5   67.76    1.79
  -2 -11   5   65.97    1.70
   2  11  -4    0.37    0.09
  -2 -11   4    0.34    0.10
   2  11  -3   89.51    1.81
  -2 -11   3   89.27    1.72
   2  11  -2   -0.01    0.08
  -2 -11   2    0.08    0.21
   2  11  -1   98.36    3.19
  -2 -11   1   94.14    2.40
   2  11   0   13.00    0.34
  -2 -11   0   12.50    0.34
   2  11   1   50.71    1.13
  -2 -11  -1   49.30    1.27
   2  11   2    1.05    0.11
  -2 -11  -2    0.81    0.14
   2  11   3   28.48    0.57
  -2 -11  -3   28.77    1.16
   2  11   4    7.96    0.22
  -2 -11  -4    7.22    0.44
   2  11   5   13.13    0.36
  -2 -11  -5   12.99    0.36
   2  11   6    9.29    0.24
  -2 -11  -6    9.85    0.42
   2  11   7   60.73    1.33
  -2 -11  -7   60.47    1.22
   2  11   8    1.51    0.19
  -2 -11  -8    1.45    0.18
   2  11   9   31.81    0.91
  -2 -11  -9   29.07    0.81
   2  11  10   -0.25    0.21
  -2 -11 -10    0.26    0.24
   2  11  11   12.74    0.59
  -2 -11 -11   13.82    0.48
   2  11  12    0.21    0.23
   2  12 -17    0.32    0.39
  -2 -12  17   -0.08    0.40
  -2 -12  16    1.30    0.47
   2  12 -15    1.66    0.24
  -2 -12  15    1.67    0.34
   2  12 -14    5.44    0.27
  -2 -12  14    5.66    0.28
   2  12 -13    6.02    0.35
  -2 -12  13    5.80    0.28
   2  12 -12   30.98    0.73
  -2 -12  12   31.59    0.73
   2  12 -11    1.73    0.21
  -2 -12  11    1.67    0.15
   2  12 -10   26.29    0.72
  -2 -12  10   24.79    0.63
   2  12  -9    0.33    0.16
  -2 -12   9    0.23    0.18
   2  12  -8   15.69    0.50
  -2 -12   8   16.07    0.50
   2  12  -7   12.14    0.34
  -2 -12   7   12.31    0.35
   2  12  -6   30.85    0.74
  -2 -12   6   30.76    0.71
   2  12  -5    0.06    0.14
  -2 -12   5    0.11    0.09
   2  12  -4   50.87    1.08
  -2 -12   4   50.70    1.15
   2  12  -3    0.06    0.13
  -2 -12   3   -0.02    0.09
   2  12  -2   59.70    1.50
  -2 -12   2   57.58    1.51
   2  12  -1    0.93    0.13
  -2 -12   1    1.15    0.20
   2  12   0   23.18    0.57
  -2 -12   0   23.67    0.49
   2  12   1    0.42    0.15
  -2 -12  -1    0.30    0.23
   2  12   2   44.69    0.82
  -2 -12  -2   43.32    1.17
   2  12   3   34.66    0.82
  -2 -12  -3   32.60    0.95
   2  12   4   12.28    0.30
  -2 -12  -4   12.49    0.42
   2  12   5    7.93    0.27
  -2 -12  -5    7.93    0.34
   2  12   6   10.55    0.30
  -2 -12  -6   11.81    0.44
   2  12   7    0.05    0.16
  -2 -12  -7    0.28    0.32
   2  12   8   16.73    0.44
  -2 -12  -8   15.45    0.55
   2  12   9    0.86    0.19
  -2 -12  -9    0.57    0.43
   2  12  10    8.34    0.38
  -2 -12 -10    8.45    0.68
   2  12  11    0.07    0.19
   2  13 -16    1.41    0.62
  -2 -13  16    1.06    0.28
   2  13 -15    3.99    0.39
  -2 -13  15    3.51    0.52
   2  13 -14    0.71    0.27
  -2 -13  14    0.79    0.29
   2  13 -13    4.53    0.30
  -2 -13  13    5.26    0.34
   2  13 -12    3.73    0.27
  -2 -13  12    3.95    0.31
   2  13 -11   11.32    0.46
  -2 -13  11   11.67    0.56
   2  13 -10    0.49    0.23
  -2 -13  10    0.25    0.16
   2  13  -9   11.23    0.34
  -2 -13   9   12.02    0.31
   2  13  -8    7.96    0.33
  -2 -13   8    7.32    0.39
   2  13  -7   17.63    0.59
  -2 -13   7   18.45    0.58
   2  13  -6    8.32    0.30
  -2 -13   6    7.50    0.35
   2  13  -5    7.70    0.27
  -2 -13   5    7.46    0.22
   2  13  -4   -0.06    0.32
  -2 -13   4    0.19    0.14
   2  13  -3   23.02    0.69
  -2 -13   3   22.53    0.66
   2  13  -2    3.15    0.22
  -2 -13   2    3.38    0.29
   2  13  -1   13.85    0.39
  -2 -13   1   13.39    0.51
   2  13   0    2.94    0.15
  -2 -13   0    2.37    0.21
   2  13   1   18.90    0.42
  -2 -13  -1   18.57    0.49
   2  13   2   14.89    0.49
  -2 -13  -2   15.23    0.74
   2  13   3   57.21    1.04
  -2 -13  -3   55.14    1.50
   2  13   4    5.10    0.24
  -2 -13  -4    4.97    0.33
   2  13   5   32.84    0.73
  -2 -13  -5   33.32    1.00
   2  13   6    3.11    0.22
  -2 -13  -6    2.73    0.41
   2  13   7   19.02    0.54
  -2 -13  -7   20.02    0.53
   2  13   8   -0.01    0.23
  -2 -13  -8    0.06    0.42
   2  13   9    1.10    0.36
  -2 -13  -9    0.89    0.32
   2  13  10    0.18    0.29
   2  13  11    6.82    0.41
  -2 -13 -11    5.79    0.77
   2  14 -14    5.22    0.69
  -2 -14  14    5.57    0.47
   2  14 -13    1.36    0.54
  -2 -14  13    0.01    0.26
  -2 -14  12    8.16    0.33
   2  14 -11    0.49    0.25
  -2 -14  11    0.46    0.22
   2  14 -10    9.68    0.45
  -2 -14  10    9.89    0.42
   2  14  -9   -0.09    0.25
  -2 -14   9    0.01    0.18
   2  14  -8   32.13    0.76
  -2 -14   8   30.07    0.88
   2  14  -7   -0.10    0.24
  -2 -14   7   -0.03    0.17
   2  14  -6   18.13    0.52
  -2 -14   6   18.59    0.51
   2  14  -5    0.02    0.22
  -2 -14   5   -0.04    0.26
   2  14  -4    9.54    0.37
  -2 -14   4    9.72    0.36
   2  14  -3    0.77    0.22
  -2 -14   3    0.57    0.17
   2  14  -2   31.70    0.78
  -2 -14   2   28.58    0.81
   2  14  -1    7.69    0.36
  -2 -14   1    8.26    0.48
   2  14   0   14.95    0.37
  -2 -14   0   14.17    0.43
   2  14   1    0.16    0.14
  -2 -14  -1    0.22    0.36
   2  14   2   31.37    0.61
  -2 -14  -2   31.05    0.90
   2  14   3    0.66    0.22
  -2 -14  -3    1.08    0.21
   2  14   4   22.05    0.57
  -2 -14  -4   21.69    0.63
   2  14   5    3.54    0.29
  -2 -14  -5    3.39    0.29
   2  14   6   20.41    0.49
  -2 -14  -6   21.43    0.66
   2  14   7    0.93    0.19
  -2 -14  -7    1.04    0.51
   2  14   8    8.34    0.39
  -2 -14  -8    9.59    0.76
   2  14   9   -0.02    0.13
   2  14  10    3.61    0.38
   2  15 -11    7.21    0.70
  -2 -15  11    6.96    0.53
   2  15 -10   -0.22    0.33
  -2 -15  10    0.52    0.19
   2  15  -9   11.43    0.41
  -2 -15   9    9.64    0.71
   2  15  -8    3.94    0.32
  -2 -15   8    3.03    0.30
   2  15  -7   14.70    0.44
  -2 -15   7   14.28    0.57
   2  15  -6    0.73    0.25
  -2 -15   6    0.90    0.33
   2  15  -5    2.74    0.25
  -2 -15   5    2.30    0.50
   2  15  -4    2.10    0.23
  -2 -15   4    1.99    0.25
   2  15  -3   18.68    0.60
  -2 -15   3   16.77    0.79
   2  15  -2    0.65    0.32
  -2 -15   2    0.73    0.20
   2  15  -1   18.16    0.46
  -2 -15   1   18.52    0.63
   2  15   0   -0.01    0.19
  -2 -15   0    0.33    0.42
   2  15   1   11.09    0.35
  -2 -15  -1   11.94    0.39
   2  15   2    1.32    0.23
  -2 -15  -2    0.80    0.34
   2  15   3    9.11    0.33
  -2 -15  -3    9.42    0.43
   2  15   4    1.25    0.29
  -2 -15  -4    0.75    0.53
   2  15   5    3.95    0.34
  -2 -15  -5    4.06    0.40
   2  15   6    0.24    0.23
  -2 -15  -6    0.07    0.26
   2  15   7    9.25    0.46
  -2 -15  -7    9.78    0.81
   2  15   8    0.98    0.22
   2  15   9    2.68    0.52
   2  16  -8    7.52    0.37
  -2 -16   8    6.13    0.36
   2  16  -7    1.66    0.35
  -2 -16   7    1.82    0.64
   2  16  -6    2.76    0.41
  -2 -16   6    2.78    0.41
   2  16  -5    0.54    0.27
  -2 -16   5    1.07    0.49
   2  16  -4    3.11    0.31
  -2 -16   4    2.80    0.27
   2  16  -3    6.62    0.34
  -2 -16   3    6.23    0.43
   2  16  -2   10.08    0.51
  -2 -16   2   11.20    0.44
   2  16  -1    5.20    0.26
  -2 -16   1    5.99    0.41
   2  16   0    7.37    0.31
  -2 -16   0    8.06    0.76
   2  16   1   -0.05    0.31
  -2 -16  -1    0.04    0.35
   2  16   2    9.50    0.34
   2  16   3   -0.14    0.31
  -2 -16  -3    0.08    0.19
   2  16   4    1.43    0.29
   2  16   5    2.95    0.34
  -2 -16  -5    3.16    0.53
   2  16   6    3.78    0.42
  -2 -16  -6    5.19    0.83
   2  17  -5    3.56    0.32
  -2 -17   5    4.38    0.52
   2  17  -4    0.10    0.36
  -2 -17   4    0.36    0.45
   2  17  -3    6.70    0.61
  -2 -17   3    6.87    0.43
   2  17  -2    0.38    0.44
  -2 -17   2    0.12    0.66
   2  17  -1    5.90    0.43
  -2 -17   1    7.00    0.93
   2  17   0    0.10    0.15
  -2 -17   0   -0.26    0.64
   2  17   1   14.70    0.89
  -2 -17  -1   15.68    0.72
   2  17   2    0.31    0.73
  -2 -17  -2    0.45    0.83
   2  17   3    8.98    0.71
  -2 -17  -3    9.33    1.09
   2  18  -1    0.22    0.70
   2  18   0    3.37    0.68
  -2 -18   0    2.89    0.61
   3 -20   0    7.46    0.95
   3 -20   1    0.09    0.80
  -3  20  -1   -0.25    0.77
   3 -20   2    6.14    0.55
  -3  20  -2    5.65    0.50
  -3  20  -3    0.02    0.41
  -3  19   3    4.08    0.85
   3 -19  -2    1.60    0.41
   3 -19  -1    7.16    0.59
  -3  19   1    6.62    0.55
   3 -19   0    0.30    0.59
   3 -19   1    5.94    0.49
  -3  19  -1    5.86    0.63
   3 -19   2   -0.06    0.41
   3 -19   3    0.99    0.37
  -3  19  -3    1.26    0.49
   3 -19   4    0.58    0.45
  -3  19  -4   -0.33    0.46
  -3  19  -5    0.22    0.39
  -3  18   4   20.22    0.64
  -3  18   3   -0.61    0.47
   3 -18  -2    7.03    0.64
  -3  18   2    7.20    0.68
   3 -18  -1    0.48    0.51
  -3  18   1    0.32    0.31
   3 -18   0    5.95    0.64
  -3  18   0    5.41    0.36
  -3  18  -1    0.18    0.19
   3 -18   2    5.00    0.41
  -3  18  -2    4.14    0.31
  -3  18  -3    0.03    0.26
   3 -18   4    5.59    0.38
  -3  18  -4    6.16    0.37
   3 -18   5    0.69    0.34
  -3  18  -5    0.74    0.23
  -3  18  -6    2.21    0.32
   3 -18   7   -0.05    0.38
  -3  18  -7    0.27    0.33
   3 -17  -7    9.90    0.54
  -3  17   7   10.53    0.74
   3 -17  -6    4.15    0.66
  -3  17   6    5.24    0.27
   3 -17  -5   38.49    1.60
  -3  17   5   34.32    1.07
   3 -17  -4    1.58    0.46
  -3  17   4    1.20    0.13
   3 -17  -3   20.64    0.88
  -3  17   3   20.10    0.70
  -3  17   2    2.74    0.42
  -3  17   1   14.21    0.56
   3 -17   0   -0.19    0.43
  -3  17   0   -0.09    0.36
   3 -17   1   12.77    0.48
  -3  17  -1   13.64    0.75
   3 -17   2    1.82    0.32
  -3  17  -2    1.75    0.31
   3 -17   3   45.07    1.25
  -3  17  -3   44.67    1.14
   3 -17   4    0.02    0.30
  -3  17  -4    0.10    0.28
   3 -17   5   29.18    1.13
  -3  17  -5   28.26    0.82
  -3  17  -6    1.29    0.25
   3 -17   7    4.23    0.39
  -3  17  -7    4.72    0.53
   3 -17   8   -0.38    0.51
  -3  17  -8   -0.09    0.24
  -3  17  -9    8.64    0.55
  -3  16  11    0.13    0.29
  -3  16  10    5.16    0.38
   3 -16  -9   -0.09    0.48
  -3  16   9    0.16    0.43
  -3  16   8   19.13    0.60
   3 -16  -7   11.55    0.67
  -3  16   7   11.15    0.46
   3 -16  -6   37.90    1.37
  -3  16   6   40.31    0.86
   3 -16  -5    0.92    0.30
  -3  16   5    0.98    0.18
   3 -16  -4   18.62    0.86
  -3  16   4   17.66    0.60
  -3  16   3    2.19    0.14
   3 -16  -2   12.36    0.50
  -3  16   2   11.68    0.66
   3 -16  -1    0.09    0.43
  -3  16   1   -0.02    0.33
   3 -16   0    7.77    0.40
  -3  16   0    6.86    0.50
   3 -16   1    0.42    0.37
  -3  16  -1    0.72    0.27
  -3  16  -2   36.26    1.01
   3 -16   3   -0.03    0.21
  -3  16  -3    0.02    0.19
   3 -16   4   65.48    2.37
  -3  16  -4   66.19    1.64
   3 -16   5    3.52    0.46
  -3  16  -5    3.16    0.34
   3 -16   6    9.08    0.63
  -3  16  -6    9.06    0.39
   3 -16   7    0.27    0.24
  -3  16  -7    0.30    0.21
  -3  16  -8    6.76    0.46
   3 -16   9    2.92    0.50
  -3  16  -9    3.27    0.29
   3 -16  10   14.28    0.80
  -3  16 -10   14.49    0.53
   3 -16  11    0.08    0.38
  -3  16 -11    0.09    0.32
   3 -15 -12   -0.25    0.44
  -3  15  12   -0.04    0.29
   3 -15 -11   14.01    0.80
  -3  15  11   12.47    0.45
  -3  15  10    3.10    0.25
   3 -15  -9   25.01    0.71
  -3  15   9   23.04    0.71
   3 -15  -8    0.02    0.31
  -3  15   8    0.22    0.21
  -3  15   7   24.99    0.65
   3 -15  -6    0.67    0.26
  -3  15   6    0.70    0.16
  -3  15   5   24.91    0.55
  -3  15   4   13.37    0.37
   3 -15  -3   35.58    1.32
  -3  15   3   36.47    0.80
   3 -15  -2    0.54    0.29
  -3  15   2    0.24    0.19
   3 -15  -1   18.08    0.84
  -3  15   1   18.12    0.78
   3 -15   0    5.11    0.46
  -3  15   0    5.89    0.40
   3 -15   1    0.64    0.18
  -3  15  -1    0.96    0.28
   3 -15   2    1.74    0.23
  -3  15  -2    1.79    0.24
   3 -15   3   19.05    0.81
  -3  15  -3   19.99    0.62
   3 -15   4    1.45    0.32
  -3  15  -4    1.45    0.22
   3 -15   5   12.26    0.48
  -3  15  -5   11.40    0.47
   3 -15   6    4.94    0.36
  -3  15  -6    4.51    0.25
   3 -15   7    4.46    0.32
  -3  15  -7    5.47    0.31
   3 -15   8    5.30    0.48
  -3  15  -8    5.17    0.29
  -3  15  -9    8.87    0.50
   3 -15  10    0.94    0.33
  -3  15 -10    1.16    0.29
   3 -15  11   14.20    0.86
  -3  15 -11   13.88    0.55
  -3  15 -12    2.02    0.29
   3 -14 -14    2.04    0.35
  -3  14  14    1.02    0.35
   3 -14 -13    0.35    0.35
  -3  14  13    0.06    0.31
   3 -14 -12   20.08    0.66
   3 -14 -11    0.16    0.39
  -3  14  11    0.10    0.20
  -3  14  10   41.99    1.52
   3 -14  -9   -0.02    0.32
  -3  14   9   -0.05    0.18
   3 -14  -8   15.35    0.69
  -3  14   8   15.36    0.48
   3 -14  -7   12.77    0.64
  -3  14   7   10.27    0.48
  -3  14   6    6.65    0.22
   3 -14  -5    3.61    0.29
  -3  14   5    4.46    0.20
   3 -14  -4   44.26    1.63
  -3  14   4   44.55    0.99
   3 -14  -3    1.84    0.19
  -3  14   3    1.98    0.13
  -3  14   2  145.42    3.35
  -3  14   1    0.35    0.18
   3 -14   0   72.84    2.35
  -3  14   0   73.81    2.71
   3 -14   1    6.18    0.42
  -3  14  -1    5.84    0.27
   3 -14   2   24.72    0.73
  -3  14  -2   25.99    1.05
   3 -14   3    3.35    0.33
  -3  14  -3    3.86    0.24
   3 -14   4   15.20    0.68
  -3  14  -4   14.74    0.76
   3 -14   5    0.49    0.19
  -3  14  -5    0.37    0.18
   3 -14   6   25.92    1.05
  -3  14  -6   26.12    0.75
   3 -14   7   -0.07    0.29
  -3  14  -7    0.02    0.21
   3 -14   8   35.68    1.45
  -3  14  -8   37.70    1.39
   3 -14   9    3.86    0.37
  -3  14  -9    4.15    0.41
  -3  14 -10   12.17    0.73
   3 -14  11    1.23    0.51
  -3  14 -11    1.38    0.30
   3 -14  12   22.45    0.70
  -3  14 -12   19.40    0.86
   3 -14  13    3.64    0.25
  -3  14 -13    3.32    0.48
   3 -14  14   13.02    0.52
  -3  14 -14   10.18    0.71
   3 -13 -14    0.02    0.30
  -3  13  14   -0.11    0.26
   3 -13 -13    9.14    0.64
  -3  13  13    9.86    0.43
   3 -13 -12    1.38    0.44
  -3  13  12    1.07    0.25
   3 -13 -11   54.64    2.10
  -3  13  11   45.23    1.16
   3 -13 -10    1.55    0.23
  -3  13  10    1.80    0.23
   3 -13  -9   27.18    0.78
  -3  13   9   28.61    0.80
  -3  13   8   46.79    1.82
  -3  13   7    7.06    0.27
   3 -13  -6   10.00    0.47
  -3  13   6    9.59    0.26
   3 -13  -5   18.54    0.75
  -3  13   5   18.75    0.45
   3 -13  -4   -0.03    0.10
  -3  13   4    0.05    0.08
   3 -13  -3  109.95    3.61
  -3  13   3  111.88    2.70
   3 -13  -2    7.80    0.45
  -3  13   2    9.00    0.21
   3 -13  -1  103.94    3.62
  -3  13   1  118.72    4.06
   3 -13   0   12.25    0.57
  -3  13   0   12.91    0.43
   3 -13   1  111.95    3.69
  -3  13  -1  113.12    3.76
   3 -13   2    3.86    0.34
  -3  13  -2    3.48    0.20
   3 -13   3  102.27    2.42
  -3  13  -3  102.88    2.56
   3 -13   4    2.25    0.21
  -3  13  -4    2.41    0.21
   3 -13   5   87.25    2.15
  -3  13  -5   88.01    2.12
   3 -13   6    0.10    0.17
  -3  13  -6    0.20    0.18
  -3  13  -7  112.30    3.76
   3 -13   8    3.10    0.28
  -3  13  -8    3.93    0.32
   3 -13   9   25.40    1.01
  -3  13  -9   23.72    0.96
   3 -13  11   15.52    0.48
  -3  13 -11   12.66    0.51
   3 -13  12    1.23    0.18
  -3  13 -12    1.04    0.27
   3 -13  13   25.83    0.57
  -3  13 -13   25.30    0.75
   3 -13  14    0.70    0.28
  -3  13 -14    0.63    0.18
   3 -13  15    9.93    0.33
  -3  13 -15    8.61    0.38
   3 -13  16    0.35    0.29
   3 -12 -15    1.05    0.46
  -3  12  15    0.44    0.25
   3 -12 -14    4.96    0.34
  -3  12  14    4.64    0.33
   3 -12 -13    0.60    0.39
  -3  12  13    0.53    0.30
   3 -12 -12   37.75    1.05
  -3  12  12   36.96    1.33
   3 -12 -11    4.67    0.27
  -3  12  11    4.42    0.26
   3 -12 -10   65.93    2.29
  -3  12  10   61.12    2.15
   3 -12  -9    5.26    0.38
  -3  12   9    5.08    0.26
  -3  12   8   36.21    1.00
   3 -12  -7    3.33    0.24
  -3  12   7    2.92    0.16
   3 -12  -6   10.72    0.51
  -3  12   6   10.44    0.33
  -3  12   5   18.09    0.56
  -3  12   4  129.17    3.10
  -3  12   3    5.95    0.20
   3 -12  -2  123.92    2.39
  -3  12   2  118.82    2.30
   3 -12  -1    2.09    0.23
  -3  12   1    1.79    0.10
   3 -12   0   13.01    0.64
  -3  12   0   14.36    0.46
   3 -12   1    1.22    0.17
  -3  12  -1    0.85    0.22
   3 -12   2   15.62    0.79
  -3  12  -2   15.50    0.45
   3 -12   3    4.17    0.24
  -3  12  -3    4.36    0.24
   3 -12   4   24.46    0.70
  -3  12  -4   24.69    0.69
   3 -12   5    0.05    0.16
  -3  12  -5    0.17    0.12
   3 -12   6  173.73    6.03
  -3  12  -6  171.57    3.92
   3 -12   7   -0.03    0.24
  -3  12  -7    0.07    0.14
   3 -12   8   52.27    1.14
  -3  12  -8   52.52    1.47
   3 -12   9    0.23    0.09
  -3  12  -9    0.17    0.19
   3 -12  10    0.71    0.10
  -3  12 -10   -0.20    0.18
   3 -12  11    2.89    0.20
  -3  12 -11    2.73    0.20
   3 -12  12    6.20    0.29
  -3  12 -12    5.91    0.34
   3 -12  13    0.01    0.17
  -3  12 -13   -0.24    0.37
   3 -12  14   15.74    0.49
  -3  12 -14   14.70    0.38
   3 -12  15    0.06    0.26
  -3  12 -15    0.27    0.23
   3 -12  16   11.53    0.42
  -3  12 -16   10.03    0.42
   3 -12  17    0.03    0.31
  -3  12 -17   -0.25    0.47
   3 -11 -15    8.18    0.56
  -3  11  15    8.58    0.40
   3 -11 -14    0.51    0.20
  -3  11  14    0.25    0.17
   3 -11 -13   30.79    1.14
  -3  11  13   28.82    1.05
   3 -11 -12    0.10    0.16
  -3  11  12    0.06    0.14
  -3  11  11   56.98    1.95
   3 -11 -10    1.67    0.28
  -3  11  10    1.84    0.24
   3 -11  -9  117.73    3.92
  -3  11   9  124.57    2.87
   3 -11  -8    0.33    0.14
  -3  11   8    0.35    0.13
   3 -11  -7   14.85    0.46
  -3  11   7   15.86    0.38
   3 -11  -6   13.59    0.55
  -3  11   6   13.14    0.33
   3 -11  -5   54.86    1.85
  -3  11   5   54.38    1.14
  -3  11   4    5.93    0.23
   3 -11  -3  351.70    7.87
  -3  11   3  352.22    6.52
   3 -11  -2   31.85    1.14
  -3  11   2   33.14    0.71
  -3  11   1  133.33    2.25
   3 -11   0    0.38    0.11
  -3  11   0    0.21    0.17
  -3  11  -1  112.16    2.75
   3 -11   2    0.39    0.14
  -3  11  -2    0.50    0.20
   3 -11   3   11.50    0.39
  -3  11  -3   11.58    0.63
   3 -11   4    0.16    0.15
  -3  11  -4    0.09    0.11
   3 -11   5   73.59    2.02
  -3  11  -5   75.60    1.91
   3 -11   6   15.74    0.70
  -3  11  -6   14.86    0.67
   3 -11   7  167.21    3.19
  -3  11  -7  170.22    3.98
   3 -11   8    1.32    0.10
  -3  11  -8    1.29    0.16
   3 -11   9   18.46    0.49
  -3  11  -9    1.20    0.45
   3 -11  10    3.00    0.18
  -3  11 -10    2.89    0.15
   3 -11  11   16.63    0.42
  -3  11 -11   16.85    0.41
   3 -11  12    8.54    0.34
  -3  11 -12    7.97    0.28
   3 -11  13    7.23    0.32
  -3  11 -13    6.99    0.33
   3 -11  14    0.21    0.15
  -3  11 -14    0.28    0.17
   3 -11  15   23.17    0.88
  -3  11 -15   20.33    0.60
   3 -11  16    0.10    0.23
  -3  11 -16    0.23    0.30
   3 -11  17   11.01    0.57
  -3  11 -17    9.51    0.41
   3 -11  18    0.13    0.46
   3 -10 -16    7.58    0.45
  -3  10  16    6.99    0.44
   3 -10 -15    1.70    0.35
  -3  10  15    1.61    0.22
   3 -10 -14   29.70    0.79
  -3  10  14   30.09    1.15
   3 -10 -13   10.49    0.36
  -3  10  13   10.74    0.51
   3 -10 -12   17.32    0.81
  -3  10  12   18.11    0.56
   3 -10 -11    7.38    0.29
  -3  10  11    7.57    0.30
   3 -10 -10   95.22    3.09
  -3  10  10   93.27    2.32
   3 -10  -9    0.14    0.11
  -3  10   9    0.35    0.17
  -3  10   8   61.35    2.05
   3 -10  -7    1.42    0.18
  -3  10   7    1.45    0.11
   3 -10  -6    0.49    0.10
  -3  10   6    0.55    0.07
   3 -10  -5  103.56    3.38
  -3  10   5   99.79    1.72
  -3  10   4  241.03    5.46
   3 -10  -3    0.45    0.13
  -3  10   3    0.80    0.11
   3 -10  -2  193.54    3.56
  -3  10   2  201.46    3.86
   3 -10  -1    0.21    0.17
  -3  10   1    0.12    0.03
   3 -10   0  220.17    7.29
  -3  10   0  234.24    7.36
   3 -10   1   18.56    0.59
  -3  10  -1   18.57    0.51
   3 -10   2  274.50    6.24
  -3  10  -2  269.07    6.17
   3 -10   3   59.56    2.15
  -3  10  -3   58.47    1.47
   3 -10   4  155.24    5.29
  -3  10  -4  163.41    5.51
   3 -10   5    2.46    0.19
  -3  10  -5    2.89    0.20
   3 -10   6  373.93    8.49
  -3  10  -6  385.93    8.96
   3 -10   7    6.80    0.24
  -3  10  -7    7.21    0.28
   3 -10   8   35.97    0.86
  -3  10  -8   36.07    1.53
   3 -10   9    5.20    0.19
  -3  10  -9    5.48    0.27
   3 -10  10   33.73    0.71
  -3  10 -10   33.48    0.95
   3 -10  11    1.48    0.12
  -3  10 -11    1.30    0.12
   3 -10  12   71.87    1.74
  -3  10 -12   71.16    1.45
   3 -10  13   13.01    0.35
  -3  10 -13   11.94    0.29
   3 -10  14   35.58    0.99
  -3  10 -14   34.72    0.92
   3 -10  15   -0.17    0.16
  -3  10 -15   -0.01    0.18
   3 -10  16   29.30    0.78
  -3  10 -16   29.05    0.65
   3 -10  17   -0.10    0.25
  -3  10 -17   -0.02    0.12
   3 -10  18    1.93    0.30
  -3  10 -18    1.90    0.61
   3 -10  19   -0.07    0.39
  -3  10 -19    0.01    0.45
   3  -9 -16    0.37    0.36
  -3   9  16    0.38    0.20
   3  -9 -15   45.37    1.11
  -3   9  15   44.08    1.16
   3  -9 -14   14.28    0.68
  -3   9  14   13.16    0.62
   3  -9 -13   15.58    0.47
  -3   9  13   15.12    0.69
   3  -9 -12    6.75    0.26
  -3   9  12    6.78    0.41
   3  -9 -11   19.90    0.78
  -3   9  11   21.45    0.62
   3  -9 -10    0.12    0.11
  -3   9  10    0.12    0.11
   3  -9  -9  198.94    4.42
  -3   9   9  196.45    6.30
   3  -9  -8   62.32    2.04
  -3   9   8   62.21    1.45
   3  -9  -7   22.28    0.77
  -3   9   7   23.74    0.61
   3  -9  -6   97.60    2.34
  -3   9   6   99.24    2.32
   3  -9  -5   88.51    2.09
  -3   9   5   90.78    2.16
   3  -9  -4   57.55    1.38
  -3   9   4   60.14    1.17
  -3   9   3  192.19    4.44
   3  -9  -2  156.90    3.01
  -3   9   2  157.70    3.00
  -3   9   1  137.59    3.22
   3  -9   0   21.08    0.60
  -3   9   0   21.55    0.64
   3  -9   1  586.79   13.18
  -3   9  -1  590.87   13.17
   3  -9   2    5.89    0.21
  -3   9  -2    6.31    0.24
   3  -9   3  133.44    3.12
  -3   9  -3  138.83    4.88
   3  -9   4   20.17    0.78
  -3   9  -4   20.88    0.93
   3  -9   5  306.18    9.90
  -3   9  -5  302.78    6.80
   3  -9   6    0.28    0.06
  -3   9  -6    0.33    0.14
   3  -9   7  146.48    4.86
  -3   9  -7  145.98    4.93
   3  -9   8   43.34    0.91
  -3   9  -8   41.50    0.89
   3  -9   9    1.26    0.10
  -3   9  -9    1.15    0.10
   3  -9  10   37.28    0.70
  -3   9 -10   37.45    0.73
   3  -9  11   40.31    0.86
  -3   9 -11   40.57    0.98
   3  -9  12    0.04    0.12
  -3   9 -12   -0.17    0.13
   3  -9  13   30.75    0.67
  -3   9 -13   32.11    0.72
   3  -9  14    0.11    0.18
  -3   9 -14    0.24    0.13
   3  -9  15   43.86    0.97
  -3   9 -15   43.60    0.92
   3  -9  16    0.66    0.16
  -3   9 -16    0.57    0.16
   3  -9  17    9.19    0.41
  -3   9 -17    9.20    0.34
   3  -9  18    0.05    0.27
  -3   9 -18   -0.03    0.24
  -3   8  17    1.03    0.25
   3  -8 -16   30.79    0.77
  -3   8  16   31.83    0.85
   3  -8 -15    7.82    0.42
  -3   8  15    6.59    0.35
   3  -8 -14   62.98    1.48
  -3   8  14   61.30    1.53
   3  -8 -13    0.36    0.17
  -3   8  13    0.01    0.15
   3  -8 -12   31.79    0.84
  -3   8  12   32.76    1.15
   3  -8 -11    2.59    0.15
  -3   8  11    2.78    0.22
   3  -8 -10  186.52    4.13
  -3   8  10  174.26    5.86
   3  -8  -9   52.42    1.98
  -3   8   9   59.46    1.99
   3  -8  -8  167.89    5.42
  -3   8   8  174.45    5.79
   3  -8  -7    0.28    0.10
  -3   8   7    0.31    0.08
   3  -8  -6  123.14    2.84
  -3   8   6  119.36    2.86
   3  -8  -5  170.42    3.98
  -3   8   5  180.46    4.11
   3  -8  -4  190.93    4.49
  -3   8   4  191.51    3.60
   3  -8  -3  285.35    9.01
  -3   8   3  250.10    5.70
   3  -8  -2   16.79    0.38
  -3   8   2   16.28    0.39
   3  -8  -1   49.19    1.67
  -3   8   1   45.89    1.10
   3  -8   1    8.63    0.42
  -3   8  -1    8.36    0.27
   3  -8   2  783.00   17.40
  -3   8  -2  805.97   17.86
  -3   8  -3   13.43    0.59
   3  -8   4   99.34    1.62
  -3   8  -4  106.65    2.53
   3  -8   5  220.01    5.18
  -3   8  -5  227.32    5.45
   3  -8   6  161.91    5.20
   3  -8   7  195.75    4.83
   3  -8   8    8.12    0.26
  -3   8  -8    8.22    0.55
   3  -8   9    8.38    0.29
  -3   8  -9    8.43    0.26
   3  -8  10   59.56    1.03
  -3   8 -10   60.08    1.20
   3  -8  11   10.15    0.36
  -3   8 -11   10.61    0.27
   3  -8  12   52.59    1.10
  -3   8 -12   53.33    1.15
   3  -8  13    2.46    0.13
  -3   8 -13    2.60    0.15
   3  -8  14   15.27    0.62
  -3   8 -14   15.93    0.35
   3  -8  15    2.58    0.28
  -3   8 -15    2.57    0.16
   3  -8  16   18.89    0.58
  -3   8 -16   18.11    0.48
   3  -8  17    0.29    0.18
  -3   8 -17    0.49    0.19
   3  -8  18    0.88    0.28
  -3   8 -18    1.15    0.22
   3  -8  19    0.36    0.23
  -3   8 -19    0.17    0.18
   3  -7 -17   19.33    0.61
  -3   7  17   19.09    0.96
   3  -7 -16    1.38    0.24
  -3   7  16    1.66    0.23
  -3   7  15   29.46    1.06
   3  -7 -14    1.37    0.22
  -3   7  14    1.75    0.17
   3  -7 -13   32.62    1.20
  -3   7  13   31.67    1.16
   3  -7 -12    4.35    0.31
  -3   7  12    4.52    0.23
   3  -7 -11  126.02    2.89
  -3   7  11  127.15    4.18
   3  -7 -10   28.57    0.75
  -3   7  10   28.98    0.82
   3  -7  -9  173.85    3.95
  -3   7   9  179.47    5.82
   3  -7  -8   52.45    1.39
  -3   7   8   57.40    1.96
   3  -7  -7  135.89    4.39
  -3   7   7  125.37    2.88
   3  -7  -6  243.54    5.49
  -3   7   6  256.21    5.75
   3  -7  -5  231.63    7.25
  -3   7   5  250.70    4.00
   3  -7  -4    4.35    0.16
  -3   7   4    4.19    0.13
   3  -7  -3  142.14    4.97
  -3   7   3  152.09    2.89
   3  -7  -2   97.29    2.37
  -3   7   2   96.80    1.89
   3  -7  -1  367.87    8.24
  -3   7   1  367.51    8.21
  -3   7   0   63.17    1.26
  -3   7  -2   67.38    2.45
   3  -7   3  200.14    4.91
  -3   7  -3  196.85    4.71
   3  -7   4  382.86   12.42
  -3   7  -4  374.91    8.56
   3  -7   5  101.93    2.47
  -3   7  -5  104.15    2.49
   3  -7   6   38.79    0.94
  -3   7  -6   40.55    1.46
   3  -7   7   99.94    2.04
  -3   7  -7  102.33    2.62
   3  -7   8  109.66    3.78
  -3   7  -8  106.44    2.68
   3  -7   9   98.18    1.80
  -3   7  -9  101.30    2.48
   3  -7  10   60.21    1.61
  -3   7 -10   57.16    1.45
   3  -7  11  201.85    3.88
  -3   7 -11  202.74    3.88
   3  -7  12   11.37    0.55
  -3   7 -12   11.29    0.31
   3  -7  13   53.33    1.09
  -3   7 -13   52.94    0.98
   3  -7  14   11.79    0.48
  -3   7 -14   10.94    0.33
   3  -7  15   46.61    0.95
  -3   7 -15   46.76    0.86
   3  -7  16    5.72    0.31
  -3   7 -16    5.65    0.39
   3  -7  17   14.85    0.67
  -3   7 -17   13.72    0.36
   3  -7  18    0.24    0.20
  -3   7 -18    0.15    0.20
   3  -7  19    4.79    0.35
  -3   7 -19    3.07    0.22
  -3   7 -20    1.73    0.62
   3  -6 -18   16.94    0.72
  -3   6  18   15.67    0.65
   3  -6 -17    0.00    0.16
  -3   6  17    0.15    0.19
   3  -6 -16   33.28    1.20
  -3   6  16   32.56    0.90
   3  -6 -15    2.22    0.29
  -3   6  15    2.18    0.18
   3  -6 -14   40.12    1.37
  -3   6  14   38.83    1.56
   3  -6 -13   13.98    0.63
  -3   6  13   14.25    0.42
   3  -6 -12   75.50    1.85
  -3   6  12   73.94    1.80
   3  -6 -11   55.43    1.40
  -3   6  11   52.44    1.87
   3  -6 -10   21.00    0.57
  -3   6  10   21.28    0.77
   3  -6  -9    9.06    0.39
  -3   6   9    9.90    0.30
   3  -6  -8  121.09    2.79
  -3   6   8  119.45    2.79
   3  -6  -7   25.20    0.65
  -3   6   7   26.62    0.95
   3  -6  -6  179.52    4.10
  -3   6   6  173.48    3.90
   3  -6  -5  113.36    2.58
  -3   6   5  117.50    2.30
   3  -6  -4  263.96    5.92
  -3   6   4  279.05    5.10
   3  -6  -3   31.98    0.84
  -3   6   3   31.03    0.68
  -3   6   1  378.41    8.49
   3  -6   1   99.92    1.98
  -3   6  -1  101.52    2.45
   3  -6   3    6.88    0.24
  -3   6  -3    7.28    0.34
   3  -6   4  159.36    3.00
  -3   6  -4  160.20    3.87
   3  -6   5   68.65    1.22
   3  -6   6   95.96    1.95
  -3   6  -6  100.20    3.69
   3  -6   7  245.45    5.66
  -3   6  -7  256.89    4.93
   3  -6   8  167.55    3.31
  -3   6  -8  171.99    3.35
   3  -6   9   68.07    1.42
  -3   6  -9   68.51    1.40
   3  -6  10  176.76    3.49
  -3   6 -10  173.19    2.92
   3  -6  11   54.56    1.35
  -3   6 -11   55.39    1.05
   3  -6  12   40.74    1.03
  -3   6 -12   41.86    0.92
   3  -6  13    4.58    0.17
  -3   6 -13    4.28    0.26
   3  -6  14   15.75    0.44
  -3   6 -14   16.31    0.41
   3  -6  15    3.68    0.23
  -3   6 -15    3.47    0.17
   3  -6  16   40.75    1.38
  -3   6 -16   40.13    0.78
   3  -6  17   13.88    0.47
  -3   6 -17   14.19    0.36
   3  -6  18   14.92    0.39
  -3   6 -18   14.89    0.42
   3  -6  19    0.52    0.27
  -3   6 -19    0.37    0.33
  -3   6 -20    4.74    0.35
   3  -5 -18    1.18    0.22
  -3   5  18    1.44    0.20
   3  -5 -17   37.80    1.04
  -3   5  17   37.90    1.00
   3  -5 -16    0.36    0.20
  -3   5  16    0.17    0.18
   3  -5 -15   26.93    0.71
  -3   5  15   25.83    1.01
   3  -5 -14    0.63    0.15
  -3   5  14    0.35    0.20
   3  -5 -13  160.31    3.79
  -3   5  13  147.48    4.85
   3  -5 -12    4.07    0.26
  -3   5  12    4.33    0.18
   3  -5 -11   50.27    1.74
  -3   5  11   50.65    1.96
   3  -5 -10    2.07    0.14
  -3   5  10    2.31    0.22
   3  -5  -9   88.58    2.10
  -3   5   9   90.61    3.07
   3  -5  -8   26.87    0.70
  -3   5   8   25.29    0.69
   3  -5  -7  313.97    7.06
  -3   5   7  340.65   10.81
   3  -5  -6   94.12    3.11
  -3   5   6   98.10    1.92
   3  -5  -5   30.83    1.15
  -3   5   5   31.59    0.83
   3  -5  -4   26.34    0.70
  -3   5   4   26.56    0.58
   3  -5  -2  171.54    5.53
  -3   5   2  170.14    3.24
  -3   5   1  528.69   16.65
   3  -5   0   34.07    0.70
  -3   5   0   32.03    0.82
   3  -5   1  428.26   13.65
  -3   5  -1  415.37    9.46
   3  -5   2  402.89   12.69
  -3   5  -2  421.84    9.45
   3  -5   4    6.00    0.20
  -3   5  -4    6.03    0.35
   3  -5   5  210.64    3.47
  -3   5  -5  210.12    3.48
   3  -5   6  255.87    4.92
  -3   5  -6  258.72    6.06
   3  -5   7  200.91    4.61
  -3   5  -7  204.96    4.06
   3  -5   8    5.62    0.25
  -3   5  -8    5.94    0.17
   3  -5   9  179.23    4.10
  -3   5  -9  179.65    4.37
   3  -5  10   19.19    0.65
  -3   5 -10   19.66    0.48
   3  -5  11   77.98    1.64
  -3   5 -11   80.02    1.95
   3  -5  12    2.56    0.15
  -3   5 -12    2.35    0.31
   3  -5  13   28.66    0.77
  -3   5 -13   28.51    0.58
   3  -5  14   23.88    0.65
  -3   5 -14   23.71    0.58
   3  -5  15    7.60    0.29
  -3   5 -15    7.90    0.28
   3  -5  16    1.34    0.15
  -3   5 -16    1.25    0.18
   3  -5  17   15.02    0.39
  -3   5 -17   15.29    0.37
   3  -5  18    0.07    0.18
  -3   5 -18   -0.21    0.20
   3  -5  19    6.15    0.29
  -3   5 -19    6.12    0.33
  -3   5 -20    2.28    0.77
   3  -4 -18   37.52    1.41
  -3   4  18   35.49    0.89
   3  -4 -17   -0.09    0.17
  -3   4  17    0.05    0.16
   3  -4 -16   13.23    0.42
  -3   4  16   13.41    0.42
   3  -4 -15    5.07    0.24
  -3   4  15    5.45    0.35
   3  -4 -14   48.73    1.23
  -3   4  14   46.19    1.57
   3  -4 -13    0.12    0.18
  -3   4  13   -0.02    0.12
   3  -4 -12   62.01    1.62
  -3   4  12   61.67    1.57
   3  -4 -11    0.77    0.12
  -3   4  11    0.92    0.17
   3  -4 -10  111.87    3.62
  -3   4  10  111.54    3.68
   3  -4  -9  321.33    7.38
  -3   4   9  335.19   10.65
   3  -4  -7   77.65    1.89
  -3   4   7   76.39    1.82
   3  -4  -6  189.15    4.22
  -3   4   6  183.21    4.12
   3  -4  -5    0.36    0.07
  -3   4   5    0.35    0.04
   3  -4  -4  154.11    3.59
  -3   4   4  173.16    3.99
   3  -4  -3   52.85    1.06
  -3   4   3   52.71    1.09
   3  -4  -1  247.86    5.60
   3  -4   0   19.45    0.48
  -3   4   0   19.94    0.46
   3  -4   1  190.60    6.01
  -3   4  -1  180.45    4.00
   3  -4   3    1.12    0.10
  -3   4  -3    1.23    0.10
   3  -4   4  232.19    4.50
  -3   4  -4  239.38    5.71
   3  -4   5   32.74    0.86
  -3   4  -5   32.85    0.61
   3  -4   6   63.03    2.44
  -3   4  -6   65.96    1.37
   3  -4   7   33.19    0.86
  -3   4  -7   30.62    1.11
   3  -4   8  384.39    8.87
  -3   4  -8  398.56    7.60
   3  -4   9   28.91    0.73
  -3   4  -9   28.17    0.74
   3  -4  10   23.20    0.48
  -3   4 -10   23.03    0.50
   3  -4  11   16.29    0.39
  -3   4 -11   16.47    0.34
   3  -4  12  128.37    2.64
  -3   4 -12  125.60    2.05
   3  -4  13   -0.01    0.09
  -3   4 -13   -0.01    0.25
   3  -4  14   87.63    2.27
  -3   4 -14   87.52    1.47
   3  -4  15    5.53    0.40
  -3   4 -15    5.56    0.23
   3  -4  16   27.34    0.79
  -3   4 -16   27.52    0.54
   3  -4  17    0.98    0.32
  -3   4 -17    1.07    0.20
   3  -4  18   16.71    0.58
  -3   4 -18   18.10    0.61
   3  -4  19    0.30    0.25
  -3   4 -19    0.14    0.30
   3  -3 -19   18.24    0.85
  -3   3  18    5.78    0.38
   3  -3 -17   18.47    0.56
  -3   3  17   17.94    0.58
   3  -3 -16    0.04    0.15
  -3   3  16   -0.04    0.13
   3  -3 -15   20.93    0.64
  -3   3  15   19.92    0.57
   3  -3 -14    0.14    0.13
  -3   3  14    0.12    0.12
   3  -3 -13   93.03    2.95
  -3   3  13   90.41    2.17
   3  -3 -12   58.09    1.15
  -3   3  12   58.29    2.15
   3  -3 -11    8.37    0.28
  -3   3  11    8.38    0.30
   3  -3 -10   36.41    0.78
  -3   3  10   35.59    1.22
   3  -3  -9  645.39   19.91
  -3   3   9  645.24   20.22
   3  -3  -8   19.05    0.43
  -3   3   8   18.67    0.42
   3  -3  -6   12.86    0.41
  -3   3   6   13.01    0.31
   3  -3  -5    4.06    0.13
  -3   3   5    4.13    0.12
   3  -3  -4    0.12    0.03
  -3   3   4    0.39    0.06
   3  -3  -1   76.23    1.87
  -3   3   1   80.14    1.37
   3  -3   0   18.59    0.36
  -3   3   0   19.29    0.51
   3  -3   1  709.41   22.51
  -3   3  -1  756.64   24.00
   3  -3   2  350.59   11.45
   3  -3   4    2.49    0.12
  -3   3  -4    2.28    0.09
   3  -3   5    4.47    0.16
  -3   3  -5    4.90    0.19
   3  -3   6    5.62    0.24
  -3   3  -6    5.82    0.18
   3  -3   7  929.44   28.73
   3  -3   8  153.90    3.78
  -3   3  -8  157.76    3.03
   3  -3   9  157.87    3.01
  -3   3  -9  158.00    3.02
   3  -3  10    0.02    0.09
  -3   3 -10    0.04    0.12
   3  -3  11    6.10    0.23
  -3   3 -11    6.70    0.21
   3  -3  12    0.13    0.10
  -3   3 -12    0.13    0.17
   3  -3  13  117.44    2.27
  -3   3 -13  116.12    1.95
   3  -3  14    1.99    0.20
  -3   3 -14    2.11    0.14
   3  -3  15   19.21    0.56
  -3   3 -15   19.06    0.47
   3  -3  16    4.65    0.33
  -3   3 -16    4.07    0.41
   3  -3  17   34.55    0.70
  -3   3 -17   35.24    0.79
   3  -3  18   -0.06    0.33
  -3   3 -18    0.24    0.28
   3  -3  19   11.00    0.69
  -3   3 -19   12.30    0.49
   3  -2 -19    1.06    0.19
  -3   2  19    1.61    0.22
   3  -2 -18   23.28    0.67
  -3   2  18   23.20    0.70
   3  -2 -17    0.51    0.23
  -3   2  17    0.50    0.18
   3  -2 -16   11.90    0.52
   3  -2 -15    1.00    0.12
  -3   2  15    0.97    0.22
   3  -2 -14  118.17    2.76
  -3   2  14  113.93    2.63
   3  -2 -13    1.15    0.11
  -3   2  13    1.01    0.19
   3  -2 -12   65.60    1.58
  -3   2  12   66.32    2.60
   3  -2 -11    2.24    0.12
  -3   2  11    2.37    0.15
   3  -2 -10  108.65    2.08
  -3   2  10  110.28    3.79
   3  -2  -9   15.80    0.33
  -3   2   9   16.39    0.48
   3  -2  -7  129.05    2.54
  -3   2   7  123.32    2.97
   3  -2  -6  145.52    2.82
  -3   2   6  144.26    3.36
   3  -2  -5  318.87    7.27
  -3   2   5  332.11    7.41
   3  -2  -1  177.76    5.74
  -3   2   1  197.16    3.77
   3  -2   0    1.59    0.09
  -3   2   0    1.34    0.05
   3  -2   3  224.47    5.06
  -3   2  -3  231.73    4.42
   3  -2   4    1.29    0.07
  -3   2  -4    0.86    0.06
   3  -2   5    2.42    0.09
  -3   2  -5    2.34    0.10
   3  -2   6  677.41   10.83
   3  -2   7  179.83    4.13
  -3   2  -7  181.09    3.43
   3  -2   9   10.74    0.31
  -3   2  -9   11.24    0.30
   3  -2  10    3.69    0.12
  -3   2 -10    3.85    0.15
   3  -2  11    0.55    0.12
  -3   2 -11    0.43    0.11
   3  -2  12   99.52    3.32
  -3   2 -12  101.80    2.01
   3  -2  13    2.02    0.17
  -3   2 -13    2.11    0.16
   3  -2  14   24.42    0.58
  -3   2 -14   25.09    0.55
   3  -2  15    0.01    0.15
  -3   2 -15   -0.11    0.15
   3  -2  16    7.32    0.33
  -3   2 -16    8.30    0.31
   3  -2  17    7.97    0.30
  -3   2 -17    7.90    0.31
   3  -2  18   18.85    0.50
  -3   2 -18   19.14    0.67
   3  -2  19    0.35    0.65
  -3   2 -19    0.79    0.42
   3  -1 -19    5.08    0.27
  -3   1  19    5.23    0.38
   3  -1 -18   -0.17    0.22
  -3   1  18    0.12    0.18
   3  -1 -17   12.12    0.35
  -3   1  17   12.09    0.41
   3  -1 -16    3.72    0.16
  -3   1  16    3.70    0.19
   3  -1 -15   38.01    0.87
   3  -1 -14    0.22    0.10
  -3   1  14   -0.05    0.11
   3  -1 -13  100.47    1.69
  -3   1  13  104.93    3.40
   3  -1 -12   42.38    0.92
   3  -1 -11   53.41    2.01
  -3   1  11   53.01    1.81
   3  -1 -10   14.86    0.37
  -3   1  10   15.13    0.62
   3  -1  -8   77.92    1.88
  -3   1   8   77.97    1.89
   3  -1  -7  526.99   16.60
  -3   1   7  523.83   11.69
   3  -1  -6   30.03    0.77
  -3   1   6   30.42    0.58
   3  -1  -5  474.22   15.05
   3  -1  -4   83.74    1.49
  -3   1   4   80.48    1.56
   3  -1  -2  410.83   13.58
  -3   1   2  417.12   13.52
   3  -1  -1    3.40    0.12
  -3   1   1    4.04    0.12
   3  -1   0  265.93    5.02
  -3   1   0  265.42    4.26
   3  -1   3  339.87    7.69
  -3   1  -3  339.68    6.22
   3  -1   4  230.76    3.84
  -3   1  -4  237.07    4.45
   3  -1   5   55.15    1.13
  -3   1  -5   55.62    1.41
   3  -1   6   24.64    0.53
  -3   1  -6   24.76    0.91
   3  -1   8    3.00    0.16
  -3   1  -8    3.07    0.13
   3  -1   9   99.99    2.64
  -3   1  -9   97.66    1.87
   3  -1  10   25.56    0.51
  -3   1 -10   24.43    0.53
   3  -1  11   30.75    0.82
  -3   1 -11   30.60    0.60
   3  -1  12   12.75    0.59
  -3   1 -12   12.50    0.33
   3  -1  13  100.15    2.11
  -3   1 -13   95.55    1.93
   3  -1  14    0.22    0.12
  -3   1 -14    0.22    0.12
   3  -1  15   13.36    0.37
  -3   1 -15   13.31    0.37
   3  -1  16    1.94    0.32
  -3   1 -16    1.97    0.17
   3  -1  17   32.50    1.25
  -3   1 -17   33.25    0.91
   3  -1  18    0.54    0.24
  -3   1 -18    0.25    0.30
   3   0 -19    0.11    0.21
  -3   0  19   -0.13    0.26
   3   0 -18   12.24    0.38
  -3   0  18   11.77    0.42
   3   0 -17    1.03    0.17
  -3   0  17    1.15    0.19
   3   0 -16   41.07    0.87
  -3   0  16   40.78    1.52
   3   0 -15   15.75    0.40
  -3   0  15   16.32    0.51
   3   0 -14   57.07    1.23
  -3   0  14   58.73    1.54
   3   0 -13   26.01    0.61
  -3   0  13   25.56    0.59
   3   0 -12   45.64    0.82
  -3   0  12   46.26    1.05
   3   0 -11    4.68    0.16
  -3   0  11    4.72    0.21
   3   0 -10  154.26    2.56
  -3   0  10  151.68    5.08
   3   0  -9   30.93    0.70
  -3   0   9   31.31    0.91
   3   0  -8  491.58    7.72
  -3   0   8  494.73   11.01
   3   0  -7    8.07    0.21
  -3   0   7    8.26    0.29
  -3   0   6  505.69   16.44
   3   0  -5  516.55   17.05
   3   0  -2   20.83    0.55
  -3   0   2   22.74    0.42
   3   0  -1    1.88    0.11
  -3   0   1    1.61    0.08
   3   0   0   16.05    0.65
  -3   0   0   16.82    0.54
   3   0   1  400.45    8.77
  -3   0  -1  408.64   13.26
   3   0   3   12.53    0.28
  -3   0  -3   13.40    0.70
   3   0   4  269.60    4.41
  -3   0  -4  270.56    4.43
   3   0   5    1.99    0.10
  -3   0  -5    2.34    0.12
   3   0   6  557.89   10.17
  -3   0  -6  580.13   13.06
   3   0   7    1.37    0.08
  -3   0  -7    1.32    0.09
   3   0   8  268.19    6.10
  -3   0  -8  272.07    6.30
   3   0   9  107.42    2.58
  -3   0  -9  107.21    2.07
   3   0  10    6.29    0.34
  -3   0 -10    7.03    0.19
   3   0  11    1.91    0.14
  -3   0 -11    1.99    0.10
   3   0  12   96.36    2.00
  -3   0 -12   93.51    1.85
   3   0  13    0.15    0.20
  -3   0 -13   -0.02    0.15
   3   0  14   13.19    0.46
  -3   0 -14   13.96    0.39
   3   0  15    0.06    0.15
  -3   0 -15    0.19    0.16
   3   0  16   27.10    0.71
  -3   0 -16   29.21    0.86
   3   0  17    0.36    0.24
  -3   0 -17    0.22    0.18
   3   0  18   20.92    0.92
  -3   0 -18   20.52    0.60
   3   1 -20    1.98    0.40
   3   1 -19    5.01    0.28
  -3  -1  19    5.06    0.33
   3   1 -18    1.95    0.22
  -3  -1  18    1.79    0.28
   3   1 -17   51.68    0.89
  -3  -1  17   53.06    1.12
   3   1 -16   10.10    0.27
  -3  -1  16   10.79    0.39
   3   1 -15   45.90    0.85
  -3  -1  15   48.69    1.23
   3   1 -14    5.45    0.21
  -3  -1  14    5.33    0.20
   3   1 -13   45.26    0.94
  -3  -1  13   45.83    1.12
   3   1 -12    2.95    0.12
  -3  -1  12    2.70    0.23
   3   1 -11  113.89    2.28
  -3  -1  11  109.21    2.23
   3   1 -10  145.57    2.51
  -3  -1  10  146.12    2.84
   3   1  -9  437.28    7.00
  -3  -1   9  433.88    9.53
   3   1  -8   45.17    0.88
  -3  -1   8   44.58    0.90
   3   1  -7  462.26    8.52
  -3  -1   7  457.09    8.81
   3   1  -6  464.13   10.49
  -3  -1   6  478.89    8.73
   3   1  -5  427.25    6.88
  -3  -1   5  431.27    9.91
   3   1  -4   29.46    0.57
  -3  -1   4   29.59    0.57
   3   1  -3  176.14    2.98
  -3  -1   3  179.06    3.41
   3   1  -2  313.07    5.06
  -3  -1   2  306.30    9.77
   3   1  -1    4.55    0.18
  -3  -1   1    4.86    0.23
  -3  -1   0  614.61   19.62
   3   1   1  344.30   10.95
  -3  -1  -1  326.95    7.55
   3   1   4   43.56    1.12
  -3  -1  -4   44.39    1.63
   3   1   6  142.79    3.39
  -3  -1  -6  140.91    2.72
   3   1   7  571.41   17.96
  -3  -1  -7  571.23   12.68
   3   1   8   10.30    0.37
  -3  -1  -8   10.60    0.28
   3   1   9  108.18    2.70
  -3  -1  -9  115.38    2.30
   3   1  10   21.29    0.69
  -3  -1 -10   21.17    0.59
   3   1  11  105.71    3.65
  -3  -1 -11  111.73    2.66
   3   1  12    2.82    0.19
  -3  -1 -12    2.50    0.15
   3   1  13   34.17    1.35
  -3  -1 -13   34.44    0.89
   3   1  14    7.89    0.43
  -3  -1 -14    6.35    0.39
   3   1  15   13.41    0.41
  -3  -1 -15   12.95    0.32
   3   1  16    1.90    0.25
  -3  -1 -16    1.95    0.27
   3   1  17   21.00    0.70
  -3  -1 -17   20.89    0.54
  -3  -1 -18    2.05    0.37
   3   2 -20    8.12    0.61
  -3  -2  20    7.11    0.79
   3   2 -19    3.56    0.24
  -3  -2  19    3.56    0.23
   3   2 -18   13.08    0.32
  -3  -2  18   13.42    0.56
   3   2 -17    0.77    0.17
  -3  -2  17    0.54    0.17
   3   2 -16   25.43    0.63
  -3  -2  16   26.61    0.61
   3   2 -15    0.41    0.11
  -3  -2  15    0.35    0.11
   3   2 -14   22.18    0.53
  -3  -2  14   23.12    0.54
   3   2 -13    9.73    0.27
  -3  -2  13    9.74    0.39
   3   2 -12   61.41    1.08
  -3  -2  12   62.38    1.29
   3   2 -11  139.36    2.26
  -3  -2  11  137.88    2.63
   3   2 -10  102.20    1.82
  -3  -2  10  101.02    2.03
   3   2  -9   39.94    0.91
  -3  -2   9   39.63    0.75
   3   2  -8  527.79    8.44
  -3  -2   8  522.04    9.76
   3   2  -7   44.52    0.96
  -3  -2   7   45.51    0.99
   3   2  -5  189.19    4.57
  -3  -2   5  183.29    3.52
   3   2  -4  414.78    9.42
  -3  -2   4  426.17    9.85
   3   2  -3   30.30    0.66
  -3  -2   3   28.76    0.65
   3   2  -2  174.55    4.05
  -3  -2   2  183.13    4.13
   3   2  -1   17.78    0.37
  -3  -2   1   18.28    0.42
   3   2   0  339.95    6.39
  -3  -2   0  337.43    7.64
   3   2   1   66.09    1.22
  -3  -2  -1   64.75    1.67
   3   2   2  467.87   10.27
  -3  -2  -2  489.59   15.88
   3   2   4  519.14    9.53
  -3  -2  -4  571.27   18.02
   3   2   5    3.23    0.13
  -3  -2  -5    3.19    0.15
   3   2   6  216.88    6.92
  -3  -2  -6  219.69    5.09
   3   2   7   12.82    0.60
  -3  -2  -7   12.24    0.54
  -3  -2  -8   82.80    2.91
   3   2   9    2.87    0.16
  -3  -2  -9    3.07    0.17
   3   2  10  110.34    3.71
  -3  -2 -10  107.17    1.84
  -3  -2 -11   69.13    1.39
   3   2  12   35.28    0.94
  -3  -2 -12   34.54    0.63
   3   2  13   12.96    0.41
  -3  -2 -13   13.54    0.44
   3   2  14   21.91    0.58
  -3  -2 -14   22.46    0.51
   3   2  15    0.25    0.29
  -3  -2 -15    0.48    0.15
   3   2  16    5.01    0.24
  -3  -2 -16    5.14    0.35
   3   2  17   -0.10    0.23
  -3  -2 -17    0.17    0.31
   3   3 -20    0.22    0.46
   3   3 -19    9.02    0.38
  -3  -3  19    8.78    0.40
   3   3 -18    2.31    0.24
  -3  -3  18    2.13    0.20
   3   3 -17   23.31    0.50
  -3  -3  17   24.02    0.70
   3   3 -16    5.54    0.30
  -3  -3  16    5.88    0.28
   3   3 -15   19.61    0.46
  -3  -3  15   19.89    0.50
   3   3 -14    5.46    0.17
  -3  -3  14    4.95    0.17
   3   3 -13  129.65    3.27
  -3  -3  13  126.92    2.14
   3   3 -12   54.84    0.96
  -3  -3  12   54.83    1.41
   3   3 -11  142.98    2.33
  -3  -3  11  145.73    3.50
   3   3 -10    1.42    0.09
  -3  -3  10    1.40    0.09
   3   3  -9   88.85    1.71
  -3  -3   9   86.93    1.74
   3   3  -8  437.79    6.96
  -3  -3   8  442.21    8.08
   3   3  -7  328.37    7.66
  -3  -3   7  319.05    5.07
   3   3  -6    0.42    0.06
  -3  -3   6    0.43    0.05
   3   3  -5  286.04    4.76
  -3  -3   5  274.03    5.24
   3   3  -4  126.77    2.23
  -3  -3   4  126.34    2.44
   3   3  -3  275.46    6.15
  -3  -3   3  274.61    5.10
   3   3  -2   48.11    1.00
  -3  -3   2   46.78    1.17
   3   3  -1  362.41    6.91
  -3  -3   1  372.99   12.13
   3   3   0  330.76    7.47
  -3  -3   0  315.32    5.18
   3   3   1  198.30    3.25
  -3  -3  -1  196.19    3.29
   3   3   2   83.25    1.54
  -3  -3  -2   83.98    1.44
   3   3   4    6.11    0.18
  -3  -3  -4    6.80    0.21
   3   3   5  729.66   13.12
  -3  -3  -5  751.36   16.89
   3   3   6   14.66    0.32
  -3  -3  -6   14.20    0.34
   3   3   7  110.52    2.65
  -3  -3  -7  107.34    3.45
   3   3   8  191.67    3.72
  -3  -3  -8  193.13    4.36
   3   3   9  140.51    2.79
  -3  -3  -9  138.30    3.30
   3   3  10   26.90    0.75
  -3  -3 -10   27.32    0.70
   3   3  11   16.84    0.52
  -3  -3 -11   16.98    0.52
   3   3  12    3.32    0.20
  -3  -3 -12    3.10    0.16
   3   3  13   45.86    1.72
  -3  -3 -13   47.32    0.89
  -3  -3 -14    5.73    0.44
   3   3  15   22.15    0.74
  -3  -3 -15   25.50    0.81
   3   3  16    3.01    0.26
  -3  -3 -16    2.85    0.21
  -3  -3 -17    1.14    0.40
   3   4 -20    6.34    0.56
  -3  -4  20    5.64    0.55
   3   4 -19   -0.01    0.22
  -3  -4  19    0.06    0.24
   3   4 -18    9.41    0.33
  -3  -4  18    9.19    0.27
   3   4 -17    4.38    0.22
  -3  -4  17    4.05    0.20
   3   4 -16    3.45    0.20
  -3  -4  16    3.32    0.15
   3   4 -15   -0.04    0.14
  -3  -4  15   -0.03    0.09
   3   4 -14   41.69    0.96
  -3  -4  14   40.35    0.86
   3   4 -13    9.96    0.27
  -3  -4  13    9.98    0.34
   3   4 -12  244.50    3.99
  -3  -4  12  240.94    4.66
   3   4 -11   75.08    1.49
  -3  -4  11   75.54    1.59
   3   4 -10  186.95    3.08
  -3  -4  10  186.94    3.16
   3   4  -9   61.30    1.20
  -3  -4   9   59.85    1.21
   3   4  -8  261.54    4.47
  -3  -4   8  250.62    4.68
   3   4  -7    0.07    0.09
  -3  -4   7    0.09    0.06
   3   4  -6  268.74    6.22
  -3  -4   6  274.65    5.12
   3   4  -5   15.54    0.47
  -3  -4   5   15.10    0.34
   3   4  -4  118.18    2.89
  -3  -4   4  116.89    2.26
   3   4  -3   77.21    1.62
  -3  -4   3   79.29    2.04
   3   4  -2  364.07    5.91
  -3  -4   2  365.22    8.51
   3   4  -1   80.97    1.59
  -3  -4   1   79.83    2.01
   3   4   0  256.20    4.88
  -3  -4   0  255.84    5.88
   3   4   1   17.40    0.47
  -3  -4  -1   18.16    0.44
   3   4   2  189.50    3.62
  -3  -4  -2  186.85    6.30
   3   4   3  172.54    3.25
  -3  -4  -3  168.13    3.92
   3   4   4  429.34    7.90
  -3  -4  -4  421.44    7.87
   3   4   5  529.12    9.53
  -3  -4  -5  527.34   11.68
   3   4   6   15.29    0.36
  -3  -4  -6   14.63    0.49
   3   4   7   74.13    1.79
  -3  -4  -7   74.75    1.88
   3   4   8  183.36    3.45
  -3  -4  -8  188.45    6.19
   3   4   9   18.86    0.44
  -3  -4  -9   18.84    0.47
   3   4  10   82.71    2.82
  -3  -4 -10   82.49    2.03
   3   4  11    6.45    0.27
  -3  -4 -11    6.36    0.27
   3   4  12   12.21    0.57
  -3  -4 -12   12.43    0.41
   3   4  13   12.17    0.41
  -3  -4 -13   12.26    0.48
   3   4  14   76.05    2.51
  -3  -4 -14   78.63    1.88
   3   4  15    0.96    0.20
  -3  -4 -15    1.25    0.32
   3   4  16    2.26    0.26
  -3  -4 -16    2.32    0.29
   3   5 -20   -0.16    0.30
   3   5 -19   20.63    0.56
  -3  -5  19   20.36    0.53
   3   5 -18    0.16    0.23
  -3  -5  18    0.08    0.14
   3   5 -17   11.35    0.33
  -3  -5  17   11.42    0.33
   3   5 -16    0.02    0.13
  -3  -5  16    0.09    0.11
   3   5 -15    1.34    0.15
  -3  -5  15    1.28    0.14
   3   5 -14    0.31    0.13
  -3  -5  14    0.31    0.11
   3   5 -13   60.51    1.23
  -3  -5  13   62.15    1.11
   3   5 -12   26.77    0.51
  -3  -5  12   27.36    0.59
   3   5 -11  118.61    2.02
  -3  -5  11  116.54    2.24
   3   5 -10    8.25    0.27
  -3  -5  10    8.40    0.24
   3   5  -9   57.28    1.21
  -3  -5   9   60.49    1.63
   3   5  -8   35.81    0.70
  -3  -5   8   35.61    0.78
   3   5  -7  132.41    2.57
  -3  -5   7  128.77    2.51
   3   5  -6   39.93    1.06
  -3  -5   6   39.77    0.75
   3   5  -5  260.98    6.21
  -3  -5   5  245.25    4.56
   3   5  -4   29.22    1.22
  -3  -5   4   28.84    0.65
   3   5  -3  375.61    6.94
  -3  -5   3  379.03    7.31
   3   5  -2    6.36    0.22
  -3  -5   2    6.48    0.17
   3   5  -1  441.66    8.22
  -3  -5   1  440.93    8.33
   3   5   0    2.46    0.09
  -3  -5   0    2.22    0.15
   3   5   1  112.30    1.91
  -3  -5  -1  112.20    2.65
   3   5   2   83.75    1.70
  -3  -5  -2   81.50    2.07
   3   5   3  539.59   12.02
  -3  -5  -3  543.23   17.33
   3   5   4   87.80    1.52
  -3  -5  -4   92.03    1.84
   3   5   5   85.42    1.64
  -3  -5  -5   88.87    2.17
   3   5   6   18.86    0.54
  -3  -5  -6   18.42    0.50
   3   5   7   25.35    0.55
  -3  -5  -7   25.30    0.67
   3   5   8   21.61    0.54
  -3  -5  -8   22.73    0.65
   3   5   9  177.66    4.08
  -3  -5  -9  171.86    5.64
   3   5  10   21.61    0.50
  -3  -5 -10   20.48    0.62
   3   5  11    3.26    0.22
  -3  -5 -11    2.73    0.16
   3   5  12    0.18    0.15
  -3  -5 -12    0.16    0.14
   3   5  13   42.53    1.07
  -3  -5 -13   40.63    1.67
   3   5  14    1.89    0.20
  -3  -5 -14    2.41    0.25
   3   5  15    9.58    0.65
  -3  -5 -15    9.74    0.43
   3   6 -20    2.78    0.31
   3   6 -19   -0.13    0.22
  -3  -6  19    0.19    0.16
   3   6 -18   25.92    0.60
  -3  -6  18   26.52    0.78
   3   6 -17    3.63    0.21
  -3  -6  17    3.63    0.22
   3   6 -16   31.94    0.70
  -3  -6  16   32.91    0.73
   3   6 -15    0.72    0.15
  -3  -6  15    0.48    0.11
   3   6 -14   56.19    1.18
  -3  -6  14   56.32    1.37
   3   6 -13    5.90    0.24
  -3  -6  13    6.04    0.19
   3   6 -12   67.39    1.16
  -3  -6  12   67.10    1.36
   3   6 -11    2.30    0.13
  -3  -6  11    2.08    0.13
   3   6 -10   49.49    1.01
  -3  -6  10   50.82    0.91
   3   6  -9    9.62    0.27
  -3  -6   9    9.79    0.26
   3   6  -8   19.92    0.46
  -3  -6   8   19.67    0.56
   3   6  -7    0.71    0.08
  -3  -6   7    0.60    0.06
   3   6  -6   82.55    1.73
  -3  -6   6   82.78    1.47
   3   6  -5   18.30    0.53
  -3  -6   5   19.25    0.78
   3   6  -4  284.18    9.76
  -3  -6   4  278.24    5.20
   3   6  -3    0.11    0.06
  -3  -6   3    0.04    0.05
   3   6  -2  673.23   12.03
  -3  -6   2  666.87   20.47
   3   6  -1   17.42    0.39
  -3  -6   1   17.08    0.48
   3   6   0  141.30    2.44
  -3  -6   0  138.04    2.67
   3   6   1    1.27    0.10
  -3  -6  -1    1.42    0.09
   3   6   2   57.45    1.04
  -3  -6  -2   59.81    1.68
   3   6   3   20.25    0.48
  -3  -6  -3   19.33    0.46
   3   6   4  352.56    5.58
  -3  -6  -4  359.05   11.66
   3   6   5   10.51    0.31
  -3  -6  -5   10.68    0.28
   3   6   6  136.17    2.58
  -3  -6  -6  134.15    4.37
   3   6   7   74.22    1.78
  -3  -6  -7   72.25    1.70
   3   6   8  319.63    7.11
  -3  -6  -8  310.97    6.89
   3   6   9    6.36    0.25
  -3  -6  -9    5.99    0.25
   3   6  10   23.70    0.65
  -3  -6 -10   24.46    0.57
   3   6  11    0.27    0.14
  -3  -6 -11    0.06    0.14
   3   6  12    3.06    0.23
  -3  -6 -12    2.32    0.18
   3   6  13   -0.28    0.30
  -3  -6 -13   -0.03    0.20
   3   6  14   29.01    1.10
  -3  -6 -14   27.63    1.17
   3   6  15    1.96    0.29
  -3  -6 -15    2.27    0.31
   3   7 -20    2.28    0.44
  -3  -7  20    2.92    1.02
   3   7 -19    2.11    0.26
  -3  -7  19    2.01    0.28
   3   7 -18    1.38    0.30
  -3  -7  18    1.56    0.22
   3   7 -17    5.55    0.25
  -3  -7  17    5.23    0.21
   3   7 -16    0.30    0.18
  -3  -7  16    0.53    0.16
   3   7 -15   43.14    0.95
  -3  -7  15   42.69    1.15
   3   7 -14    6.01    0.25
  -3  -7  14    6.24    0.21
   3   7 -13   48.93    1.35
  -3  -7  13   46.32    0.84
   3   7 -12    0.33    0.12
  -3  -7  12    0.45    0.10
   3   7 -11   25.38    0.53
  -3  -7  11   25.07    0.50
   3   7 -10    1.64    0.14
  -3  -7  10    1.49    0.11
   3   7  -9   76.21    1.36
  -3  -7   9   75.04    1.33
   3   7  -8   21.28    0.46
  -3  -7   8   22.27    0.66
   3   7  -7  134.66    2.76
  -3  -7   7  129.39    2.55
   3   7  -6   55.46    1.62
  -3  -7   6   57.39    1.17
   3   7  -5  168.63    3.90
  -3  -7   5  173.80    3.28
   3   7  -4    0.60    0.08
  -3  -7   4    0.43    0.07
   3   7  -3  326.43    6.10
  -3  -7   3  321.95    5.15
   3   7  -2    1.77    0.18
  -3  -7   2    1.82    0.09
   3   7  -1  341.91    5.67
  -3  -7   1  322.59    6.11
   3   7   0   10.06    0.36
  -3  -7   0    9.53    0.22
   3   7   1   16.37    0.44
  -3  -7  -1   16.28    0.38
   3   7   2   18.65    0.45
  -3  -7  -2   18.18    0.53
   3   7   3   72.52    1.50
  -3  -7  -3   69.74    1.37
   3   7   4    2.19    0.11
  -3  -7  -4    2.09    0.11
   3   7   5   33.42    0.75
  -3  -7  -5   33.12    0.88
   3   7   6    0.91    0.11
  -3  -7  -6    0.73    0.11
   3   7   7   71.62    1.30
  -3  -7  -7   70.73    1.84
   3   7   8   11.71    0.27
  -3  -7  -8   11.33    0.31
   3   7   9   92.50    2.17
  -3  -7  -9   91.44    2.18
   3   7  10    4.32    0.18
  -3  -7 -10    4.48    0.32
   3   7  11    1.69    0.18
  -3  -7 -11    1.50    0.18
   3   7  12   -0.01    0.15
  -3  -7 -12   -0.02    0.26
   3   7  13   35.58    0.90
  -3  -7 -13   35.15    0.75
   3   7  14    0.79    0.27
  -3  -7 -14    0.67    0.22
   3   8 -19   -0.07    0.24
  -3  -8  19    0.23    0.28
   3   8 -18   12.16    0.37
  -3  -8  18   12.40    0.46
   3   8 -17    0.19    0.35
  -3  -8  17    0.03    0.24
   3   8 -16   20.42    0.52
  -3  -8  16   21.49    0.66
   3   8 -15    9.74    0.32
  -3  -8  15    9.69    0.31
   3   8 -14   28.59    0.81
  -3  -8  14   27.55    0.63
   3   8 -13    4.65    0.22
  -3  -8  13    4.64    0.24
   3   8 -12    0.28    0.13
  -3  -8  12    0.30    0.14
   3   8 -11    3.21    0.19
  -3  -8  11    3.46    0.19
   3   8 -10   33.72    0.84
  -3  -8  10   33.70    0.75
   3   8  -9   16.99    0.46
  -3  -8   9   17.54    0.53
   3   8  -8  152.65    2.84
  -3  -8   8  152.58    2.87
   3   8  -7    1.74    0.11
  -3  -8   7    1.80    0.11
   3   8  -6  132.14    3.26
  -3  -8   6  130.84    2.50
   3   8  -5    6.23    0.23
  -3  -8   5    6.54    0.20
   3   8  -4   61.70    1.54
  -3  -8   4   59.29    1.05
   3   8  -3    2.88    0.14
  -3  -8   3    2.74    0.13
   3   8  -2  147.02    2.83
  -3  -8   2  144.38    2.74
   3   8  -1    5.73    0.20
  -3  -8   1    5.68    0.17
   3   8   0  113.10    2.25
  -3  -8   0  108.36    2.14
   3   8   1   68.41    1.20
  -3  -8  -1   67.92    1.16
   3   8   2  111.42    2.63
  -3  -8  -2  104.49    2.02
   3   8   3    4.81    0.23
  -3  -8  -3    5.11    0.19
   3   8   4  132.34    2.61
  -3  -8  -4  129.89    3.02
   3   8   5    1.93    0.12
  -3  -8  -5    1.74    0.13
   3   8   6    8.20    0.23
  -3  -8  -6    7.82    0.31
   3   8   7    5.95    0.18
  -3  -8  -7    5.55    0.36
   3   8   8   46.02    1.21
  -3  -8  -8   42.75    0.92
   3   8   9    0.05    0.12
  -3  -8  -9    0.10    0.16
   3   8  10    5.13    0.22
  -3  -8 -10    5.40    0.28
   3   8  11    6.23    0.30
  -3  -8 -11    6.67    0.34
   3   8  12   25.51    0.87
  -3  -8 -12   25.98    0.64
   3   8  13    0.52    0.21
  -3  -8 -13    0.35    0.33
   3   8  14   28.13    1.17
   3   9 -19    8.76    0.79
  -3  -9  19    8.05    0.46
   3   9 -18    0.06    0.25
  -3  -9  18    0.24    0.24
   3   9 -17   17.63    0.48
  -3  -9  17   18.16    0.52
   3   9 -16    0.17    0.22
  -3  -9  16   -0.06    0.20
   3   9 -15   56.15    1.48
  -3  -9  15   56.30    1.00
   3   9 -14    0.36    0.16
  -3  -9  14    0.20    0.17
   3   9 -13    6.14    0.23
  -3  -9  13    6.03    0.31
   3   9 -12    2.56    0.25
  -3  -9  12    2.20    0.29
   3   9 -11    1.34    0.14
  -3  -9  11    1.28    0.13
   3   9 -10   11.20    0.28
  -3  -9  10   10.58    0.42
   3   9  -9  105.83    2.09
  -3  -9   9  100.56    2.48
   3   9  -8    2.47    0.15
  -3  -9   8    2.56    0.12
   3   9  -7  151.85    3.71
  -3  -9   7  155.29    2.92
   3   9  -6    0.06    0.10
  -3  -9   6    0.14    0.10
   3   9  -5   48.16    1.26
  -3  -9   5   49.54    1.03
   3   9  -4   17.53    0.37
  -3  -9   4   17.42    0.44
   3   9  -3   16.86    0.38
  -3  -9   3   16.40    0.36
   3   9  -2   16.54    0.40
  -3  -9   2   16.29    0.71
   3   9  -1  124.64    3.10
  -3  -9   1  121.11    1.98
   3   9   0    1.48    0.10
  -3  -9   0    1.32    0.13
   3   9   1  156.96    2.94
  -3  -9  -1  150.16    3.40
   3   9   2    6.46    0.21
  -3  -9  -2    6.37    0.37
   3   9   3  138.47    3.25
  -3  -9  -3  133.19    3.22
   3   9   4   13.68    0.43
  -3  -9  -4   12.15    0.55
   3   9   5   11.65    0.28
  -3  -9  -5   11.49    0.57
   3   9   6    0.31    0.18
  -3  -9  -6    0.22    0.14
   3   9   7   52.05    1.12
  -3  -9  -7   49.03    1.86
   3   9   8   14.04    0.35
  -3  -9  -8   14.09    0.48
   3   9   9   62.04    1.27
  -3  -9  -9   61.77    1.57
   3   9  10    0.23    0.23
  -3  -9 -10    0.13    0.17
   3   9  11    6.49    0.30
  -3  -9 -11    6.14    0.29
   3   9  12    3.16    0.27
  -3  -9 -12    2.84    0.32
   3   9  13   17.57    0.82
  -3  -9 -13   20.73    0.86
   3  10 -18    1.36    0.49
  -3 -10  18    1.66    0.27
   3  10 -17    2.21    0.27
  -3 -10  17    2.56    0.23
   3  10 -16    6.45    0.35
  -3 -10  16    6.95    0.39
   3  10 -15    1.13    0.21
  -3 -10  15    0.85    0.23
   3  10 -14   11.93    0.40
  -3 -10  14   12.59    0.42
   3  10 -13    8.91    0.33
  -3 -10  13    9.02    0.31
   3  10 -12    2.73    0.24
  -3 -10  12    2.53    0.17
   3  10 -11    7.21    0.31
  -3 -10  11    7.39    0.31
   3  10 -10   29.92    0.73
  -3 -10  10   29.56    0.80
   3  10  -9    3.29    0.25
  -3 -10   9    3.45    0.19
   3  10  -8   46.57    1.22
  -3 -10   8   46.86    0.93
   3  10  -7    0.10    0.15
  -3 -10   7    0.08    0.13
   3  10  -6   87.66    2.26
  -3 -10   6   89.27    2.17
   3  10  -5    0.55    0.11
  -3 -10   5    0.65    0.09
   3  10  -4   62.75    1.15
  -3 -10   4   63.37    1.34
   3  10  -3    0.31    0.09
  -3 -10   3    0.29    0.08
   3  10  -2   83.08    1.69
  -3 -10   2   81.01    1.57
   3  10  -1    5.13    0.21
  -3 -10   1    4.99    0.19
   3  10   0  139.64    3.51
  -3 -10   0  137.42    2.25
   3  10   1   -0.05    0.11
  -3 -10  -1    0.03    0.09
   3  10   2  113.82    2.20
  -3 -10  -2  114.29    2.83
   3  10   3   35.77    0.68
  -3 -10  -3   35.23    0.78
   3  10   4    5.15    0.19
  -3 -10  -4    4.82    0.29
   3  10   5    0.36    0.11
  -3 -10  -5    0.30    0.17
   3  10   6    0.88    0.13
  -3 -10  -6    0.63    0.14
   3  10   7    0.37    0.13
  -3 -10  -7    0.10    0.18
   3  10   8   97.23    1.94
  -3 -10  -8   95.40    3.25
   3  10   9    7.05    0.33
  -3 -10  -9    6.62    0.34
   3  10  10   37.24    0.97
  -3 -10 -10   39.14    1.03
   3  10  11    3.52    0.31
  -3 -10 -11    3.44    0.26
   3  10  12   12.39    0.45
  -3 -10 -12   11.89    0.67
   3  11 -18    1.23    0.43
  -3 -11  18   -0.10    0.44
  -3 -11  17    5.67    0.41
   3  11 -16    1.01    0.27
  -3 -11  16    1.00    0.28
   3  11 -15   10.71    0.39
  -3 -11  15   10.56    0.39
   3  11 -14    3.00    0.22
  -3 -11  14    3.15    0.26
   3  11 -13    3.19    0.24
  -3 -11  13    2.96    0.21
   3  11 -12    0.08    0.17
  -3 -11  12   -0.02    0.18
   3  11 -11   18.11    0.41
  -3 -11  11   17.84    0.47
   3  11 -10    1.91    0.22
  -3 -11  10    1.54    0.14
   3  11  -9   16.96    0.56
  -3 -11   9   17.15    0.56
   3  11  -8    0.03    0.13
  -3 -11   8    0.09    0.11
   3  11  -7   14.70    0.41
  -3 -11   7   13.89    0.35
   3  11  -6   -0.05    0.15
  -3 -11   6   -0.04    0.27
   3  11  -5   43.38    0.94
  -3 -11   5   44.50    0.97
   3  11  -4    3.37    0.19
  -3 -11   4    3.31    0.15
   3  11  -3   37.93    0.85
  -3 -11   3   37.20    0.80
   3  11  -2    0.03    0.11
  -3 -11   2    0.13    0.09
   3  11  -1   48.20    1.19
  -3 -11   1   47.79    0.88
   3  11   0    2.73    0.15
  -3 -11   0    2.53    0.30
   3  11   1   39.67    0.85
  -3 -11  -1   40.11    1.06
   3  11   2    0.26    0.14
  -3 -11  -2    0.29    0.11
   3  11   3   16.48    0.52
  -3 -11  -3   16.31    0.37
   3  11   4    0.33    0.13
  -3 -11  -4    0.34    0.17
   3  11   5    0.42    0.12
  -3 -11  -5    0.39    0.26
   3  11   6   14.69    0.37
  -3 -11  -6   13.93    0.75
   3  11   7   20.43    0.42
  -3 -11  -7   20.57    0.63
   3  11   8    1.67    0.23
  -3 -11  -8    1.77    0.27
   3  11   9   34.81    1.03
  -3 -11  -9   34.14    0.76
   3  11  10    0.29    0.27
  -3 -11 -10    0.25    0.30
   3  11  11    9.82    0.44
  -3 -11 -11   10.80    0.59
  -3 -12  17    0.98    0.43
   3  12 -16   11.55    0.41
  -3 -12  16   11.56    0.60
   3  12 -15    2.38    0.64
  -3 -12  15    1.88    0.37
   3  12 -14   13.83    0.54
  -3 -12  14   15.38    0.46
   3  12 -13    1.30    0.20
  -3 -12  13    1.36    0.26
   3  12 -12   17.24    0.58
  -3 -12  12   17.47    0.47
   3  12 -11    5.25    0.33
  -3 -12  11    4.83    0.25
   3  12 -10   18.76    0.54
  -3 -12  10   18.59    0.45
   3  12  -9    7.88    0.32
  -3 -12   9    7.13    0.31
   3  12  -8   16.30    0.43
  -3 -12   8   16.79    0.46
   3  12  -7   -0.11    0.17
  -3 -12   7    0.02    0.21
   3  12  -6   60.96    1.33
  -3 -12   6   60.44    1.09
   3  12  -5    1.10    0.19
  -3 -12   5    0.87    0.12
   3  12  -4   46.11    0.86
  -3 -12   4   45.14    0.97
   3  12  -3    0.47    0.20
  -3 -12   3    0.61    0.13
   3  12  -2   32.33    0.93
  -3 -12   2   31.33    0.65
   3  12  -1    0.48    0.11
  -3 -12   1    0.30    0.13
   3  12   0   26.11    0.63
  -3 -12   0   27.08    0.74
   3  12   1    8.78    0.29
  -3 -12  -1    8.07    0.36
   3  12   2   30.23    0.72
  -3 -12  -2   30.02    0.63
   3  12   3    2.20    0.19
  -3 -12  -3    2.21    0.17
   3  12   4   14.45    0.41
  -3 -12  -4   14.56    0.69
   3  12   5    9.05    0.27
  -3 -12  -5    8.51    0.54
   3  12   6    9.76    0.32
  -3 -12  -6    9.78    0.32
   3  12   7    1.15    0.21
  -3 -12  -7    0.79    0.28
   3  12   8   20.64    0.49
  -3 -12  -8   21.74    0.58
   3  12   9    0.31    0.20
  -3 -12  -9    0.57    0.68
   3  12  10   10.00    0.46
  -3 -12 -10   10.07    0.46
   3  13 -15    1.39    0.36
  -3 -13  15    1.46    0.28
   3  13 -14    2.18    0.53
  -3 -13  14    1.54    0.28
   3  13 -13    6.16    0.43
   3  13 -12    0.29    0.29
  -3 -13  12    0.20    0.21
   3  13 -11   10.77    0.70
  -3 -13  11    9.05    0.36
   3  13 -10    3.80    0.27
  -3 -13  10    3.31    0.28
   3  13  -9    4.47    0.30
  -3 -13   9    3.91    0.26
   3  13  -8    6.93    0.39
  -3 -13   8    7.10    0.27
   3  13  -7   20.54    0.97
  -3 -13   7   19.50    0.47
   3  13  -6    0.13    0.15
  -3 -13   6    0.19    0.22
   3  13  -5   27.93    0.69
  -3 -13   5   27.43    0.65
   3  13  -4    0.16    0.17
  -3 -13   4   -0.03    0.13
   3  13  -3   29.64    0.80
  -3 -13   3   30.11    0.69
   3  13  -2    3.60    0.20
  -3 -13   2    3.68    0.34
   3  13  -1   34.16    0.66
  -3 -13   1   35.11    0.76
   3  13   0    5.09    0.23
  -3 -13   0    4.99    0.24
   3  13   1   18.11    0.41
  -3 -13  -1   17.69    0.60
   3  13   2    1.43    0.25
  -3 -13  -2    1.22    0.18
   3  13   3   29.66    0.71
  -3 -13  -3   29.14    1.24
   3  13   4    3.55    0.23
  -3 -13  -4    3.39    0.25
   3  13   5   21.31    0.69
  -3 -13  -5   21.31    0.55
   3  13   6   -0.05    0.33
  -3 -13  -6    0.26    0.31
   3  13   7   15.23    0.43
  -3 -13  -7   16.00    0.50
   3  13   8    0.27    0.32
  -3 -13  -8    0.08    0.35
   3  13   9   10.09    0.40
   3  14 -13    0.04    0.27
   3  14 -12    5.55    0.60
   3  14 -11    0.08    0.25
  -3 -14  11    0.68    0.28
   3  14 -10    1.61    0.27
  -3 -14  10    1.45    0.24
   3  14  -9    0.35    0.25
  -3 -14   9    0.33    0.20
   3  14  -8    8.41    0.39
  -3 -14   8    7.46    0.37
   3  14  -7    6.51    0.38
  -3 -14   7    7.00    0.30
   3  14  -6   12.90    0.41
  -3 -14   6   12.67    0.37
   3  14  -5    0.01    0.24
  -3 -14   5   -0.03    0.19
   3  14  -4    3.45    0.25
  -3 -14   4    3.07    0.29
   3  14  -3   13.98    0.47
  -3 -14   3   13.00    0.38
   3  14  -2   12.44    0.45
  -3 -14   2   12.09    0.38
   3  14  -1   -0.06    0.22
  -3 -14   1    0.17    0.20
   3  14   0    4.08    0.24
  -3 -14   0    3.31    0.44
   3  14   1    2.47    0.24
  -3 -14  -1    1.99    0.41
   3  14   2    4.60    0.23
  -3 -14  -2    5.11    0.38
   3  14   3    6.59    0.31
  -3 -14  -3    5.87    0.57
   3  14   4   11.77    0.38
  -3 -14  -4   12.65    0.46
   3  14   5    0.25    0.25
  -3 -14  -5   -0.12    0.46
   3  14   6    8.28    0.41
  -3 -14  -6    9.63    0.82
   3  14   7    1.03    0.25
  -3 -14  -7    1.58    0.67
   3  14   8    4.74    0.27
  -3 -14  -8    5.88    0.69
   3  15 -11    6.32    0.70
   3  15 -10    0.38    0.69
   3  15  -9    2.29    0.48
  -3 -15   9    3.38    0.44
   3  15  -8    0.38    0.34
  -3 -15   8    0.66    0.25
   3  15  -7   17.58    0.51
  -3 -15   7   18.41    0.52
   3  15  -6    4.73    0.31
  -3 -15   6    4.59    0.45
   3  15  -5   20.18    0.66
  -3 -15   5   20.33    0.53
   3  15  -4    2.93    0.30
  -3 -15   4    2.42    0.25
   3  15  -3   21.68    0.58
  -3 -15   3   21.50    0.58
   3  15  -2    6.66    0.30
  -3 -15   2    5.39    0.47
   3  15  -1    5.76    0.29
  -3 -15   1    5.22    0.42
   3  15   0    0.50    0.23
  -3 -15   0    0.70    0.28
   3  15   1    2.02    0.30
  -3 -15  -1    2.25    0.26
   3  15   2    0.06    0.24
  -3 -15  -2    0.17    0.25
   3  15   3   11.20    0.39
  -3 -15  -3   13.01    0.50
   3  15   4    1.29    0.33
  -3 -15  -4    1.41    0.34
   3  15   5    6.57    0.44
  -3 -15  -5    6.58    0.43
   3  15   6   11.60    0.37
   3  15   7    2.44    0.42
  -3 -15  -7    2.52    0.39
   3  16  -7    1.74    0.38
  -3 -16   7    1.17    0.30
   3  16  -6    4.91    0.49
   3  16  -5    0.33    0.36
  -3 -16   5    0.00    0.29
   3  16  -4   12.28    0.59
  -3 -16   4   10.33    0.50
   3  16  -3   -0.31    0.43
  -3 -16   3    0.14    0.36
   3  16  -2    8.89    0.37
  -3 -16   2   10.57    0.41
   3  16  -1    1.14    0.25
  -3 -16   1    1.24    0.35
   3  16   0    3.07    0.36
  -3 -16   0    4.29    0.35
   3  16   1    2.04    0.31
  -3 -16  -1    1.24    0.24
   3  16   2   14.25    0.49
  -3 -16  -2   14.86    0.88
   3  16   3   -0.12    0.43
  -3 -16  -3    0.22    0.46
   3  16   4    9.07    0.44
  -3 -16  -4   10.95    0.88
   3  17  -1    0.23    0.64
  -3 -17   1    0.27    0.70
   3  17   0    0.05    1.00
  -3 -17   0    0.21    0.73
   3  17   1    6.17    0.75
  -3 -17  -1    5.63    1.02
   3  17   2   -0.37    0.94
  -4  20   0    3.80    0.58
  -4  20  -1    0.27    0.64
  -4  20  -2    4.75    0.46
   4 -20   3    0.00    0.67
  -4  19   3    9.62    0.86
  -4  19   1    5.30    0.70
  -4  19   0    0.41    0.57
   4 -19   1    4.26    0.79
  -4  19  -1    3.68    0.58
   4 -19   2    0.52    0.58
  -4  19  -2    0.11    0.34
   4 -19   3    1.30    0.41
  -4  19  -3    1.86    0.26
   4 -19   4   -0.13    0.35
  -4  19  -4    0.17    0.29
  -4  19  -5    1.90    0.37
  -4  19  -6   -0.15    0.38
  -4  18   4   13.57    0.51
   4 -18  -3    1.28    0.53
  -4  18   3    1.62    0.40
  -4  18   2   10.13    0.72
   4 -18  -1    0.09    0.28
  -4  18   1   -0.08    0.45
   4 -18   0   12.49    0.81
  -4  18   0   12.48    0.53
   4 -18   1    0.38    0.49
  -4  18  -1    0.31    0.23
   4 -18   2   27.17    1.13
  -4  18  -2   27.57    0.81
   4 -18   3    0.80    0.52
  -4  18  -3    0.41    0.33
  -4  18  -4   15.46    0.80
   4 -18   5   -0.27    0.37
  -4  18  -5   -0.19    0.24
   4 -18   6    3.89    0.48
  -4  18  -6    4.93    0.39
   4 -18   7   -0.05    0.40
  -4  18  -7   -0.01    0.34
  -4  17   8    1.06    0.25
   4 -17  -7   21.71    0.96
  -4  17   7   18.93    0.83
  -4  17   6   -0.04    0.32
  -4  17   5   15.40    1.03
  -4  17   4    0.06    0.38
   4 -17  -3    9.37    0.75
  -4  17   3    8.89    0.46
   4 -17  -2    0.12    0.41
  -4  17   2    0.00    0.20
   4 -17  -1    3.41    0.33
  -4  17   1    3.44    0.32
   4 -17   0    2.44    0.50
  -4  17   0    2.32    0.30
   4 -17   1   15.27    0.77
  -4  17  -1   13.63    0.66
  -4  17  -2    5.03    0.48
   4 -17   3   54.50    1.46
  -4  17  -3   57.23    1.41
   4 -17   4    4.55    0.37
  -4  17  -4    5.49    0.37
   4 -17   5   22.00    1.03
  -4  17  -5   22.07    0.73
   4 -17   6    2.05    0.49
  -4  17  -6    1.84    0.26
   4 -17   7    6.17    0.42
  -4  17  -7    6.19    0.57
   4 -17   8    0.12    0.52
  -4  17  -8    0.37    0.26
   4 -17   9    3.97    0.48
  -4  17  -9    4.19    0.30
   4 -16 -11   -0.23    0.38
  -4  16  11    0.20    0.35
   4 -16 -10    8.66    0.67
   4 -16  -9    1.18    0.46
  -4  16   9    1.03    0.25
   4 -16  -8   24.92    1.09
  -4  16   8   29.01    1.22
  -4  16   7    4.37    0.28
   4 -16  -6   29.83    1.12
  -4  16   6   28.44    0.66
  -4  16   5    1.76    0.24
  -4  16   4   22.70    0.57
   4 -16  -3    1.23    0.37
  -4  16   3    0.81    0.31
  -4  16   2   28.75    1.18
   4 -16  -1    3.25    0.29
  -4  16   1    3.24    0.40
   4 -16   0    8.08    0.54
  -4  16   0    8.53    0.38
  -4  16  -1    5.42    0.33
   4 -16   2   16.18    0.55
  -4  16  -2   16.74    0.54
   4 -16   3    0.20    0.24
  -4  16  -3    0.05    0.16
   4 -16   4   15.60    0.75
  -4  16  -4   16.16    0.74
   4 -16   5    2.86    0.42
  -4  16  -5    2.54    0.29
   4 -16   6    7.16    0.36
  -4  16  -6    7.01    0.34
   4 -16   7    0.29    0.40
  -4  16  -7    0.14    0.19
   4 -16   8    9.78    0.56
  -4  16  -8    8.81    0.36
   4 -16   9    0.28    0.45
  -4  16  -9    0.24    0.23
   4 -16  10    6.74    0.45
  -4  16 -10    5.83    0.40
   4 -16  11   -0.39    0.65
  -4  16 -11    0.14    0.26
   4 -15 -13    8.08    0.70
  -4  15  13    6.48    0.41
   4 -15 -12    0.74    0.30
  -4  15  12    0.76    0.34
   4 -15 -11   15.01    0.80
   4 -15 -10   -0.27    0.40
  -4  15   9   14.21    0.49
   4 -15  -8    0.14    0.31
  -4  15   8    0.27    0.25
   4 -15  -7   25.23    1.00
   4 -15  -6   -0.14    0.22
  -4  15   6   -0.01    0.13
  -4  15   5   37.61    1.50
   4 -15  -4    9.40    0.50
  -4  15   4    8.37    0.29
  -4  15   3   54.73    1.13
   4 -15  -2    0.03    0.20
  -4  15   2    0.29    0.21
   4 -15  -1   51.88    2.02
  -4  15   1   53.05    1.48
   4 -15   0   -0.07    0.20
  -4  15   0    0.10    0.27
   4 -15   1   29.14    0.87
  -4  15  -1   28.20    1.30
   4 -15   2    0.43    0.17
  -4  15  -2    0.45    0.16
   4 -15   3   25.31    1.16
  -4  15  -3   25.02    0.73
   4 -15   4    1.25    0.22
  -4  15  -4    1.33    0.22
   4 -15   5    8.70    0.38
  -4  15  -5    9.22    0.39
   4 -15   6    3.39    0.41
  -4  15  -6    2.60    0.27
   4 -15   7   17.64    0.85
  -4  15  -7   17.02    0.78
   4 -15   8   -0.11    0.22
  -4  15  -8   -0.28    0.22
   4 -15   9   22.60    1.09
  -4  15  -9   22.59    0.71
   4 -15  10    0.91    0.29
  -4  15 -10    0.70    0.28
  -4  15 -11   20.33    0.74
   4 -15  12   -0.26    0.56
  -4  15 -12    0.07    0.32
   4 -14 -14    5.14    0.61
  -4  14  14    3.62    0.38
   4 -14 -13    1.08    0.45
  -4  14  13    0.44    0.36
   4 -14 -12   13.54    0.50
  -4  14  12   12.54    0.64
   4 -14 -11    0.23    0.26
  -4  14  11   -0.34    0.31
  -4  14  10   11.04    0.40
   4 -14  -9    0.29    0.27
  -4  14   9    0.62    0.19
   4 -14  -8    2.78    0.27
  -4  14   8    3.01    0.22
   4 -14  -7    4.42    0.43
  -4  14   7    3.27    0.22
  -4  14   6   34.83    0.70
  -4  14   5   11.98    0.45
   4 -14  -4   43.28    1.11
  -4  14   4   45.01    1.24
  -4  14   3   13.35    0.30
   4 -14  -2   63.92    2.15
  -4  14   2   61.63    1.64
  -4  14   1    0.44    0.14
   4 -14   0   44.99    1.92
  -4  14   0   46.86    1.59
   4 -14   1    0.38    0.26
  -4  14  -1    0.14    0.17
   4 -14   2   25.80    1.13
  -4  14  -2   26.53    1.02
   4 -14   3    1.86    0.21
  -4  14  -3    1.74    0.20
   4 -14   4   37.41    1.02
  -4  14  -4   35.87    1.05
   4 -14   5    1.71    0.19
  -4  14  -5    1.73    0.19
   4 -14   6   30.42    0.81
  -4  14  -6   29.69    1.17
   4 -14   7    1.61    0.32
  -4  14  -7    1.48    0.30
   4 -14   8   34.87    1.35
  -4  14  -8   36.21    1.00
   4 -14   9    0.46    0.37
  -4  14  -9    0.05    0.22
  -4  14 -10   14.94    0.55
   4 -14  11    2.63    0.44
  -4  14 -11    1.80    0.39
   4 -14  12   14.04    0.38
  -4  14 -12   13.87    0.48
   4 -14  13    0.14    0.19
  -4  14 -13    0.41    0.26
   4 -14  14   10.90    0.46
   4 -13 -15    7.03    0.54
  -4  13  15    6.25    0.32
   4 -13 -14    0.62    0.33
  -4  13  14    0.00    0.28
   4 -13 -13   12.40    0.65
  -4  13  13   10.23    0.39
   4 -13 -12    0.25    0.25
  -4  13  12    0.64    0.30
   4 -13 -11   42.23    1.57
  -4  13  11   35.21    1.36
   4 -13 -10    0.24    0.20
  -4  13  10    0.16    0.17
  -4  13   9    5.80    0.28
   4 -13  -8   10.08    0.52
  -4  13   8    9.63    0.39
   4 -13  -7   49.97    1.93
  -4  13   7   47.51    1.15
   4 -13  -6    1.37    0.21
  -4  13   6    1.45    0.19
   4 -13  -5   90.98    3.05
  -4  13   5   98.15    1.91
  -4  13   4    3.21    0.21
   4 -13  -3   49.65    1.85
  -4  13   3   49.87    1.23
   4 -13  -2    5.02    0.34
  -4  13   2    4.59    0.13
   4 -13  -1  126.66    4.52
  -4  13   1  127.82    2.98
   4 -13   0    0.65    0.17
  -4  13   0    0.41    0.22
   4 -13   1   38.18    1.03
  -4  13  -1   40.33    1.61
   4 -13   2    1.91    0.17
  -4  13  -2    1.81    0.23
   4 -13   3   49.62    1.26
  -4  13  -3   48.21    1.26
   4 -13   4    3.36    0.24
  -4  13  -4    3.61    0.24
   4 -13   5   54.43    1.37
  -4  13  -5   53.77    1.38
   4 -13   6    0.41    0.21
  -4  13  -6    0.52    0.14
   4 -13   7   49.13    1.39
  -4  13  -7   49.38    1.29
   4 -13   8   18.54    0.60
  -4  13  -8   18.82    0.66
   4 -13   9   55.69    2.16
  -4  13  -9   52.06    1.90
   4 -13  11    4.74    0.32
  -4  13 -11    5.70    0.49
   4 -13  12    0.69    0.14
  -4  13 -12    0.30    0.26
   4 -13  13    3.26    0.23
  -4  13 -13    3.17    0.27
   4 -13  14    3.20    0.24
  -4  13 -14    2.65    0.29
   4 -13  15    4.67    0.31
  -4  13 -15    4.53    0.34
   4 -12 -15    0.11    0.46
  -4  12  15    0.54    0.22
   4 -12 -14    2.62    0.26
  -4  12  14    2.80    0.25
   4 -12 -13    1.14    0.32
  -4  12  13    0.70    0.29
   4 -12 -12   45.87    1.69
  -4  12  12   47.37    1.23
   4 -12 -11    3.14    0.25
  -4  12  11    3.11    0.29
   4 -12 -10   38.64    1.50
  -4  12  10   38.99    1.01
   4 -12  -9   10.24    0.36
  -4  12   9   10.23    0.55
   4 -12  -8   41.46    1.45
  -4  12   8   45.34    1.68
   4 -12  -7    0.10    0.18
  -4  12   7    0.10    0.08
   4 -12  -6  185.09    4.27
  -4  12   6  191.04    3.65
  -4  12   5   17.56    0.54
   4 -12  -4   48.67    1.72
  -4  12   4   52.22    1.33
   4 -12  -3   14.80    0.57
  -4  12   3   16.03    0.47
   4 -12  -2  152.46    5.00
  -4  12   2  154.50    2.95
  -4  12   1    2.07    0.16
   4 -12   0   68.53    1.71
  -4  12   0   66.99    1.70
   4 -12   1    0.18    0.20
  -4  12  -1    0.20    0.11
   4 -12   2    8.08    0.48
  -4  12  -2    7.75    0.29
  -4  12  -3    5.52    0.26
   4 -12   4  126.70    4.37
  -4  12  -4  124.86    4.29
   4 -12   5    7.51    0.31
  -4  12  -5    7.26    0.31
   4 -12   6   45.95    1.33
  -4  12  -6   44.86    1.29
  -4  12  -7    0.09    0.17
   4 -12   8   87.31    3.18
  -4  12  -8   89.53    2.33
   4 -12   9    0.69    0.09
   4 -12  10   60.18    1.19
   4 -12  11   10.49    0.35
  -4  12 -11   10.82    0.41
   4 -12  12    5.77    0.28
  -4  12 -12    5.77    0.31
   4 -12  13    1.64    0.16
  -4  12 -13    1.31    0.20
   4 -12  14   13.70    0.35
  -4  12 -14   12.61    0.50
   4 -12  15    2.19    0.26
  -4  12 -15    1.92    0.21
   4 -12  16    6.60    0.54
   4 -11 -16    0.57    0.41
  -4  11  16    0.39    0.21
   4 -11 -15    6.11    0.47
  -4  11  15    6.38    0.34
   4 -11 -14    1.05    0.24
  -4  11  14    1.26    0.24
   4 -11 -13    9.40    0.36
  -4  11  13    9.43    0.36
   4 -11 -12    0.90    0.26
  -4  11  12    0.90    0.19
   4 -11 -11   25.71    1.00
  -4  11  11   23.59    0.94
   4 -11 -10    4.02    0.24
  -4  11  10    4.07    0.23
   4 -11  -9   17.41    0.70
  -4  11   9   17.19    0.76
   4 -11  -8    4.19    0.27
  -4  11   8    5.21    0.33
   4 -11  -7  225.95    5.10
  -4  11   7  210.97    3.99
  -4  11   6    2.45    0.11
   4 -11  -5   80.85    1.94
  -4  11   5   77.68    1.56
   4 -11  -4    5.69    0.21
  -4  11   4    5.52    0.18
   4 -11  -3   77.61    1.84
  -4  11   3   79.31    1.61
   4 -11  -2    0.87    0.19
  -4  11   2    0.95    0.20
   4 -11  -1  301.78    6.78
  -4  11   1  309.39    7.07
   4 -11   0    5.15    0.25
  -4  11   0    5.08    0.24
   4 -11   1    0.79    0.21
  -4  11  -1    0.78    0.12
   4 -11   2    0.33    0.20
  -4  11  -2    0.04    0.10
   4 -11   3   71.17    2.76
  -4  11  -3   74.30    2.72
   4 -11   4    0.19    0.13
  -4  11  -4    0.03    0.12
   4 -11   5   96.81    3.57
  -4  11  -5  104.93    3.97
   4 -11   6    7.29    0.32
  -4  11  -6    7.25    0.31
   4 -11   7   42.55    1.46
  -4  11  -7   44.85    1.72
   4 -11   8   18.87    0.54
  -4  11  -8   18.88    0.60
   4 -11   9  118.12    2.72
   4 -11  10    1.21    0.11
  -4  11 -10    0.91    0.17
   4 -11  11    7.84    0.42
  -4  11 -11    8.09    0.33
   4 -11  12   16.93    0.56
  -4  11 -12   16.44    0.46
   4 -11  13   14.33    0.40
  -4  11 -13   14.02    0.40
   4 -11  14    0.06    0.21
  -4  11 -14    0.19    0.16
   4 -11  15   23.25    0.78
  -4  11 -15   22.01    0.74
   4 -11  16    1.21    0.27
  -4  11 -16    1.94    0.24
   4 -11  17    6.50    0.36
  -4  11 -17    6.37    0.52
  -4  11 -18    1.25    0.65
   4 -10 -16   18.20    0.54
  -4  10  16   18.79    0.77
   4 -10 -15    0.11    0.19
  -4  10  15    0.05    0.20
   4 -10 -14   24.97    0.95
  -4  10  14   24.02    0.71
   4 -10 -13    3.05    0.23
  -4  10  13    3.13    0.23
   4 -10 -12   23.83    0.93
  -4  10  12   25.08    0.74
   4 -10 -11    2.34    0.31
  -4  10  11    2.16    0.19
   4 -10 -10    5.70    0.27
  -4  10  10    5.37    0.24
   4 -10  -9   50.77    1.25
  -4  10   9   49.02    1.76
   4 -10  -8  104.04    3.34
  -4  10   8   98.79    3.22
   4 -10  -7    1.97    0.14
  -4  10   7    2.00    0.11
   4 -10  -6  149.69    4.98
  -4  10   6  162.74    3.09
   4 -10  -5    2.08    0.11
  -4  10   5    1.89    0.12
   4 -10  -4    5.45    0.20
  -4  10   4    5.39    0.16
   4 -10  -3    5.33    0.18
  -4  10   3    6.44    0.24
  -4  10   2  290.22    5.43
   4 -10  -1    6.61    0.26
  -4  10   1    6.85    0.19
   4 -10   0  194.97    4.47
  -4  10   0  201.80    4.84
   4 -10   1    0.28    0.10
  -4  10  -1    0.24    0.14
   4 -10   2  133.04    4.51
  -4  10  -2  131.66    3.16
   4 -10   3    1.50    0.22
  -4  10  -3    1.70    0.14
   4 -10   4  350.99   11.63
  -4  10  -4  341.84    8.06
   4 -10   5    2.03    0.30
  -4  10  -5    2.01    0.17
   4 -10   6   25.16    0.59
  -4  10  -6   24.79    0.69
   4 -10   7    1.77    0.08
  -4  10  -7    1.75    0.11
   4 -10   8  125.29    2.41
  -4  10  -8  122.63    4.10
   4 -10   9    6.36    0.24
  -4  10  -9    5.48    0.46
   4 -10  10   58.52    1.53
  -4  10 -10   58.50    1.23
   4 -10  11    3.38    0.23
  -4  10 -11    3.13    0.17
   4 -10  12    5.43    0.20
  -4  10 -12    4.98    0.21
   4 -10  13    0.77    0.15
  -4  10 -13    0.50    0.19
   4 -10  14   24.20    1.04
  -4  10 -14   20.72    0.64
   4 -10  15    4.81    0.33
  -4  10 -15    3.85    0.29
   4 -10  16    2.68    0.24
  -4  10 -16    2.17    0.32
   4 -10  17    0.10    0.33
  -4  10 -17    0.18    0.19
  -4  10 -18    4.71    0.57
   4  -9 -17    7.87    0.39
  -4   9  17    8.44    0.34
   4  -9 -16    0.25    0.34
  -4   9  16    0.54    0.21
   4  -9 -15   20.64    0.79
  -4   9  15   20.81    0.61
   4  -9 -14    1.50    0.29
  -4   9  14    1.40    0.20
   4  -9 -13   34.57    0.88
  -4   9  13   33.61    0.92
   4  -9 -12   19.18    0.57
  -4   9  12   18.75    0.80
   4  -9 -11   69.14    1.62
  -4   9  11   68.08    2.24
   4  -9 -10    0.80    0.15
  -4   9  10    0.91    0.16
   4  -9  -9  164.76    3.75
  -4   9   9  176.41    4.13
   4  -9  -8   12.14    0.55
  -4   9   8   11.69    0.35
   4  -9  -7  280.60    6.30
  -4   9   7  275.81    5.12
   4  -9  -6   13.62    0.41
  -4   9   6   12.53    0.27
   4  -9  -5   30.92    0.63
  -4   9   5   33.88    0.97
   4  -9  -4    0.73    0.08
  -4   9   4    0.58    0.07
   4  -9  -3   39.21    0.83
  -4   9   3   40.55    0.84
   4  -9  -2   58.93    2.15
  -4   9   2   58.26    1.18
   4  -9  -1  387.09   12.09
  -4   9   1  402.20    8.99
   4  -9   0   28.69    0.81
  -4   9   0   28.39    1.04
  -4   9  -1  272.95    6.29
   4  -9   2   26.21    1.15
  -4   9  -2   26.10    0.93
   4  -9   3  531.92   11.89
  -4   9  -3  517.85   11.46
   4  -9   4    0.11    0.12
  -4   9  -4    0.05    0.11
   4  -9   5   77.75    1.36
  -4   9  -5   79.77    2.13
   4  -9   6    3.03    0.17
  -4   9  -6    3.23    0.33
   4  -9   7   58.36    1.59
  -4   9  -7   61.99    2.08
   4  -9   8    2.99    0.17
  -4   9  -8    2.63    0.19
   4  -9   9  166.15    3.16
  -4   9  -9  169.47    4.03
   4  -9  10   15.83    0.40
  -4   9 -10   15.07    0.53
   4  -9  11   32.82    0.79
  -4   9 -11   32.72    0.96
   4  -9  12    9.37    0.53
  -4   9 -12    8.06    0.45
   4  -9  13   59.34    1.10
  -4   9 -13   58.96    1.50
   4  -9  14    0.68    0.14
  -4   9 -14    0.82    0.17
   4  -9  15   17.20    0.60
  -4   9 -15   15.36    0.43
   4  -9  16    1.53    0.21
  -4   9 -16    0.77    0.28
   4  -9  17    0.95    0.38
  -4   9 -17    1.02    0.21
   4  -9  18    2.41    0.30
  -4   9 -18    2.32    0.31
   4  -9  19    4.65    0.40
  -4   9 -19    4.25    0.83
   4  -8 -17    0.53    0.19
  -4   8  17    0.67    0.23
   4  -8 -16    8.92    0.34
  -4   8  16    9.60    0.37
   4  -8 -15    1.21    0.31
  -4   8  15    0.64    0.19
   4  -8 -14   26.55    0.74
  -4   8  14   25.05    1.08
   4  -8 -13    0.37    0.14
  -4   8  13    0.32    0.13
   4  -8 -12   38.02    0.99
  -4   8  12   43.27    1.58
   4  -8 -11    5.95    0.34
  -4   8  11    5.44    0.23
   4  -8 -10  138.51    4.41
  -4   8  10  148.61    4.74
   4  -8  -9   65.63    1.61
  -4   8   9   65.66    1.64
   4  -8  -8  234.10    5.31
  -4   8   8  227.06    5.13
   4  -8  -7   51.32    1.30
  -4   8   7   41.01    0.98
   4  -8  -6  239.91    5.44
  -4   8   6  247.95    4.01
   4  -8  -5   47.35    1.15
  -4   8   5   44.40    0.91
   4  -8  -4   88.72    2.14
  -4   8   4   91.43    1.81
   4  -8  -3    3.55    0.11
  -4   8   3    3.67    0.12
   4  -8  -2  174.67    4.07
  -4   8   2  165.80    3.21
   4  -8  -1  124.98    2.97
  -4   8   1  118.45    2.25
   4  -8   0  439.90   14.95
  -4   8   0  432.24    9.82
   4  -8   1   11.85    0.34
  -4   8  -1   12.25    0.56
   4  -8   2  490.49   15.85
  -4   8  -2  503.76   11.35
   4  -8   3   42.07    1.02
  -4   8  -3   41.45    1.10
   4  -8   4   87.48    1.70
  -4   8  -4   93.86    3.22
   4  -8   5   20.13    0.48
  -4   8  -5   20.69    0.93
   4  -8   6    4.13    0.24
   4  -8   7   17.90    0.38
  -4   8  -7   17.47    0.80
   4  -8   8  139.62    2.34
  -4   8  -8  140.96    3.43
   4  -8   9   12.96    0.31
  -4   8  -9   12.82    0.48
   4  -8  10   69.10    1.25
  -4   8 -10   68.24    1.70
   4  -8  11    9.89    0.36
  -4   8 -11    9.79    0.30
   4  -8  12   29.67    0.78
  -4   8 -12   30.27    0.87
   4  -8  13    1.01    0.17
  -4   8 -13    1.34    0.14
   4  -8  14   30.70    0.72
  -4   8 -14   31.70    0.91
   4  -8  15    8.07    0.30
  -4   8 -15    7.25    0.26
   4  -8  16   11.36    0.37
  -4   8 -16   11.04    0.44
   4  -8  17    0.19    0.20
  -4   8 -17   -0.06    0.19
   4  -8  18   10.53    0.31
  -4   8 -18   10.83    0.41
   4  -8  19    0.08    0.18
  -4   8 -19    0.00    0.20
   4  -7 -17    4.20    0.28
  -4   7  17    3.88    0.36
   4  -7 -16    3.40    0.26
  -4   7  16    3.55    0.25
   4  -7 -15   53.04    1.43
  -4   7  15   52.68    1.29
   4  -7 -14   17.13    0.51
  -4   7  14   16.92    0.69
   4  -7 -13   69.41    1.76
  -4   7  13   68.67    2.64
   4  -7 -12   10.33    0.36
  -4   7  12    9.71    0.48
   4  -7 -11  165.24    3.70
  -4   7  11  175.12    5.60
   4  -7 -10  131.71    2.99
  -4   7  10  134.36    4.28
   4  -7  -9    6.51    0.25
  -4   7   9    6.31    0.31
   4  -7  -8  123.99    2.93
  -4   7   8  142.99    4.66
   4  -7  -7    0.60    0.09
  -4   7   7    0.68    0.06
   4  -7  -6   40.93    1.03
  -4   7   6   39.54    0.83
   4  -7  -5  427.03   13.48
  -4   7   5  400.62    8.87
   4  -7  -4   47.87    0.98
  -4   7   4   46.54    0.99
   4  -7  -3  345.10    6.43
  -4   7   3  348.99    6.40
   4  -7  -2   16.80    0.48
  -4   7   2   16.93    0.39
   4  -7  -1  324.49   10.20
  -4   7   1  330.19   10.59
   4  -7   0    2.13    0.11
  -4   7   0    2.13    0.09
   4  -7   1  468.16   15.35
  -4   7  -1  471.07   10.56
   4  -7   2   38.11    0.98
  -4   7  -2   37.27    1.16
   4  -7   3  246.02    3.97
  -4   7  -3  250.20    5.95
   4  -7   4    3.78    0.12
  -4   7  -4    3.90    0.19
   4  -7   5  115.98    2.91
   4  -7   6   71.84    1.24
  -4   7  -6   72.25    1.77
   4  -7   7  137.65    2.78
  -4   7  -7  138.97    3.49
   4  -7   8    7.25    0.29
  -4   7  -8    6.68    0.38
   4  -7   9  130.62    2.47
  -4   7  -9  134.53    3.20
   4  -7  10   18.65    0.59
  -4   7 -10   17.57    0.51
   4  -7  11   89.16    2.33
  -4   7 -11   88.72    2.26
   4  -7  12    5.85    0.22
  -4   7 -12    7.07    0.42
   4  -7  13   12.29    0.31
  -4   7 -13   12.78    0.44
   4  -7  14    0.07    0.14
  -4   7 -14    0.03    0.14
   4  -7  15    3.53    0.25
  -4   7 -15    4.17    0.42
   4  -7  16    0.69    0.18
  -4   7 -16    0.42    0.27
   4  -7  17   14.02    0.51
  -4   7 -17   13.82    0.42
   4  -7  18    0.84    0.44
  -4   7 -18   -0.01    0.21
   4  -7  19    8.43    0.52
  -4   7 -19    8.52    0.44
   4  -6 -18    1.51    0.24
  -4   6  18    1.64    0.20
   4  -6 -17   14.79    0.47
  -4   6  17   15.00    0.46
   4  -6 -16   48.32    1.14
  -4   6  16   48.33    1.15
   4  -6 -15    8.77    0.36
  -4   6  15    9.25    0.37
   4  -6 -14   72.95    2.48
  -4   6  14   68.98    1.69
   4  -6 -13    0.49    0.22
  -4   6  13    0.64    0.16
   4  -6 -12  185.98    4.22
  -4   6  12  197.75    6.55
   4  -6 -11    3.69    0.17
  -4   6  11    4.81    0.26
   4  -6 -10  211.68    4.93
  -4   6  10  226.60    5.13
   4  -6  -9   39.19    0.98
  -4   6   9   41.85    1.04
   4  -6  -8    6.81    0.22
  -4   6   8    6.83    0.24
   4  -6  -7  117.85    2.78
  -4   6   7  111.57    2.10
   4  -6  -6  229.51    5.19
  -4   6   6  233.12    3.76
   4  -6  -5   74.95    1.77
  -4   6   5   66.67    1.31
   4  -6  -3  208.29    3.37
  -4   6   3  208.81    3.38
   4  -6  -2  464.98   15.44
  -4   6   2  428.26    9.73
   4  -6  -1   24.06    0.69
  -4   6   1   24.02    0.46
  -4   6   0  905.94   28.68
   4  -6   1   54.36    1.12
  -4   6  -1   52.42    1.82
   4  -6   2  355.00   11.28
  -4   6  -2  358.53    8.16
   4  -6   3   38.64    0.81
  -4   6  -3   38.22    1.07
   4  -6   4  395.87    8.95
  -4   6  -4  418.25    9.34
   4  -6   5    6.61    0.24
   4  -6   6  371.28    8.55
  -4   6  -6  378.64    8.81
   4  -6   7   38.76    1.05
  -4   6  -7   37.56    1.01
   4  -6   8   46.22    1.25
  -4   6  -8   46.44    1.02
   4  -6   9   52.49    1.25
  -4   6  -9   53.46    1.37
   4  -6  10  187.91    3.90
  -4   6 -10  186.37    4.38
   4  -6  11    0.15    0.11
  -4   6 -11    0.09    0.10
   4  -6  12  140.35    2.76
  -4   6 -12  138.38    2.71
   4  -6  13    8.40    0.24
  -4   6 -13    8.50    0.26
   4  -6  14   13.03    0.39
  -4   6 -14   13.74    0.47
   4  -6  15   -0.04    0.19
  -4   6 -15    0.07    0.14
   4  -6  16   23.75    0.75
  -4   6 -16   21.75    0.63
   4  -6  17    3.20    0.30
  -4   6 -17    2.42    0.24
   4  -6  18    8.00    0.40
  -4   6 -18    7.97    0.45
  -4   6 -19   -0.34    0.64
   4  -5 -18    1.75    0.24
  -4   5  18    1.80    0.29
   4  -5 -17    8.75    0.37
  -4   5  17    8.55    0.33
   4  -5 -16    0.61    0.18
  -4   5  16    0.57    0.15
   4  -5 -15   50.95    1.25
  -4   5  15   50.49    1.27
   4  -5 -14    5.85    0.24
  -4   5  14    6.05    0.34
   4  -5 -13   48.94    1.25
  -4   5  13   49.25    1.84
   4  -5 -12    2.41    0.19
  -4   5  12    2.52    0.17
   4  -5 -11  259.14    5.82
  -4   5  11  264.48    8.57
   4  -5 -10   59.61    1.47
  -4   5  10   64.05    1.57
   4  -5  -9   16.60    0.50
  -4   5   9   15.29    0.47
   4  -5  -8  201.17    4.56
  -4   5   8  191.78    4.45
   4  -5  -7  180.56    4.04
  -4   5   7  180.28    4.21
   4  -5  -6  382.49    8.49
  -4   5   6  398.32    8.84
   4  -5  -4   11.58    0.35
  -4   5   4   10.66    0.33
   4  -5  -3  101.28    2.38
  -4   5   3  108.16    2.09
   4  -5  -2   91.29    2.20
  -4   5   2   86.05    1.47
  -4   5   1  461.18   10.25
   4  -5   0    0.15    0.04
  -4   5   0    0.14    0.04
   4  -5   1  556.13   13.00
  -4   5  -1  578.25   13.05
   4  -5   2    0.46    0.07
  -4   5  -2    0.14    0.09
   4  -5   3  379.63    8.44
  -4   5  -3  370.12   11.58
   4  -5   4  225.25    5.14
  -4   5  -4  239.35    5.49
   4  -5   5  909.63   28.34
   4  -5   6   15.86    0.80
  -4   5  -6   16.83    0.53
   4  -5   7    0.79    0.09
  -4   5  -7    0.73    0.08
   4  -5   8   15.86    0.34
  -4   5  -8   16.61    0.54
   4  -5   9    3.69    0.14
  -4   5  -9    3.62    0.19
   4  -5  10   70.23    1.32
  -4   5 -10   69.18    2.34
   4  -5  11  212.77    5.19
  -4   5 -11  219.28    3.56
   4  -5  12    3.27    0.18
  -4   5 -12    3.22    0.17
   4  -5  13   34.06    0.67
  -4   5 -13   36.32    1.52
   4  -5  14    2.66    0.20
  -4   5 -14    2.53    0.19
   4  -5  15   32.95    1.08
  -4   5 -15   30.00    0.61
   4  -5  16    0.30    0.15
  -4   5 -16    0.25    0.26
   4  -5  17   15.79    0.45
  -4   5 -17   15.01    0.45
   4  -5  18    0.72    0.25
  -4   5 -18    0.49    0.20
   4  -5  19    3.46    0.82
  -4   5 -19    2.27    0.34
   4  -4 -18    6.35    0.36
  -4   4  18    5.56    0.29
   4  -4 -17    0.83    0.18
  -4   4  17    0.75    0.18
   4  -4 -16   55.82    1.35
  -4   4  16   56.57    2.10
   4  -4 -15    9.23    0.35
  -4   4  15    8.18    0.35
   4  -4 -14   27.80    0.77
  -4   4  14   26.71    1.23
   4  -4 -13    3.55    0.21
  -4   4  13    3.68    0.20
   4  -4 -12  222.25    5.04
  -4   4  12  231.63    7.46
   4  -4 -11   43.45    1.17
  -4   4  11   43.94    1.13
   4  -4 -10  119.35    2.73
  -4   4  10  116.38    2.24
   4  -4  -9    8.22    0.21
  -4   4   9    8.19    0.26
   4  -4  -8    9.13    0.29
  -4   4   8    9.09    0.23
   4  -4  -7   30.11    0.81
  -4   4   7   26.97    0.58
   4  -4  -6  652.09   20.40
   4  -4  -5   61.59    1.54
  -4   4   5   59.87    1.21
   4  -4  -4  282.90    6.44
  -4   4   4  307.98    5.70
   4  -4  -3    3.20    0.10
  -4   4   3    3.49    0.12
   4  -4  -2  306.31    6.97
  -4   4   2  308.50    4.96
   4  -4  -1   43.49    1.11
  -4   4   1   44.22    0.77
   4  -4   1  146.02    2.94
  -4   4  -1  145.39    3.43
   4  -4   2   23.28    0.67
  -4   4  -2   22.80    0.60
   4  -4   3    0.75    0.07
  -4   4  -3    0.74    0.08
   4  -4   4  863.94   26.86
   4  -4   5   20.07    0.65
  -4   4  -5   20.34    0.41
   4  -4   6  561.12   12.73
  -4   4  -6  561.00   10.40
   4  -4   7  105.88    3.41
  -4   4  -7  104.26    1.81
   4  -4   8   16.87    0.43
  -4   4  -8   16.25    0.70
   4  -4   9   12.55    0.42
  -4   4  -9   13.01    0.28
   4  -4  10  161.53    5.51
  -4   4 -10  160.59    3.07
   4  -4  11    0.07    0.11
  -4   4 -11    0.03    0.10
   4  -4  12  109.10    3.82
  -4   4 -12  112.14    2.19
   4  -4  13    4.01    0.19
  -4   4 -13    4.44    0.19
   4  -4  14   29.81    0.71
  -4   4 -14   29.50    0.70
   4  -4  15    1.10    0.19
  -4   4 -15    0.90    0.25
   4  -4  16   32.50    0.87
  -4   4 -16   34.12    0.64
   4  -4  17    2.17    0.34
  -4   4 -17    2.82    0.22
   4  -4  18    0.52    0.17
  -4   4 -18    0.64    0.30
  -4   4 -19    2.51    0.31
   4  -3 -18    1.73    0.20
  -4   3  18    1.63    0.22
   4  -3 -17   42.80    1.06
  -4   3  17   43.62    1.52
   4  -3 -16   17.71    0.56
  -4   3  16   16.49    0.50
   4  -3 -15   29.99    0.69
  -4   3  15   29.37    1.12
   4  -3 -14    2.48    0.20
  -4   3  14    2.53    0.18
   4  -3 -13  118.67    2.33
  -4   3  13  117.13    2.74
   4  -3 -12    0.00    0.09
  -4   3  12    0.12    0.10
   4  -3 -11  288.74    5.31
  -4   3  11  290.25    5.34
   4  -3 -10    4.46    0.15
  -4   3  10    4.39    0.14
   4  -3  -9   11.88    0.31
  -4   3   9   11.88    0.33
   4  -3  -8    8.63    0.24
  -4   3   8    8.74    0.41
   4  -3  -7  419.75    9.42
  -4   3   7  409.70    7.51
   4  -3  -6  220.74    4.19
  -4   3   6  212.67    3.98
   4  -3  -5  557.43   17.65
  -4   3   5  562.39   17.76
   4  -3  -3  575.31   18.14
   4  -3  -2  470.32   14.92
  -4   3   2  485.23   10.74
   4  -3   0   27.12    0.62
  -4   3   0   26.12    0.76
   4  -3   2  189.57    6.19
  -4   3  -2  190.05    4.39
   4  -3   3  144.49    2.82
  -4   3  -3  143.87    2.75
   4  -3   4    1.22    0.14
  -4   3  -4    1.08    0.08
   4  -3   5  644.31   10.26
  -4   3  -5  662.12   15.18
   4  -3   6  111.13    2.70
  -4   3  -6  109.59    3.89
   4  -3   7   14.91    0.37
  -4   3  -7   15.46    0.52
   4  -3   8   48.75    1.13
  -4   3  -8   49.20    1.05
   4  -3   9  104.62    2.73
  -4   3  -9  104.38    1.76
   4  -3  10    0.33    0.08
  -4   3 -10    0.28    0.11
   4  -3  11  273.99    6.18
  -4   3 -11  278.05    4.52
   4  -3  12    2.60    0.15
  -4   3 -12    2.99    0.19
   4  -3  13   32.49    0.72
  -4   3 -13   33.94    0.94
   4  -3  14    3.53    0.22
  -4   3 -14    3.47    0.18
   4  -3  15   76.87    2.06
  -4   3 -15   75.02    1.50
   4  -3  16    4.53    0.26
  -4   3 -16    5.15    0.24
   4  -3  17    3.25    0.37
  -4   3 -17    2.75    0.35
   4  -3  18    0.13    0.20
  -4   3 -18    0.11    0.30
  -4   3 -19    1.24    0.43
   4  -2 -19    1.27    0.28
  -4   2  19    1.60    0.22
   4  -2 -18   21.14    0.72
   4  -2 -17   25.39    0.61
  -4   2  17   25.47    1.09
   4  -2 -16   36.12    0.78
  -4   2  16   36.07    1.31
   4  -2 -15    2.66    0.21
  -4   2  15    2.29    0.19
   4  -2 -14   22.20    0.58
  -4   2  14   21.81    0.66
   4  -2 -13    0.46    0.11
  -4   2  13    0.42    0.12
   4  -2 -12  303.25    5.56
  -4   2  12  299.68    5.63
   4  -2 -11   65.98    1.45
  -4   2  11   67.80    1.38
   4  -2 -10   12.55    0.34
  -4   2  10   12.44    0.37
   4  -2  -9   43.22    0.88
  -4   2   9   44.42    1.12
   4  -2  -8   37.77    0.78
  -4   2   8   37.65    0.77
   4  -2  -7  144.06    2.77
  -4   2   7  143.86    2.73
   4  -2  -6  445.78   14.17
  -4   2   6  469.32    8.70
   4  -2  -5  121.47    2.37
  -4   2   5  117.28    2.28
   4  -2  -4  383.55    7.11
  -4   2   4  376.79    6.00
   4  -2  -3    1.08    0.08
  -4   2   3    0.98    0.06
   4  -2  -1   19.92    0.60
  -4   2   1   20.50    0.45
   4  -2   3  402.31    9.20
  -4   2  -3  403.65    6.52
   4  -2   5  277.87    5.35
  -4   2  -5  281.21    4.61
   4  -2   6  183.99    3.55
  -4   2  -6  183.61    2.98
   4  -2   7    0.43    0.08
  -4   2  -7    0.34    0.07
   4  -2   8    1.50    0.09
  -4   2  -8    2.05    0.11
   4  -2   9    1.44    0.11
  -4   2  -9    1.68    0.11
   4  -2  10  235.82    4.40
  -4   2 -10  240.98    5.54
   4  -2  11    4.46    0.17
  -4   2 -11    4.71    0.18
   4  -2  12   36.29    0.68
  -4   2 -12   35.81    0.79
   4  -2  13   -0.10    0.11
  -4   2 -13    0.00    0.14
   4  -2  14   44.05    1.18
  -4   2 -14   41.92    0.85
   4  -2  15    0.05    0.16
  -4   2 -15    0.00    0.15
   4  -2  16   24.85    0.76
  -4   2 -16   24.15    0.55
   4  -2  17    1.08    0.20
  -4   2 -17    1.06    0.32
  -4   2 -18    0.24    0.26
   4  -1 -19    2.80    0.33
  -4   1  19    1.96    0.26
   4  -1 -18   19.78    0.49
  -4   1  18   20.34    0.76
   4  -1 -17   73.20    1.40
  -4   1  17   72.41    1.74
   4  -1 -16    5.71    0.22
  -4   1  16   -0.25    0.14
   4  -1 -15    6.61    0.23
   4  -1 -14    1.21    0.12
  -4   1  14    1.64    0.23
   4  -1 -13  148.72    4.81
  -4   1  13  153.78    3.79
   4  -1 -12   18.70    0.79
  -4   1  12   19.27    0.89
   4  -1 -11  146.67    3.48
  -4   1  11  143.59    4.67
   4  -1 -10  203.27    3.93
  -4   1  10  203.29    3.96
   4  -1  -9   94.83    2.37
  -4   1   9   91.01    3.23
   4  -1  -8  416.15    9.27
  -4   1   8  412.76    7.48
   4  -1  -7  504.66    9.45
  -4   1   7  480.53    8.76
   4  -1  -6   33.08    0.71
  -4   1   6   33.68    0.61
   4  -1  -5  191.85    4.40
  -4   1   5  189.63    4.55
   4  -1  -4  738.55   23.72
   4  -1  -3  250.09    5.85
  -4   1   3  258.53    4.11
   4  -1  -2    0.86    0.08
  -4   1   2    0.56    0.05
   4  -1  -1  360.51    8.36
  -4   1   1  357.83    8.18
   4  -1   0    0.01    0.05
  -4   1   0    0.21    0.06
   4  -1   1  191.65    3.66
  -4   1  -1  188.38    4.30
   4  -1   3  259.49    4.83
  -4   1  -3  273.76    6.26
   4  -1   4    0.77    0.09
  -4   1  -4    0.61    0.06
   4  -1   5  499.87    9.24
  -4   1  -5  501.05   11.29
   4  -1   6  130.59    2.68
  -4   1  -6  128.78    3.07
   4  -1   7   58.61    1.27
  -4   1  -7   57.47    1.92
   4  -1   8   46.85    0.84
  -4   1  -8   49.02    1.04
   4  -1   9  208.66    4.80
  -4   1  -9  214.83    3.53
   4  -1  10    6.04    0.26
  -4   1 -10    6.26    0.21
   4  -1  11  163.20    4.07
  -4   1 -11  159.93    3.07
   4  -1  12    0.36    0.16
  -4   1 -12    0.16    0.12
   4  -1  13   16.44    0.69
  -4   1 -13   17.03    0.43
   4  -1  14    0.09    0.18
  -4   1 -14    0.10    0.16
   4  -1  15   55.38    1.13
  -4   1 -15   54.37    1.10
   4  -1  16    1.07    0.24
  -4   1 -16    1.35    0.27
   4  -1  17    3.21    0.27
  -4   1 -17    3.24    0.52
  -4   1 -18    0.04    0.42
   4   0 -19    5.56    0.26
  -4   0  19    5.47    0.27
   4   0 -18   52.83    1.08
  -4   0  18   51.09    1.87
   4   0 -17   11.79    0.36
  -4   0  17   11.85    0.38
   4   0 -16    9.20    0.29
  -4   0  16    9.04    0.45
   4   0 -15    0.50    0.11
  -4   0  15    0.51    0.10
   4   0 -14   16.84    0.42
  -4   0  14   17.45    0.55
   4   0 -13    4.33    0.18
  -4   0  13    4.47    0.15
   4   0 -12  131.65    2.50
  -4   0  12  131.36    3.10
   4   0 -11  123.00    2.29
  -4   0  11  124.53    2.93
   4   0 -10  102.79    2.12
  -4   0  10  103.43    2.57
   4   0  -9  131.08    2.23
  -4   0   9  125.38    3.00
   4   0  -5  282.39    6.53
  -4   0   5  273.59    8.86
   4   0  -4  494.08   15.43
  -4   0   4  513.78   16.41
   4   0  -3   91.72    1.90
  -4   0   3   93.70    1.82
   4   0  -2  572.19   13.05
  -4   0   2  559.39   17.49
   4   0  -1    5.11    0.27
  -4   0   1    5.18    0.19
  -4   0   0  533.44   16.25
   4   0   1   37.99    0.89
  -4   0  -1   38.49    0.83
   4   0   2  303.69    4.92
  -4   0  -2  298.47    5.57
   4   0   3  373.31    6.06
  -4   0  -3  362.30    6.73
   4   0   4  156.08    3.08
  -4   0  -4  151.63    5.03
   4   0   5  402.68    8.96
  -4   0  -5  414.02    7.67
   4   0   6   50.00    0.95
  -4   0  -6   51.09    1.36
   4   0   7  105.78    1.76
  -4   0  -7  109.37    2.68
   4   0   8   14.87    0.46
  -4   0  -8   15.16    0.66
   4   0   9  161.14    3.11
  -4   0  -9  164.94    4.05
   4   0  10  242.55    5.77
  -4   0 -10  237.06    5.38
   4   0  11    3.41    0.16
  -4   0 -11    3.17    0.16
   4   0  12   42.91    0.96
  -4   0 -12   41.68    1.06
   4   0  13    3.94    0.27
  -4   0 -13    3.72    0.19
   4   0  14   30.53    0.68
  -4   0 -14   31.09    0.70
   4   0  15    5.57    0.25
  -4   0 -15    6.25    0.31
   4   0  16   15.35    0.48
  -4   0 -16   16.03    0.46
   4   0  17    0.32    0.19
  -4   0 -17    0.16    0.24
  -4   0 -18    6.56    0.46
   4   1 -20    0.56    0.68
   4   1 -19   42.29    0.95
  -4  -1  19   42.05    1.00
   4   1 -18    0.25    0.22
  -4  -1  18    0.32    0.18
   4   1 -17   56.98    1.13
  -4  -1  17   57.06    1.96
   4   1 -16    7.93    0.24
  -4  -1  16    8.53    0.33
   4   1 -15    6.06    0.21
  -4  -1  15    5.76    0.26
   4   1 -14   10.43    0.29
  -4  -1  14   10.89    0.40
   4   1 -13   94.13    1.60
  -4  -1  13   94.14    1.83
   4   1 -12    6.50    0.21
  -4  -1  12    6.25    0.20
   4   1 -11   23.90    0.49
  -4  -1  11   24.17    0.54
   4   1 -10   22.50    0.51
  -4  -1  10   22.66    0.53
   4   1  -9  384.45    6.99
  -4  -1   9  386.44    7.34
   4   1  -8  439.22    8.03
  -4  -1   8  428.36    7.91
   4   1  -7  291.59    4.89
  -4  -1   7  289.37    5.41
   4   1  -6    4.13    0.12
  -4  -1   6    4.20    0.15
   4   1  -5  142.27    2.83
  -4  -1   5  138.07    3.31
   4   1  -4    0.44    0.07
  -4  -1   4    0.40    0.07
   4   1  -3  587.47   19.02
  -4  -1   3  583.90   13.04
   4   1  -2   95.39    2.42
  -4  -1   2   96.53    2.35
   4   1   0  187.60    4.51
  -4  -1   0  195.54    6.35
   4   1   1  612.11   11.58
  -4  -1  -1  615.01   13.94
   4   1   2  157.39    3.62
  -4  -1  -2  159.14    5.32
   4   1   3  549.44   12.38
  -4  -1  -3  564.15   18.11
  -4  -1  -4  775.98   17.42
   4   1   5  974.27   30.92
   4   1   6  370.19    6.94
  -4  -1  -6  363.44   11.60
   4   1   7  183.71    3.49
  -4  -1  -7  183.34    3.43
   4   1   8  381.03    8.60
  -4  -1  -8  373.63   11.83
   4   1   9   82.55    1.75
  -4  -1  -9   81.00    1.90
   4   1  10    2.22    0.15
  -4  -1 -10    2.11    0.13
   4   1  11   61.97    1.56
  -4  -1 -11   62.40    1.12
   4   1  12    0.07    0.23
  -4  -1 -12    0.09    0.11
   4   1  13   17.69    0.56
  -4  -1 -13   18.05    0.47
   4   1  14    3.79    0.23
  -4  -1 -14    3.88    0.22
   4   1  15   26.97    0.70
  -4  -1 -15   27.71    0.56
   4   1  16    3.37    0.25
  -4  -1 -16    3.04    0.26
  -4  -1 -17    4.76    0.46
   4   2 -20    6.80    0.32
  -4  -2  20    7.19    0.95
   4   2 -19    4.13    0.26
  -4  -2  19    4.46    0.30
   4   2 -18   21.08    0.59
  -4  -2  18   21.23    0.66
   4   2 -17    0.83    0.17
  -4  -2  17    0.96    0.15
   4   2 -16    1.24    0.14
  -4  -2  16    1.09    0.13
   4   2 -15    0.28    0.12
  -4  -2  15    0.41    0.12
   4   2 -14   86.78    1.53
  -4  -2  14   87.07    3.01
   4   2 -13    4.28    0.18
  -4  -2  13    4.23    0.16
   4   2 -12   53.89    1.09
  -4  -2  12   54.62    1.12
   4   2 -11   52.79    1.36
  -4  -2  11   52.10    1.05
   4   2 -10  154.37    3.06
  -4  -2  10  153.38    3.04
   4   2  -9    3.00    0.14
  -4  -2   9    2.76    0.10
   4   2  -8  428.39    6.92
  -4  -2   8  419.68    7.72
   4   2  -7   40.81    0.90
  -4  -2   7   39.80    0.76
   4   2  -6   37.30    0.72
  -4  -2   6   36.91    0.97
   4   2  -5   27.00    0.63
  -4  -2   5   26.68    0.66
   4   2  -4  218.42    5.37
  -4  -2   4  227.49    3.74
   4   2  -3  212.20    4.99
  -4  -2   3  215.62    3.53
   4   2  -2  214.35    5.17
  -4  -2   2  201.83    4.71
   4   2  -1  165.83    4.07
  -4  -2   1  163.93    3.14
   4   2   0  298.17    6.66
  -4  -2   0  289.52    5.45
   4   2   1    1.31    0.09
  -4  -2  -1    1.31    0.09
   4   2   2   68.90    1.35
  -4  -2  -2   66.66    1.68
   4   2   3   31.64    0.65
  -4  -2  -3   32.52    0.93
   4   2   4  224.03    5.26
  -4  -2  -4  223.25    4.19
   4   2   5  619.89   19.83
  -4  -2  -5  591.55   18.53
   4   2   6  728.97   16.31
  -4  -2  -6  689.69   21.41
   4   2   7   29.02    0.81
  -4  -2  -7   28.29    1.10
   4   2   8  148.93    3.75
  -4  -2  -8  143.73    2.75
   4   2   9   12.28    0.54
  -4  -2  -9   12.27    0.32
   4   2  10   92.44    2.36
  -4  -2 -10   89.37    3.14
   4   2  11   20.88    0.84
  -4  -2 -11   20.88    0.44
   4   2  12   12.57    0.35
  -4  -2 -12   12.50    0.44
   4   2  13   -0.03    0.15
  -4  -2 -13    0.01    0.14
   4   2  14   29.96    0.68
  -4  -2 -14   32.32    0.90
   4   2  15   23.54    0.69
  -4  -2 -15   23.64    0.71
   4   2  16   12.66    0.66
  -4  -2 -16   13.64    0.37
  -4  -2 -17    1.65    0.38
   4   3 -20    0.99    0.27
  -4  -3  20    1.35    0.46
   4   3 -19   28.13    0.72
  -4  -3  19   27.59    0.97
   4   3 -18   -0.01    0.19
  -4  -3  18   -0.17    0.23
   4   3 -17    1.34    0.18
  -4  -3  17    0.95    0.25
   4   3 -16    7.52    0.27
  -4  -3  16    7.59    0.27
   4   3 -15    1.09    0.12
  -4  -3  15    1.14    0.13
   4   3 -14   30.90    0.64
  -4  -3  14   31.72    0.70
   4   3 -13   65.09    1.16
  -4  -3  13   65.21    1.15
   4   3 -12    0.07    0.10
  -4  -3  12    0.00    0.09
   4   3 -11  171.13    3.34
  -4  -3  11  167.62    3.32
   4   3 -10    0.14    0.09
  -4  -3  10    0.04    0.09
   4   3  -9  579.51   13.36
  -4  -3   9  554.03   10.07
   4   3  -8    0.40    0.07
  -4  -3   8    0.50    0.11
   4   3  -7   70.88    1.50
  -4  -3   7   71.17    1.28
   4   3  -6   13.29    0.31
  -4  -3   6   13.18    0.31
   4   3  -5  359.22    6.68
  -4  -3   5  366.62    6.85
   4   3  -4   77.62    1.37
  -4  -3   4   77.37    1.58
   4   3  -3  353.22    8.06
  -4  -3   3  369.61    8.70
   4   3  -2    1.26    0.14
  -4  -3   2    1.43    0.08
   4   3  -1  212.18    4.98
  -4  -3   1  203.41    3.94
   4   3   0  124.02    2.10
  -4  -3   0  123.12    2.45
   4   3   1  386.32    8.72
  -4  -3  -1  378.96    8.61
   4   3   2   85.84    1.69
  -4  -3  -2   85.31    1.66
   4   3   3   39.84    0.97
  -4  -3  -3   41.51    1.56
   4   3   4    0.62    0.08
  -4  -3  -4    0.43    0.11
   4   3   5  292.71    5.62
  -4  -3  -5  292.14    5.45
   4   3   6   10.62    0.33
  -4  -3  -6   10.31    0.33
   4   3   7   43.35    1.17
  -4  -3  -7   43.52    1.68
   4   3   8  107.29    2.12
  -4  -3  -8  107.95    2.61
   4   3   9   23.22    0.54
  -4  -3  -9   23.09    0.88
   4   3  10    9.43    0.28
  -4  -3 -10    9.74    0.45
   4   3  11   34.14    0.96
  -4  -3 -11   33.65    1.20
  -4  -3 -12    4.51    0.25
   4   3  13   25.41    1.04
  -4  -3 -13   26.70    0.97
   4   3  14    1.63    0.25
  -4  -3 -14    1.80    0.18
   4   3  15   26.49    0.66
  -4  -3 -15   28.42    0.71
   4   3  16    0.91    0.30
   4   4 -20   22.61    0.83
   4   4 -19    2.64    0.23
  -4  -4  19    2.74    0.70
   4   4 -18   21.98    0.67
  -4  -4  18   20.75    0.50
   4   4 -17   12.88    0.32
  -4  -4  17   13.17    0.54
   4   4 -16   11.70    0.31
  -4  -4  16   11.73    0.58
   4   4 -15    3.10    0.16
  -4  -4  15    3.55    0.17
   4   4 -14   28.74    0.58
  -4  -4  14   28.05    0.63
   4   4 -13    6.69    0.20
  -4  -4  13    6.33    0.21
   4   4 -12   75.17    1.37
  -4  -4  12   73.51    1.53
   4   4 -11   16.06    0.34
  -4  -4  11   16.32    0.40
   4   4 -10  578.28   10.75
  -4  -4  10  579.63   10.74
   4   4  -9    2.79    0.14
  -4  -4   9    2.93    0.12
   4   4  -8   68.82    1.48
  -4  -4   8   69.04    1.41
   4   4  -7    9.47    0.25
  -4  -4   7    9.19    0.24
   4   4  -6   31.05    0.80
  -4  -4   6   31.16    0.86
   4   4  -5   51.02    1.41
  -4  -4   5   50.96    1.07
   4   4  -4  436.26   10.13
  -4  -4   4  428.27    7.92
   4   4  -3   12.15    0.31
  -4  -4   3   12.76    0.41
   4   4  -2  103.06    1.72
  -4  -4   2  103.75    2.09
   4   4  -1   40.04    0.76
  -4  -4   1   39.41    0.75
   4   4   0  462.07    7.42
  -4  -4   0  457.60   10.33
   4   4   1    3.76    0.14
  -4  -4  -1    3.92    0.18
   4   4   2   92.31    1.64
  -4  -4  -2   93.41    2.31
   4   4   3   47.65    1.16
  -4  -4  -3   48.07    1.17
   4   4   4  335.09    6.18
  -4  -4  -4  330.30    7.62
   4   4   5    0.79    0.09
  -4  -4  -5    0.75    0.10
   4   4   6  442.87    8.25
  -4  -4  -6  447.25   10.21
   4   4   7   15.91    0.50
  -4  -4  -7   15.03    0.38
   4   4   8   34.82    0.99
  -4  -4  -8   33.54    0.73
   4   4   9    0.43    0.11
  -4  -4  -9    0.32    0.14
   4   4  10   27.44    0.58
  -4  -4 -10   27.07    0.74
   4   4  11   -0.06    0.12
  -4  -4 -11    0.01    0.15
   4   4  12    8.46    0.35
  -4  -4 -12    8.72    0.27
   4   4  13    5.36    0.30
  -4  -4 -13    5.93    0.22
   4   4  14   28.18    1.06
  -4  -4 -14   30.70    0.72
   4   4  15    4.93    0.30
  -4  -4 -15    5.66    0.32
   4   5 -20    4.96    0.47
  -4  -5  20    4.52    0.50
   4   5 -19    5.20    0.23
  -4  -5  19    5.51    0.24
   4   5 -18    1.46    0.22
  -4  -5  18    1.46    0.18
   4   5 -17    6.65    0.25
  -4  -5  17    6.01    0.31
   4   5 -16    0.24    0.16
  -4  -5  16    0.28    0.14
   4   5 -15   31.37    0.63
  -4  -5  15   31.27    0.65
   4   5 -14    2.90    0.18
  -4  -5  14    2.90    0.19
   4   5 -13   14.30    0.51
  -4  -5  13   14.52    0.40
   4   5 -12    0.84    0.12
  -4  -5  12    0.76    0.13
   4   5 -11  232.00    3.88
  -4  -5  11  225.12    3.64
   4   5 -10   -0.01    0.09
  -4  -5  10    0.06    0.08
   4   5  -9  126.19    2.14
  -4  -5   9  122.92    2.95
   4   5  -8   13.66    0.29
  -4  -5   8   13.36    0.32
   4   5  -7    3.16    0.14
  -4  -5   7    2.82    0.11
   4   5  -6   12.59    0.33
  -4  -5   6   13.10    0.31
   4   5  -5  470.25   10.84
  -4  -5   5  475.74    8.71
   4   5  -4    0.18    0.09
  -4  -5   4    0.15    0.07
   4   5  -3  182.71    3.47
  -4  -5   3  181.48    3.05
   4   5  -2    0.14    0.07
  -4  -5   2    0.14    0.07
   4   5  -1  311.94    5.75
  -4  -5   1  310.25    5.93
   4   5   0   33.43    0.73
  -4  -5   0   32.98    1.26
   4   5   1  139.16    2.74
  -4  -5  -1  134.79    2.64
   4   5   2    4.04    0.15
  -4  -5  -2    4.51    0.29
   4   5   3   14.59    0.75
  -4  -5  -3   13.83    0.31
   4   5   4    6.78    0.25
  -4  -5  -4    6.64    0.24
   4   5   5  571.60    9.12
  -4  -5  -5  566.67   10.25
   4   5   6    8.31    0.25
  -4  -5  -6    7.93    0.26
   4   5   7  182.71    3.56
  -4  -5  -7  179.64    4.18
   4   5   8    6.29    0.26
  -4  -5  -8    6.71    0.27
   4   5   9   52.70    1.13
  -4  -5  -9   53.45    1.49
   4   5  10   27.46    0.75
  -4  -5 -10   27.55    1.08
   4   5  11   13.94    0.62
  -4  -5 -11   14.01    0.37
   4   5  12    1.42    0.24
  -4  -5 -12    1.54    0.20
   4   5  13    4.21    0.25
  -4  -5 -13    4.22    0.22
   4   5  14    0.40    0.24
  -4  -5 -14    0.19    0.20
  -4  -5 -15   18.58    0.86
   4   6 -20    2.52    0.48
  -4  -6  20    1.28    0.66
   4   6 -19    0.28    0.31
  -4  -6  19   -0.14    0.18
   4   6 -18    3.17    0.30
  -4  -6  18    3.21    0.22
   4   6 -17    1.52    0.28
  -4  -6  17    1.28    0.18
   4   6 -16   20.30    0.54
  -4  -6  16   19.68    0.47
   4   6 -15   14.05    0.33
  -4  -6  15   14.53    0.38
   4   6 -14    1.56    0.14
  -4  -6  14    1.59    0.13
   4   6 -13    7.09    0.27
  -4  -6  13    7.43    0.28
   4   6 -12   26.17    0.62
  -4  -6  12   25.27    0.70
   4   6 -11    6.90    0.25
  -4  -6  11    7.02    0.20
   4   6 -10  181.73    3.12
  -4  -6  10  183.03    4.34
   4   6  -9   65.26    1.72
  -4  -6   9   67.22    1.83
   4   6  -8    0.63    0.10
  -4  -6   8    0.71    0.08
   4   6  -7    0.40    0.09
  -4  -6   7    0.76    0.13
   4   6  -6  136.96    2.66
  -4  -6   6  133.97    2.31
   4   6  -5    9.88    0.33
  -4  -6   5   10.61    0.33
   4   6  -4  220.73    4.35
  -4  -6   4  226.94    5.27
   4   6  -3    0.47    0.10
  -4  -6   3    0.38    0.07
   4   6  -2  135.43    3.23
  -4  -6   2  135.10    2.58
   4   6  -1    0.17    0.08
  -4  -6   1    0.28    0.07
   4   6   0  293.40    6.75
  -4  -6   0  287.15    6.51
   4   6   1   26.16    0.62
  -4  -6  -1   25.29    0.60
   4   6   2    3.58    0.14
  -4  -6  -2    3.35    0.17
   4   6   3   27.74    0.64
  -4  -6  -3   27.59    0.55
   4   6   4  242.63    5.50
  -4  -6  -4  240.79    5.51
   4   6   5    1.52    0.16
  -4  -6  -5    1.73    0.10
   4   6   6  305.67    5.55
  -4  -6  -6  299.75    5.55
   4   6   7    2.72    0.17
  -4  -6  -7    2.61    0.18
   4   6   8    9.11    0.27
  -4  -6  -8    8.76    0.33
   4   6   9    0.79    0.14
  -4  -6  -9    0.77    0.13
   4   6  10   15.30    0.53
  -4  -6 -10   16.06    0.56
   4   6  11    1.82    0.22
  -4  -6 -11    1.60    0.18
   4   6  12    8.51    0.32
  -4  -6 -12    7.63    0.47
   4   6  13    8.40    0.41
  -4  -6 -13    8.37    0.31
   4   6  14   15.25    0.59
  -4  -6 -14   16.30    0.46
   4   7 -20    0.03    0.12
   4   7 -19    1.89    0.46
  -4  -7  19    2.07    0.46
   4   7 -18    3.24    0.33
  -4  -7  18    2.85    0.29
   4   7 -17   33.99    0.75
  -4  -7  17   34.63    0.78
   4   7 -16    1.23    0.23
  -4  -7  16    1.38    0.14
   4   7 -15   53.81    1.13
  -4  -7  15   54.18    1.37
   4   7 -14    1.81    0.18
  -4  -7  14    1.78    0.14
   4   7 -13    7.10    0.24
  -4  -7  13    6.74    0.22
   4   7 -12   53.90    1.34
  -4  -7  12   52.89    1.08
   4   7 -11   83.71    1.45
  -4  -7  11   81.88    1.63
   4   7 -10    0.07    0.14
  -4  -7  10   -0.12    0.08
   4   7  -9  101.78    1.78
  -4  -7   9  101.94    1.78
   4   7  -8   58.29    1.35
  -4  -7   8   57.83    1.17
   4   7  -7  175.17    4.24
  -4  -7   7  172.71    3.28
   4   7  -6    0.58    0.12
  -4  -7   6    0.46    0.09
   4   7  -5  154.52    3.01
  -4  -7   5  154.78    3.06
   4   7  -4    1.78    0.11
  -4  -7   4    1.85    0.13
   4   7  -3    0.50    0.09
  -4  -7   3    0.47    0.06
   4   7  -2    7.93    0.24
  -4  -7   2    7.86    0.22
   4   7  -1  197.77    3.33
  -4  -7   1  202.53    3.95
   4   7   0    2.09    0.15
  -4  -7   0    2.00    0.24
   4   7   1   43.16    0.83
  -4  -7  -1   40.55    0.87
   4   7   2   51.62    1.07
  -4  -7  -2   52.18    1.08
   4   7   3   19.14    0.43
  -4  -7  -3   18.47    0.45
   4   7   4   55.09    1.15
  -4  -7  -4   52.67    1.91
   4   7   5  258.06    4.95
  -4  -7  -5  251.94    7.89
   4   7   6   22.18    0.44
  -4  -7  -6   20.76    0.63
   4   7   7   18.51    0.55
  -4  -7  -7   18.09    0.77
   4   7   8    0.02    0.13
  -4  -7  -8    0.02    0.17
   4   7   9    2.58    0.19
  -4  -7  -9    2.87    0.22
   4   7  10    0.06    0.19
  -4  -7 -10    0.15    0.19
   4   7  11    8.26    0.29
  -4  -7 -11    8.66    0.37
   4   7  12    3.01    0.26
  -4  -7 -12    2.99    0.30
   4   7  13   11.26    0.40
  -4  -7 -13    9.62    0.43
  -4  -8  19    0.95    0.60
   4   8 -18    7.86    0.30
  -4  -8  18    7.30    0.36
   4   8 -17    0.69    0.26
  -4  -8  17    0.88    0.17
   4   8 -16   24.75    0.65
  -4  -8  16   23.78    0.50
   4   8 -15    0.58    0.18
  -4  -8  15    0.41    0.17
   4   8 -14   12.26    0.34
  -4  -8  14   11.77    0.35
   4   8 -13    1.62    0.15
  -4  -8  13    1.41    0.16
   4   8 -12   14.96    0.36
  -4  -8  12   15.28    0.42
   4   8 -11   15.44    0.53
  -4  -8  11   16.24    0.36
   4   8 -10   54.37    1.46
  -4  -8  10   56.11    1.35
   4   8  -9   -0.02    0.10
  -4  -8   9   -0.06    0.10
   4   8  -8  139.49    2.64
  -4  -8   8  144.52    2.91
   4   8  -7    8.61    0.24
  -4  -8   7    8.43    0.23
   4   8  -6  274.27    5.35
  -4  -8   6  282.04    5.28
   4   8  -5    1.67    0.15
  -4  -8   5    1.45    0.10
   4   8  -4   17.61    0.59
  -4  -8   4   18.43    0.42
   4   8  -3    0.25    0.08
  -4  -8   3    0.32    0.11
   4   8  -2   89.88    1.90
  -4  -8   2   91.58    1.86
   4   8  -1    2.46    0.14
  -4  -8   1    2.68    0.16
   4   8   0  340.73    5.55
  -4  -8   0  338.32    7.70
   4   8   1    2.80    0.14
  -4  -8  -1    2.35    0.17
   4   8   2   88.78    2.14
  -4  -8  -2   88.20    2.19
   4   8   3   59.13    1.20
  -4  -8  -3   59.97    1.09
   4   8   4  123.66    2.37
  -4  -8  -4  125.57    3.11
   4   8   5    7.42    0.29
  -4  -8  -5    7.63    0.32
   4   8   6   34.85    0.82
  -4  -8  -6   36.00    0.85
   4   8   7    7.72    0.24
  -4  -8  -7    7.89    0.31
   4   8   8   13.99    0.53
  -4  -8  -8   15.16    0.37
   4   8   9    0.29    0.19
  -4  -8  -9    0.21    0.18
   4   8  10   36.44    0.81
  -4  -8 -10   35.99    1.23
   4   8  11    1.70    0.21
  -4  -8 -11    1.95    0.42
   4   8  12   11.06    0.36
  -4  -8 -12   11.36    0.50
   4   9 -18   -0.11    0.41
  -4  -9  18    0.08    0.27
   4   9 -17    9.55    0.38
  -4  -9  17   10.07    0.31
   4   9 -16    5.52    0.32
  -4  -9  16    5.54    0.26
   4   9 -15    6.22    0.27
  -4  -9  15    7.24    0.28
   4   9 -14    0.18    0.23
  -4  -9  14    0.03    0.15
   4   9 -13    0.25    0.21
  -4  -9  13    0.31    0.20
   4   9 -12    0.13    0.19
  -4  -9  12    0.22    0.13
   4   9 -11    4.84    0.25
  -4  -9  11    5.22    0.21
   4   9 -10    9.58    0.32
  -4  -9  10    9.48    0.31
   4   9  -9   29.00    0.71
  -4  -9   9   28.56    0.68
   4   9  -8   -0.43    0.15
  -4  -9   8    0.18    0.10
   4   9  -7   47.78    1.30
  -4  -9   7   49.45    1.07
   4   9  -6   12.76    0.34
  -4  -9   6   13.03    0.42
   4   9  -5    2.29    0.14
  -4  -9   5    1.89    0.12
   4   9  -4    0.11    0.10
  -4  -9   4    0.20    0.09
   4   9  -3    1.24    0.12
  -4  -9   3    1.18    0.10
   4   9  -2    2.29    0.13
  -4  -9   2    1.73    0.15
   4   9  -1  165.03    2.75
  -4  -9   1  158.94    3.03
   4   9   0   11.38    0.30
  -4  -9   0   11.85    0.32
   4   9   1  154.82    3.05
  -4  -9  -1  148.69    5.28
   4   9   2    0.24    0.10
  -4  -9  -2    0.23    0.10
   4   9   3   54.94    1.16
  -4  -9  -3   54.12    1.41
   4   9   4    6.38    0.26
  -4  -9  -4    6.00    0.21
   4   9   5   15.92    0.37
  -4  -9  -5   16.20    0.50
   4   9   6   22.84    0.53
  -4  -9  -6   22.24    1.00
   4   9   7   17.89    0.58
  -4  -9  -7   17.21    0.57
   4   9   8    2.92    0.19
  -4  -9  -8    3.14    0.40
   4   9   9   51.25    1.10
  -4  -9  -9   51.35    1.70
   4   9  10    0.20    0.22
  -4  -9 -10    0.18    0.28
   4   9  11   19.03    0.61
  -4  -9 -11   19.08    0.64
   4   9  12    1.40    0.23
  -4  -9 -12    1.53    0.58
   4  10 -18    2.28    0.41
  -4 -10  18    2.85    0.35
   4  10 -17    1.40    0.55
  -4 -10  17    1.53    0.41
   4  10 -16   12.86    0.37
  -4 -10  16   12.79    0.36
   4  10 -15    1.68    0.32
  -4 -10  15    1.67    0.28
   4  10 -14   19.66    0.47
  -4 -10  14   19.29    0.42
   4  10 -13    6.72    0.28
  -4 -10  13    6.56    0.26
   4  10 -12    8.05    0.31
  -4 -10  12    7.43    0.23
   4  10 -11    0.09    0.14
  -4 -10  11    0.00    0.19
   4  10 -10   22.13    0.69
  -4 -10  10   21.06    0.45
   4  10  -9   11.02    0.53
  -4 -10   9   10.74    0.30
   4  10  -8   53.23    1.39
  -4 -10   8   55.72    1.20
   4  10  -7    0.65    0.16
  -4 -10   7    0.69    0.13
   4  10  -6   46.05    0.87
  -4 -10   6   45.44    0.82
   4  10  -5    5.71    0.26
  -4 -10   5    5.34    0.22
   4  10  -4   16.88    0.57
  -4 -10   4   16.30    0.36
   4  10  -3    5.48    0.17
  -4 -10   3    5.42    0.21
   4  10  -2   18.38    0.40
  -4 -10   2   17.78    0.44
   4  10  -1    5.49    0.27
  -4 -10   1    5.23    0.22
   4  10   0   41.72    0.79
  -4 -10   0   41.81    0.79
   4  10   1    0.52    0.17
  -4 -10  -1    0.39    0.17
   4  10   2   38.41    1.04
  -4 -10  -2   40.19    1.55
   4  10   3    3.43    0.17
  -4 -10  -3    3.64    0.21
   4  10   4    2.56    0.16
  -4 -10  -4    2.45    0.18
   4  10   5    0.40    0.15
  -4 -10  -5    0.31    0.14
   4  10   6    3.12    0.17
  -4 -10  -6    2.91    0.41
   4  10   7    0.30    0.17
  -4 -10  -7    0.15    0.23
   4  10   8   33.86    0.75
  -4 -10  -8   34.25    0.92
   4  10   9    0.51    0.22
  -4 -10  -9    0.68    0.23
   4  10  10   23.40    0.72
  -4 -10 -10   24.65    0.73
   4  10  11   -0.04    0.30
  -4 -10 -11   -0.26    0.35
   4  11 -17    4.11    0.44
  -4 -11  17    4.63    0.41
   4  11 -16   -0.32    0.70
  -4 -11  16   -0.19    0.52
   4  11 -15   13.73    0.38
  -4 -11  15   14.81    0.41
   4  11 -14    0.67    0.22
  -4 -11  14    0.78    0.21
   4  11 -13   12.71    0.36
  -4 -11  13   13.42    0.56
   4  11 -12    1.59    0.27
  -4 -11  12    1.47    0.19
   4  11 -11   12.23    0.37
  -4 -11  11   12.05    0.33
   4  11 -10    0.63    0.23
  -4 -11  10    0.30    0.20
   4  11  -9   37.29    1.10
  -4 -11   9   36.39    0.89
   4  11  -8    7.36    0.28
  -4 -11   8    7.14    0.26
   4  11  -7   44.78    0.98
  -4 -11   7   44.22    1.10
   4  11  -6    0.24    0.14
  -4 -11   6    0.14    0.14
   4  11  -5  103.94    2.48
  -4 -11   5  106.46    2.07
   4  11  -4    1.67    0.18
  -4 -11   4    1.59    0.31
   4  11  -3  120.84    2.37
  -4 -11   3  121.63    2.03
   4  11  -2    0.10    0.15
  -4 -11   2    0.09    0.17
   4  11  -1   56.38    1.02
  -4 -11   1   54.77    1.18
   4  11   0    0.59    0.14
  -4 -11   0    0.58    0.19
   4  11   1   50.85    1.36
  -4 -11  -1   52.48    1.00
   4  11   2   11.68    0.43
  -4 -11  -2   11.64    0.30
   4  11   3   13.39    0.33
  -4 -11  -3   12.73    0.44
   4  11   4    2.67    0.18
  -4 -11  -4    2.32    0.27
   4  11   5    3.49    0.21
  -4 -11  -5    3.51    0.24
   4  11   6    0.80    0.16
  -4 -11  -6    0.97    0.26
   4  11   7   20.06    0.54
  -4 -11  -7   20.40    0.71
   4  11   8    0.07    0.21
  -4 -11  -8    0.11    0.32
   4  11   9   19.84    0.57
  -4 -11  -9   21.38    0.84
   4  11  10    0.50    0.25
   4  12 -16    5.16    1.03
  -4 -12  16    6.38    0.63
   4  12 -15    1.31    0.50
  -4 -12  15    1.07    0.39
   4  12 -14    9.18    0.48
  -4 -12  14    9.59    0.63
   4  12 -13    0.90    0.20
  -4 -12  13    1.18    0.30
   4  12 -12    1.05    0.24
  -4 -12  12    0.98    0.18
   4  12 -11    0.05    0.26
  -4 -12  11    0.01    0.18
   4  12 -10    5.22    0.29
  -4 -12  10    5.17    0.30
   4  12  -9    0.33    0.17
  -4 -12   9    0.33    0.19
   4  12  -8    9.73    0.32
  -4 -12   8   10.16    0.42
   4  12  -7    0.44    0.22
  -4 -12   7    0.53    0.14
   4  12  -6    6.84    0.32
  -4 -12   6    6.34    0.36
   4  12  -5    0.56    0.19
  -4 -12   5    1.10    0.24
   4  12  -4   18.17    0.52
  -4 -12   4   17.95    0.46
   4  12  -3    3.82    0.30
  -4 -12   3    3.75    0.18
   4  12  -2   17.39    0.86
  -4 -12   2   18.41    0.61
   4  12  -1    3.06    0.19
  -4 -12   1    2.66    0.24
   4  12   0   43.98    0.84
  -4 -12   0   42.43    0.97
   4  12   1    0.16    0.12
  -4 -12  -1   -0.01    0.35
   4  12   2   27.83    0.83
  -4 -12  -2   28.60    0.86
   4  12   3    0.54    0.19
  -4 -12  -3    0.26    0.37
   4  12   4    3.39    0.27
  -4 -12  -4    3.06    0.25
   4  12   5    3.99    0.21
  -4 -12  -5    3.99    0.40
   4  12   6   14.77    0.41
  -4 -12  -6   15.34    0.60
   4  12   7    3.48    0.31
  -4 -12  -7    4.19    0.40
   4  12   8   12.55    0.39
  -4 -12  -8   13.44    0.53
   4  12   9    0.22    0.19
   4  13 -15    3.09    0.42
  -4 -13  15    3.09    0.61
   4  13 -14   -0.48    0.72
  -4 -13  14   -0.09    0.33
   4  13 -13    4.88    0.78
  -4 -13  13    3.44    0.58
   4  13 -12    1.28    0.36
  -4 -13  12    1.74    0.51
   4  13 -11    1.11    0.28
  -4 -13  11    0.92    0.30
   4  13 -10    1.30    0.35
  -4 -13  10    1.22    0.22
   4  13  -9    5.40    0.27
  -4 -13   9    5.55    0.28
   4  13  -8    0.39    0.27
  -4 -13   8    0.84    0.27
   4  13  -7   13.29    0.49
  -4 -13   7   12.51    0.48
   4  13  -6   10.68    0.46
  -4 -13   6    9.82    0.44
   4  13  -5   15.20    0.46
  -4 -13   5   15.16    0.45
   4  13  -4    3.93    0.29
  -4 -13   4    3.57    0.25
   4  13  -3    4.17    0.23
  -4 -13   3    3.99    0.23
   4  13  -2    4.29    0.23
  -4 -13   2    3.94    0.39
   4  13  -1    3.80    0.28
  -4 -13   1    3.89    0.22
   4  13   0    0.30    0.19
  -4 -13   0    0.46    0.21
   4  13   1   12.16    0.37
  -4 -13  -1   12.51    0.69
   4  13   2    0.00    0.22
  -4 -13  -2    0.12    0.25
   4  13   3    5.53    0.27
  -4 -13  -3    5.63    0.33
   4  13   4    0.63    0.22
  -4 -13  -4    1.04    0.28
   4  13   5   14.39    0.40
  -4 -13  -5   14.07    0.58
   4  13   6   -0.21    0.27
  -4 -13  -6    0.07    0.32
   4  13   7   13.33    0.48
  -4 -13  -7   14.11    0.71
   4  13   8   -0.09    0.22
  -4 -13  -8    0.79    0.65
   4  14 -12    4.47    0.76
  -4 -14  12    4.63    0.53
   4  14 -11    0.40    0.49
  -4 -14  11    0.54    0.21
   4  14 -10    6.15    0.62
   4  14  -9    0.62    0.28
  -4 -14   9    0.36    0.22
   4  14  -8   13.05    0.43
  -4 -14   8   12.99    0.42
   4  14  -7    3.33    0.31
  -4 -14   7    3.00    0.29
   4  14  -6   28.61    0.85
  -4 -14   6   29.23    1.24
   4  14  -5    0.85    0.36
  -4 -14   5    0.43    0.28
   4  14  -4   34.13    1.06
  -4 -14   4   32.14    0.76
   4  14  -3    4.65    0.36
  -4 -14   3    3.69    0.22
   4  14  -2   16.11    0.46
  -4 -14   2   16.82    0.63
   4  14  -1    0.82    0.26
  -4 -14   1    0.59    0.34
   4  14   0    6.44    0.28
  -4 -14   0    6.27    0.40
   4  14   1    0.85    0.24
  -4 -14  -1    0.62    0.35
   4  14   2    1.62    0.25
  -4 -14  -2    1.76    0.42
   4  14   3    0.37    0.27
  -4 -14  -3    0.67    0.37
   4  14   4    4.31    0.31
  -4 -14  -4    4.05    0.38
   4  14   5    2.20    0.29
  -4 -14  -5    2.22    0.43
   4  14   6    9.93    0.42
  -4 -14  -6   11.68    0.69
   4  14   7    1.25    0.31
  -4 -14  -7    1.19    0.44
   4  15 -10    0.19    0.34
   4  15  -9    4.97    0.68
   4  15  -8   -0.33    0.60
  -4 -15   8   -0.36    0.39
   4  15  -7    7.97    0.70
  -4 -15   7    9.67    0.75
   4  15  -6    0.09    0.44
  -4 -15   6   -0.13    0.30
   4  15  -5   13.19    0.57
  -4 -15   5   14.09    0.61
   4  15  -4    4.30    0.32
  -4 -15   4    4.37    0.34
   4  15  -3   11.44    0.51
  -4 -15   3   11.23    0.58
   4  15  -2    0.16    0.32
  -4 -15   2    0.29    0.25
   4  15  -1    8.61    0.40
  -4 -15   1    8.09    0.74
   4  15   0    0.52    0.23
  -4 -15   0    0.72    0.68
   4  15   1    9.36    0.38
  -4 -15  -1   10.25    0.45
   4  15   2    1.94    0.37
  -4 -15  -2    2.97    0.53
   4  15   3    7.81    0.40
  -4 -15  -3    8.41    1.19
   4  15   4    0.32    0.36
  -4 -15  -4    0.25    0.88
   4  15   5    3.46    0.35
  -4 -15  -5    3.69    0.78
  -4 -16   4    2.01    0.42
  -4 -16   3    1.30    0.49
   4  16  -2    1.14    0.57
  -4 -16   2    1.90    0.68
   4  16  -1   -0.10    0.22
  -4 -16   1   -0.01    0.15
   4  16   0    1.66    0.35
  -4 -16   0    2.26    0.55
   4  16   1    0.10    0.28
  -4 -16  -1   -0.73    0.86
   4  16   2    7.81    0.43
  -4 -16  -2    6.93    0.49
  -5  20   0    8.48    0.38
   5 -20   1   -0.38    0.75
  -5  20  -1    0.17    0.35
   5 -20   2    2.95    0.76
  -5  20  -2    2.04    0.31
   5 -20   3   -0.29    0.59
  -5  20  -3   -0.23    0.62
  -5  19   3    6.36    0.43
  -5  19   2    0.12    0.69
   5 -19  -1   10.28    0.86
  -5  19   1    7.89    0.80
   5 -19   0    1.59    0.70
  -5  19   0    0.61    0.47
   5 -19   1    9.85    0.83
  -5  19  -1    9.87    0.49
   5 -19   2    2.18    0.64
  -5  19  -2    1.22    0.32
   5 -19   3    3.80    0.47
  -5  19  -3    3.55    0.41
  -5  19  -4   -0.08    0.30
   5 -19   5    5.57    0.46
  -5  19  -5    4.34    0.55
  -5  18   5    1.22    0.45
  -5  18   4    2.95    0.64
  -5  18   3    0.07    0.34
  -5  18   2    5.93    0.45
  -5  18   1    0.62    0.33
  -5  18   0   18.09    0.82
   5 -18   1    7.13    0.64
  -5  18  -1    6.20    0.37
   5 -18   2   13.33    0.84
  -5  18  -2   13.24    0.57
   5 -18   3    1.48    0.37
  -5  18  -3    1.37    0.32
   5 -18   4   17.41    0.68
  -5  18  -4   18.40    0.66
  -5  18  -5    4.89    0.43
   5 -18   6   14.90    0.77
  -5  18  -6   14.07    0.54
  -5  18  -7    1.45    0.32
  -5  17   8   -0.34    0.50
   5 -17  -7   13.59    0.76
  -5  17   7   11.54    0.63
  -5  17   6    1.21    0.27
  -5  17   5    5.95    0.61
  -5  17   4    1.45    0.30
   5 -17  -3   13.76    0.97
  -5  17   3   15.12    0.58
   5 -17  -2    1.05    0.43
  -5  17   2    0.39    0.41
   5 -17  -1   29.51    1.20
  -5  17   1   27.54    0.85
   5 -17   0    0.26    0.43
  -5  17   0    0.51    0.22
  -5  17  -1   18.65    0.58
  -5  17  -2    2.43    0.25
  -5  17  -3   19.29    0.61
  -5  17  -4    2.56    0.33
   5 -17   5   32.61    1.29
  -5  17  -5   30.89    0.88
   5 -17   6    3.10    0.52
  -5  17  -6    3.60    0.39
   5 -17   7   13.89    0.54
  -5  17  -7   13.57    0.53
   5 -17   8   -0.05    0.32
  -5  17  -8    0.10    0.31
   5 -17   9    4.98    0.56
  -5  17  -9    5.30    0.52
   5 -16 -11   -0.39    0.53
  -5  16  11    0.10    0.42
  -5  16  10   15.87    0.61
   5 -16  -9   12.09    0.56
  -5  16   9   10.55    0.51
   5 -16  -8   22.79    0.99
  -5  16   8   24.89    0.67
  -5  16   7    2.31    0.25
  -5  16   6    5.32    0.27
  -5  16   5    0.19    0.13
  -5  16   4   23.83    1.00
  -5  16   3    8.54    0.38
  -5  16   2   48.19    1.31
   5 -16  -1    1.74    0.38
  -5  16   1    1.12    0.33
   5 -16   0   17.72    0.87
  -5  16   0   17.51    0.75
   5 -16   1    0.67    0.35
  -5  16  -1    1.34    0.26
   5 -16   2    3.80    0.29
  -5  16  -2    4.14    0.43
   5 -16   3    0.41    0.26
  -5  16  -3    0.25    0.16
   5 -16   4    9.65    0.42
  -5  16  -4    9.00    0.39
   5 -16   5    1.40    0.27
  -5  16  -5    1.75    0.27
   5 -16   6   21.93    0.72
  -5  16  -6   21.86    0.72
   5 -16   7    0.27    0.35
  -5  16  -7   -0.29    0.34
   5 -16   8    8.64    0.58
  -5  16  -8    8.92    0.60
   5 -16   9    0.14    0.39
  -5  16  -9    0.27    0.40
   5 -16  10    2.15    0.31
  -5  16 -10    2.50    0.29
   5 -16  11   -0.28    0.62
  -5  16 -11    0.80    0.51
   5 -15 -13   11.86    0.66
  -5  15  13   11.41    0.63
   5 -15 -12    9.68    0.62
  -5  15  12    9.79    0.58
   5 -15 -11    5.06    0.54
  -5  15  11    4.35    0.41
  -5  15  10    4.75    0.32
  -5  15   9   15.51    0.53
  -5  15   8    1.98    0.31
   5 -15  -7    3.00    0.33
  -5  15   7    3.14    0.20
  -5  15   6    0.74    0.18
  -5  15   5   17.59    0.45
  -5  15   4   26.73    0.51
  -5  15   3   79.18    2.04
   5 -15  -2   16.78    0.76
  -5  15   2   16.95    0.58
   5 -15  -1   41.21    1.50
  -5  15   1   44.08    1.58
  -5  15   0    6.07    0.28
   5 -15   1   33.26    0.97
  -5  15  -1   32.33    0.93
   5 -15   2    1.48    0.35
  -5  15  -2    1.07    0.21
   5 -15   3   14.52    0.63
  -5  15  -3   13.86    0.50
   5 -15   4    3.11    0.26
  -5  15  -4    3.49    0.27
   5 -15   5   17.02    0.57
  -5  15  -5   17.21    0.53
   5 -15   6    0.11    0.35
  -5  15  -6    0.15    0.19
   5 -15   7   32.91    1.25
  -5  15  -7   32.81    0.84
   5 -15   8    0.21    0.20
  -5  15  -8    0.56    0.21
   5 -15   9    7.00    0.37
  -5  15  -9    7.12    0.37
   5 -15  10    0.76    0.27
  -5  15 -10    0.40    0.28
   5 -15  11    2.30    0.52
  -5  15 -11    1.60    0.33
   5 -15  12    3.61    0.42
  -5  15 -12    3.87    0.42
  -5  14  14   16.93    0.58
   5 -14 -13    5.50    0.37
  -5  14  13    4.89    0.39
   5 -14 -12    9.64    0.44
  -5  14  12   10.92    0.44
  -5  14  11    1.84    0.26
   5 -14 -10   25.04    0.71
  -5  14  10   25.20    0.73
   5 -14  -9    1.90    0.33
  -5  14   9    1.51    0.28
  -5  14   8   11.47    0.62
   5 -14  -7    4.67    0.33
  -5  14   7    4.20    0.17
   5 -14  -6    4.66    0.30
  -5  14   6    4.10    0.23
  -5  14   5    2.18    0.15
  -5  14   4   93.12    2.30
  -5  14   3    9.98    0.32
   5 -14  -2   52.20    1.44
  -5  14   2   52.04    1.46
   5 -14  -1    6.39    0.41
  -5  14   1    6.02    0.29
   5 -14   0   51.50    1.36
  -5  14   0   50.85    1.40
  -5  14  -1    5.47    0.25
  -5  14  -2   78.73    1.96
   5 -14   3    5.93    0.28
  -5  14  -3    5.47    0.29
   5 -14   4   36.78    1.00
  -5  14  -4   36.43    1.07
  -5  14  -5    0.30    0.20
   5 -14   6   67.75    2.27
  -5  14  -6   64.29    1.62
   5 -14   7   14.52    0.69
  -5  14  -7   13.58    0.46
  -5  14  -8   47.32    1.66
   5 -14   9   13.58    0.52
  -5  14  -9   13.48    0.50
   5 -14  10   -0.29    0.23
  -5  14 -10    7.87    0.47
  -5  14 -11    0.53    0.26
  -5  14 -12   10.03    0.55
   5 -14  13    8.75    0.30
  -5  14 -13    7.79    0.41
   5 -13 -15   13.19    0.59
  -5  13  15   11.75    0.63
   5 -13 -14    2.33    0.42
  -5  13  14    2.31    0.39
   5 -13 -13    3.82    0.41
  -5  13  13    3.89    0.35
   5 -13 -12   -0.04    0.23
  -5  13  12    0.02    0.18
   5 -13 -11   13.69    0.45
  -5  13  11   14.67    0.76
   5 -13 -10   11.27    0.40
  -5  13  10   10.66    0.56
   5 -13  -9   79.91    2.03
  -5  13   9   89.00    3.08
   5 -13  -8    1.46    0.24
  -5  13   8    1.68    0.19
   5 -13  -7   35.13    1.26
  -5  13   7   32.28    0.73
  -5  13   6    3.79    0.19
   5 -13  -5  108.21    3.59
  -5  13   5  113.59    2.65
  -5  13   4    0.13    0.08
  -5  13   3   96.74    3.66
   5 -13  -2    1.31    0.24
  -5  13   2    1.10    0.15
   5 -13  -1   27.80    1.14
  -5  13   1   27.44    0.80
   5 -13   0   17.04    0.80
  -5  13   0   17.33    0.79
   5 -13   1   76.95    2.89
  -5  13  -1   76.63    1.94
   5 -13   2    0.54    0.18
  -5  13  -2    0.79    0.18
   5 -13   3   24.35    1.18
  -5  13  -3   24.11    0.80
   5 -13   4    4.53    0.29
  -5  13  -4    5.23    0.30
   5 -13   5   39.12    1.13
  -5  13  -5   41.50    1.28
   5 -13   6    1.83    0.24
  -5  13  -6    1.84    0.24
  -5  13  -7   86.74    2.20
   5 -13   8   13.32    0.47
  -5  13  -8   13.68    0.54
  -5  13  -9   21.21    0.62
   5 -13  10    7.79    0.26
  -5  13 -10    6.91    0.49
   5 -13  11    8.88    0.30
  -5  13 -11    8.15    0.37
   5 -13  12    1.26    0.17
  -5  13 -12    1.14    0.20
   5 -13  13   11.74    0.34
  -5  13 -13    9.78    0.61
   5 -13  14    0.51    0.30
  -5  13 -14    0.31    0.32
   5 -13  15    8.61    0.41
  -5  13 -15    8.13    0.80
   5 -12 -15    0.19    0.26
  -5  12  15    0.05    0.23
   5 -12 -14   13.93    0.51
  -5  12  14   12.98    0.47
   5 -12 -13    3.41    0.40
  -5  12  13    2.12    0.26
   5 -12 -12    0.74    0.29
  -5  12  12    0.48    0.19
   5 -12 -11    0.91    0.20
  -5  12  11    0.54    0.23
   5 -12 -10   23.71    0.98
  -5  12  10   28.03    1.12
   5 -12  -9    0.59    0.16
  -5  12   9    0.51    0.21
   5 -12  -8   44.83    1.13
  -5  12   8   48.89    1.73
   5 -12  -7    1.95    0.23
  -5  12   7    2.13    0.15
   5 -12  -6  118.90    3.96
  -5  12   6  139.89    2.32
   5 -12  -5    0.45    0.16
  -5  12   5    0.54    0.09
   5 -12  -4  187.35    6.17
  -5  12   4  192.97    3.62
   5 -12  -3    0.62    0.21
  -5  12   3    0.65    0.07
  -5  12   2   30.41    1.13
  -5  12   1    0.28    0.12
   5 -12   0   56.91    2.10
  -5  12   0   58.82    1.50
   5 -12   1    0.34    0.21
  -5  12  -1    0.16    0.19
   5 -12   2   26.94    0.83
  -5  12  -2   26.88    0.73
  -5  12  -3    0.26    0.11
   5 -12   4   13.18    0.73
  -5  12  -4   13.49    0.46
   5 -12   5    1.10    0.27
  -5  12  -5    0.99    0.18
   5 -12   6   82.53    2.14
  -5  12  -6   79.90    2.03
  -5  12  -7    0.17    0.13
   5 -12   8   42.19    0.75
  -5  12  -8   41.25    1.14
  -5  12  -9    0.27    0.24
   5 -12  10   12.21    0.30
  -5  12 -10   11.75    0.42
   5 -12  11    0.29    0.12
  -5  12 -11    0.10    0.12
   5 -12  12    9.34    0.37
  -5  12 -12    7.89    0.28
   5 -12  13    3.04    0.27
  -5  12 -13    3.03    0.33
   5 -12  14    2.11    0.28
  -5  12 -14    2.13    0.24
   5 -12  15    0.67    0.23
  -5  12 -15    0.65    0.25
   5 -12  16    6.80    0.47
  -5  12 -16    7.28    0.66
   5 -11 -16    0.23    0.28
  -5  11  16    0.15    0.37
   5 -11 -15   55.47    1.43
  -5  11  15   51.58    1.29
   5 -11 -14    0.02    0.25
  -5  11  14   -0.06    0.16
   5 -11 -13    2.19    0.20
  -5  11  13    1.96    0.24
   5 -11 -12    0.10    0.18
  -5  11  12    0.21    0.23
   5 -11 -11    7.74    0.29
  -5  11  11    6.99    0.41
   5 -11 -10    1.97    0.18
  -5  11  10    2.31    0.24
   5 -11  -9   76.97    1.79
  -5  11   9   70.63    2.50
   5 -11  -8    0.41    0.20
  -5  11   8    0.35    0.17
   5 -11  -7  100.62    2.37
  -5  11   7   96.49    2.30
   5 -11  -6   59.37    1.16
  -5  11   6   61.24    1.08
   5 -11  -5  154.53    3.54
  -5  11   5  156.37    3.07
   5 -11  -4   38.83    0.99
  -5  11   4   42.03    1.12
   5 -11  -3   38.47    1.35
  -5  11   3   37.26    1.02
   5 -11  -2    0.26    0.17
  -5  11   2    0.20    0.07
  -5  11   1  147.66    4.76
   5 -11   0    7.18    0.27
  -5  11   0    7.54    0.39
   5 -11   1  170.74    5.58
  -5  11  -1  176.92    4.16
   5 -11   2    0.36    0.21
  -5  11  -2    0.32    0.12
   5 -11   3   33.97    0.96
  -5  11  -3   33.38    0.99
   5 -11   4    0.78    0.26
  -5  11  -4    0.85    0.14
   5 -11   5   93.36    3.42
  -5  11  -5   96.56    3.61
   5 -11   6    5.91    0.42
  -5  11  -6    5.90    0.28
   5 -11   7  129.61    3.18
  -5  11  -7  122.83    4.52
   5 -11   8    0.42    0.25
  -5  11  -8   -0.05    0.26
   5 -11   9   64.53    1.17
   5 -11  10    4.53    0.44
  -5  11 -10    4.85    0.27
   5 -11  11   47.17    1.01
  -5  11 -11   45.54    1.18
   5 -11  12    0.72    0.19
  -5  11 -12    0.78    0.16
   5 -11  13   12.46    0.37
  -5  11 -13   10.70    0.45
   5 -11  14    2.48    0.22
  -5  11 -14    1.64    0.32
   5 -11  15    4.81    0.45
  -5  11 -15    3.88    0.35
   5 -11  16    0.08    0.24
  -5  11 -16    0.37    0.49
   5 -11  17    7.46    0.38
  -5  11 -17    7.51    0.42
   5 -10 -16   32.89    0.90
  -5  10  16   34.62    0.93
   5 -10 -15    0.30    0.36
  -5  10  15    0.26    0.30
   5 -10 -14   11.09    0.40
  -5  10  14   10.46    0.37
   5 -10 -13    5.08    0.27
  -5  10  13    4.62    0.34
   5 -10 -12    0.26    0.17
  -5  10  12    0.38    0.17
   5 -10 -11    9.98    0.33
  -5  10  11    9.77    0.48
   5 -10 -10   93.05    2.13
  -5  10  10   89.59    2.17
   5 -10  -9   17.43    0.49
  -5  10   9   16.64    0.48
   5 -10  -8  239.63    5.29
  -5  10   8  230.96    7.28
   5 -10  -7    4.80    0.19
  -5  10   7    4.90    0.19
   5 -10  -6  296.83    6.69
  -5  10   6  305.85    5.65
   5 -10  -5   16.94    0.40
  -5  10   5   17.42    0.43
   5 -10  -4    5.08    0.18
  -5  10   4    5.63    0.18
  -5  10   3   38.36    1.33
   5 -10  -2   23.43    0.70
  -5  10   2   23.77    0.55
   5 -10  -1   15.85    0.46
  -5  10   1   15.40    0.38
   5 -10   0  507.43   16.15
  -5  10   0  500.86   11.18
   5 -10   1    9.40    0.45
  -5  10  -1    9.14    0.35
  -5  10  -2  284.83    6.44
   5 -10   3    4.79    0.36
  -5  10  -3    4.93    0.35
   5 -10   4   70.49    1.76
  -5  10  -4   72.29    1.79
   5 -10   5    1.34    0.09
  -5  10  -5    1.35    0.17
   5 -10   6   64.73    1.36
  -5  10  -6   63.69    1.66
   5 -10   7   59.40    1.52
  -5  10  -7   56.55    1.63
   5 -10   8  109.03    2.23
  -5  10  -8  112.72    4.23
   5 -10   9    0.29    0.16
  -5  10  -9    0.12    0.13
   5 -10  10   99.68    1.76
  -5  10 -10   98.56    2.00
   5 -10  11    0.29    0.17
  -5  10 -11    0.02    0.14
   5 -10  12   31.16    0.70
  -5  10 -12   29.56    1.15
   5 -10  13   -0.01    0.40
  -5  10 -13    0.16    0.18
   5 -10  14    5.57    0.26
  -5  10 -14    4.93    0.31
   5 -10  15   -0.10    0.17
  -5  10 -15    0.05    0.19
   5 -10  16    8.49    0.28
  -5  10 -16    7.92    0.67
   5 -10  17    0.19    0.36
  -5  10 -17   -0.15    0.49
   5 -10  18    5.81    0.38
  -5  10 -18    4.20    0.53
   5  -9 -17    5.65    0.36
  -5   9  17    5.93    0.40
   5  -9 -16    2.23    0.21
  -5   9  16    2.93    0.29
   5  -9 -15   18.04    0.79
  -5   9  15   18.88    0.58
   5  -9 -14   17.74    0.55
  -5   9  14   18.05    0.55
   5  -9 -13    0.32    0.15
  -5   9  13    0.32    0.16
   5  -9 -12    8.95    0.34
  -5   9  12    9.08    0.40
   5  -9 -11   47.19    1.14
  -5   9  11   47.91    1.24
   5  -9 -10   22.62    0.61
  -5   9  10   22.96    0.65
   5  -9  -9  116.89    2.81
  -5   9   9  113.13    3.65
   5  -9  -8    3.65    0.25
  -5   9   8    3.68    0.25
   5  -9  -7  295.77    9.09
  -5   9   7  295.46    5.46
   5  -9  -6   18.29    0.77
  -5   9   6   17.22    0.35
   5  -9  -5  118.46    2.73
  -5   9   5  115.34    1.92
   5  -9  -4  319.39   10.20
  -5   9   4  308.56    5.71
   5  -9  -3    0.87    0.09
  -5   9   3    0.77    0.08
   5  -9  -2   28.02    0.73
  -5   9   2   29.75    0.66
   5  -9  -1  173.15    3.37
  -5   9   1  173.19    3.27
   5  -9   0   16.84    0.65
  -5   9   0   18.18    0.51
  -5   9  -1  282.99    6.42
   5  -9   2   82.62    1.66
  -5   9  -2   85.24    2.11
   5  -9   3  111.46    2.76
  -5   9  -3  117.21    2.91
   5  -9   4   57.26    1.44
  -5   9  -4   56.17    1.49
   5  -9   5   11.59    0.34
  -5   9  -5   12.25    0.40
  -5   9  -6   13.19    0.45
   5  -9   7   68.70    1.76
  -5   9  -7   68.30    2.59
   5  -9   8   16.85    0.48
  -5   9  -8   16.11    0.54
   5  -9   9  153.42    3.74
  -5   9  -9  145.96    4.78
   5  -9  10    3.48    0.18
  -5   9 -10    3.53    0.22
   5  -9  11   34.99    0.77
  -5   9 -11   36.44    0.96
   5  -9  12   11.73    0.34
  -5   9 -12   10.34    0.60
   5  -9  13    0.69    0.14
  -5   9 -13    0.44    0.19
   5  -9  14    0.14    0.31
  -5   9 -14   -0.02    0.15
   5  -9  15    3.48    0.35
  -5   9 -15    2.88    0.22
   5  -9  16    0.49    0.21
  -5   9 -16    0.59    0.22
   5  -9  17   10.80    0.31
  -5   9 -17    9.26    0.44
   5  -9  18    0.14    0.37
   5  -8 -17    2.87    0.27
  -5   8  17    3.19    0.23
   5  -8 -16   38.66    0.98
  -5   8  16   38.85    1.33
   5  -8 -15   12.52    0.41
  -5   8  15   12.83    0.54
   5  -8 -14   22.03    0.59
  -5   8  14   24.24    1.03
   5  -8 -13    0.53    0.15
  -5   8  13    0.63    0.22
   5  -8 -12   91.74    2.16
  -5   8  12   85.78    2.86
   5  -8 -11   49.92    1.21
  -5   8  11   50.80    1.72
   5  -8 -10  126.77    2.95
  -5   8  10  125.64    4.01
   5  -8  -9    1.80    0.14
  -5   8   9    1.77    0.15
   5  -8  -8  147.54    3.44
  -5   8   8  143.44    2.38
   5  -8  -7  125.05    4.18
  -5   8   7  134.78    2.56
   5  -8  -6  355.75   11.13
  -5   8   6  304.85    5.63
   5  -8  -5    5.35    0.16
  -5   8   5    5.68    0.17
   5  -8  -4  145.41    4.75
  -5   8   4  146.81    2.75
   5  -8  -3   55.78    1.38
  -5   8   3   56.51    1.39
   5  -8  -2  414.81   13.23
  -5   8   2  432.70    6.77
   5  -8  -1  234.46    5.32
  -5   8   1  238.55    4.50
   5  -8   0  302.37    6.99
  -5   8   0  296.49    4.74
   5  -8   1   65.00    2.22
  -5   8  -1   64.19    1.09
   5  -8   2  213.12    3.94
  -5   8  -2  225.21    5.24
   5  -8   3   44.23    1.20
  -5   8  -3   44.32    1.19
   5  -8   4   22.40    0.93
  -5   8  -4   23.95    1.07
   5  -8   5  271.96    5.15
  -5   8  -5  273.31    6.60
   5  -8   6   33.76    1.39
   5  -8   7    8.04    0.26
  -5   8  -7    8.44    0.34
   5  -8   8  366.42    6.78
  -5   8  -8  364.76    8.20
   5  -8   9   30.87    0.68
  -5   8  -9   30.39    0.68
   5  -8  10  175.08    3.36
  -5   8 -10  178.35    4.41
   5  -8  11    2.15    0.13
  -5   8 -11    2.28    0.15
   5  -8  12   12.72    0.46
  -5   8 -12   11.77    0.32
   5  -8  13    0.20    0.15
  -5   8 -13    0.15    0.18
   5  -8  14    1.35    0.25
  -5   8 -14    1.61    0.18
   5  -8  15    2.48    0.24
  -5   8 -15    2.20    0.18
   5  -8  16   17.91    0.46
  -5   8 -16   17.18    0.41
   5  -8  17    0.35    0.26
  -5   8 -17    0.19    0.22
   5  -8  18   12.77    0.46
  -5   8 -18   11.93    0.48
   5  -7 -17   14.81    0.50
  -5   7  17   15.67    0.49
   5  -7 -16    4.90    0.27
  -5   7  16    5.30    0.26
   5  -7 -15   31.34    0.82
  -5   7  15   33.81    0.88
   5  -7 -14    7.41    0.30
  -5   7  14    7.68    0.29
   5  -7 -13   78.49    1.85
  -5   7  13   82.58    2.79
   5  -7 -12   47.17    1.11
  -5   7  12   48.41    1.62
   5  -7 -11   96.95    2.35
  -5   7  11   93.75    2.24
   5  -7 -10    0.14    0.11
  -5   7  10    0.34    0.16
   5  -7  -9   14.27    0.45
  -5   7   9   14.23    0.42
   5  -7  -8    0.20    0.16
  -5   7   8    0.23    0.06
   5  -7  -7  240.29    5.37
  -5   7   7  222.68    3.59
   5  -7  -6   10.67    0.33
  -5   7   6   10.95    0.27
   5  -7  -5  197.96    4.45
  -5   7   5  205.24    4.67
   5  -7  -4  137.74    3.41
  -5   7   4  137.58    2.66
   5  -7  -3  554.50   17.47
  -5   7   3  544.79    9.83
   5  -7  -2  204.97    6.77
  -5   7   2  178.07    2.93
   5  -7  -1  200.32    6.53
  -5   7   1  234.45    5.39
   5  -7   0    0.19    0.06
  -5   7   0    0.29    0.05
   5  -7   1  203.33    4.61
  -5   7  -1  210.61    3.95
   5  -7   2  300.81    7.25
  -5   7  -2  299.21    7.25
   5  -7   3  565.20   17.81
  -5   7  -3  596.78   13.32
   5  -7   4   96.61    2.35
  -5   7  -4   96.81    3.21
   5  -7   5   51.35    1.75
   5  -7   6    6.44    0.18
  -5   7  -6    7.21    0.40
   5  -7   7  183.02    3.77
  -5   7  -7  176.91    4.35
   5  -7   8    0.08    0.09
  -5   7  -8    0.08    0.12
   5  -7   9  181.21    2.97
  -5   7  -9  184.14    3.57
   5  -7  10    0.22    0.11
  -5   7 -10    0.17    0.11
   5  -7  11   55.24    1.17
  -5   7 -11   53.15    0.97
   5  -7  12   28.12    0.57
  -5   7 -12   27.60    0.85
   5  -7  13    6.28    0.23
  -5   7 -13    5.91    0.27
   5  -7  14   13.19    0.35
  -5   7 -14   13.14    0.66
   5  -7  15    6.04    0.24
  -5   7 -15    5.77    0.24
   5  -7  16    0.07    0.36
  -5   7 -16   -0.04    0.26
   5  -7  17   20.32    0.49
  -5   7 -17   19.84    0.55
   5  -7  18    0.50    0.29
  -5   7 -18    0.30    0.27
   5  -6 -18    5.65    0.42
  -5   6  18    5.66    0.35
   5  -6 -17    1.33    0.19
  -5   6  17    1.39    0.22
   5  -6 -16   18.70    0.58
  -5   6  16   19.24    0.61
   5  -6 -15   11.31    0.39
  -5   6  15   11.36    0.38
   5  -6 -14   55.07    1.37
  -5   6  14   55.43    1.79
   5  -6 -13   29.58    0.78
  -5   6  13   30.47    0.80
   5  -6 -12  125.42    2.86
  -5   6  12  118.79    3.91
   5  -6 -11   30.05    0.77
  -5   6  11   30.86    0.80
   5  -6 -10    6.95    0.27
  -5   6  10    7.45    0.36
   5  -6  -9    0.33    0.10
  -5   6   9    0.33    0.06
   5  -6  -8  147.54    3.36
  -5   6   8  152.40    2.96
   5  -6  -7   -0.02    0.07
  -5   6   7   -0.03    0.08
   5  -6  -6   75.02    1.47
  -5   6   6   73.58    1.79
   5  -6  -5  225.19    5.27
  -5   6   5  242.01    4.57
   5  -6  -4  290.94    5.41
  -5   6   4  299.57    6.88
   5  -6  -3   32.11    0.77
  -5   6   3   32.91    0.70
   5  -6  -2  354.46    7.94
  -5   6   2  392.94    7.12
   5  -6  -1   41.95    0.90
  -5   6   1   43.34    0.80
   5  -6   0    3.71    0.15
  -5   6   0    3.89    0.14
   5  -6   1  113.62    2.75
  -5   6  -1  121.98    2.33
   5  -6   2  519.79   16.57
  -5   6  -2  541.36   12.01
   5  -6   3    4.55    0.15
  -5   6  -3    4.51    0.18
   5  -6   4  416.60    9.41
   5  -6   5    1.95    0.12
   5  -6   6  294.45    6.81
  -5   6  -6  306.72    7.11
   5  -6   7   96.66    1.94
  -5   6  -7  102.00    2.50
   5  -6   8  213.22    3.51
  -5   6  -8  217.95    4.22
   5  -6   9    0.09    0.08
  -5   6  -9    0.06    0.11
   5  -6  10   25.03    0.72
  -5   6 -10   24.30    0.57
   5  -6  11   62.66    1.51
  -5   6 -11   63.80    1.37
   5  -6  12   58.53    1.97
  -5   6 -12   57.95    1.02
   5  -6  13    0.39    0.12
  -5   6 -13    0.33    0.17
   5  -6  14    9.25    0.33
  -5   6 -14    8.74    0.36
   5  -6  15    8.71    0.31
  -5   6 -15    9.59    0.32
   5  -6  16    9.05    0.37
  -5   6 -16    9.31    0.40
   5  -6  17    2.52    0.27
  -5   6 -17    2.49    0.23
   5  -6  18    8.79    0.43
  -5   6 -18    8.21    0.34
   5  -5 -18    5.27    0.33
  -5   5  18    5.10    0.30
   5  -5 -17    5.82    0.27
  -5   5  17    6.54    0.36
   5  -5 -16    3.79    0.22
  -5   5  16    4.10    0.32
   5  -5 -15   27.19    0.72
  -5   5  15   28.80    0.78
   5  -5 -14    1.31    0.14
  -5   5  14    1.37    0.18
   5  -5 -13  197.33    4.49
  -5   5  13  192.25    6.13
   5  -5 -12   30.76    0.91
  -5   5  12   31.11    0.82
   5  -5 -11   34.92    0.93
  -5   5  11   35.00    0.90
   5  -5 -10   25.88    0.57
  -5   5  10   26.52    0.60
   5  -5  -9  253.67    4.64
  -5   5   9  250.25    5.68
   5  -5  -8    0.32    0.11
  -5   5   8    0.40    0.08
   5  -5  -7  403.86    7.35
  -5   5   7  399.50    7.34
   5  -5  -6  132.14    3.19
  -5   5   6  130.82    3.02
   5  -5  -5  131.04    2.54
  -5   5   5  134.01    2.26
   5  -5  -4    0.61    0.10
  -5   5   4    0.51    0.06
   5  -5  -2   64.45    1.34
  -5   5   2   66.18    1.38
   5  -5  -1   50.98    1.09
  -5   5   1   52.51    0.95
   5  -5   0    2.66    0.10
  -5   5   0    3.00    0.14
   5  -5   1  269.50    5.18
  -5   5  -1  265.91    4.41
   5  -5   2   12.93    0.57
  -5   5  -2   12.75    0.40
   5  -5   3  446.97   14.12
  -5   5  -3  456.93   10.19
   5  -5   4  309.07    6.02
  -5   5  -4  304.71    9.85
   5  -5   5   10.99    0.31
  -5   5  -5   10.98    0.35
   5  -5   6   38.00    0.73
  -5   5  -6   38.11    1.09
   5  -5   7  302.52    7.18
  -5   5  -7  296.42    5.59
   5  -5   8    3.60    0.15
  -5   5  -8    3.93    0.24
   5  -5   9   18.18    0.49
  -5   5  -9   18.45    0.52
   5  -5  10    6.11    0.21
  -5   5 -10    6.65    0.27
   5  -5  11   84.18    1.63
  -5   5 -11   82.91    2.15
   5  -5  12   14.38    0.59
  -5   5 -12   13.82    0.32
   5  -5  13   93.84    2.13
  -5   5 -13   89.00    2.17
   5  -5  14   14.68    0.42
  -5   5 -14   13.51    0.66
   5  -5  15   13.50    0.49
  -5   5 -15   12.93    0.37
   5  -5  16    0.33    0.16
  -5   5 -16    0.40    0.19
   5  -5  17    8.87    0.37
  -5   5 -17    8.54    0.33
   5  -5  18    1.29    0.27
  -5   5 -18    1.18    0.38
  -5   5 -19    4.52    0.47
   5  -4 -18   17.77    0.56
  -5   4  18   17.15    0.56
   5  -4 -17    0.34    0.20
  -5   4  17   -0.01    0.16
   5  -4 -16    3.72    0.30
  -5   4  16    4.86    0.36
   5  -4 -15    1.78    0.23
  -5   4  15    1.45    0.20
   5  -4 -14  156.68    3.64
  -5   4  14  155.23    5.25
   5  -4 -13    1.20    0.11
  -5   4  13    1.41    0.14
   5  -4 -12   91.90    2.22
  -5   4  12   92.77    3.09
   5  -4 -11    5.48    0.18
  -5   4  11    5.37    0.23
   5  -4 -10   55.63    1.12
  -5   4  10   54.13    1.13
   5  -4  -9   55.50    1.16
  -5   4   9   54.30    1.35
   5  -4  -8  461.11    8.42
  -5   4   8  470.80   10.61
   5  -4  -7   70.19    1.41
  -5   4   7   70.59    1.39
   5  -4  -6    7.18    0.20
  -5   4   6    7.56    0.22
   5  -4  -5    2.72    0.14
  -5   4   5    2.64    0.10
   5  -4  -3  133.75    3.16
  -5   4   3  133.47    2.66
   5  -4  -2  651.06   20.47
   5  -4  -1    1.57    0.08
  -5   4   1    1.51    0.10
   5  -4   0   83.18    2.10
  -5   4   0   88.13    2.18
   5  -4   1   56.13    1.47
  -5   4  -1   53.54    1.45
   5  -4   3   52.94    1.42
  -5   4  -3   54.41    1.94
   5  -4   4  104.60    2.18
  -5   4  -4  103.34    2.55
   5  -4   5  104.66    1.79
  -5   4  -5  105.85    2.67
   5  -4   6  168.31    3.25
  -5   4  -6  168.29    6.00
   5  -4   7   26.47    0.61
  -5   4  -7   26.86    0.72
   5  -4   8   40.57    0.83
  -5   4  -8   39.21    1.52
   5  -4   9    3.35    0.16
  -5   4  -9    3.66    0.21
   5  -4  10    0.75    0.22
  -5   4 -10    0.60    0.11
   5  -4  11   16.89    0.68
  -5   4 -11   15.99    0.34
   5  -4  12  149.35    2.87
  -5   4 -12  143.70    2.74
   5  -4  13    0.22    0.17
  -5   4 -13    0.14    0.11
   5  -4  14   34.68    0.75
  -5   4 -14   32.66    0.75
   5  -4  15    8.48    0.45
  -5   4 -15    8.41    0.25
   5  -4  16    7.66    0.29
  -5   4 -16    7.87    0.32
   5  -4  17    0.09    0.21
  -5   4 -17    0.07    0.22
   5  -4  18    1.89    0.49
  -5   4 -18    1.99    0.33
  -5   4 -19    0.14    0.36
   5  -3 -18    0.23    0.21
  -5   3  18    0.01    0.18
   5  -3 -17    8.67    0.37
  -5   3  17    9.02    0.46
   5  -3 -16    0.26    0.16
  -5   3  16    0.51    0.14
   5  -3 -15  105.62    2.05
  -5   3  15  107.13    3.59
   5  -3 -14    4.27    0.21
  -5   3  14    4.52    0.22
   5  -3 -13  179.44    3.30
  -5   3  13  181.29    5.85
   5  -3 -12   32.05    0.73
  -5   3  12   32.02    0.89
   5  -3 -11    5.61    0.18
  -5   3  11    5.60    0.18
   5  -3 -10   22.77    0.52
  -5   3  10   22.18    0.63
   5  -3  -9  259.43    4.85
  -5   3   9  252.79    5.74
   5  -3  -8    8.50    0.21
  -5   3   8    8.28    0.23
   5  -3  -7    2.88    0.12
  -5   3   7    3.13    0.12
   5  -3  -6    1.52    0.09
  -5   3   6    1.60    0.08
   5  -3  -5   87.62    3.00
  -5   3   5  101.37    2.00
   5  -3  -4  215.37    4.17
  -5   3   4  215.00    3.48
   5  -3  -2   72.46    1.79
  -5   3   2   72.00    1.45
   5  -3  -1   13.97    0.36
  -5   3   1   13.24    0.29
   5  -3   0   28.88    0.67
  -5   3   0   29.22    0.55
  -5   3  -2  180.14    4.22
   5  -3   3  725.30   23.40
  -5   3  -3  717.27   15.94
   5  -3   4   12.79    0.40
  -5   3  -4   13.29    0.39
   5  -3   5  121.25    2.84
  -5   3  -5  123.74    2.16
   5  -3   6   50.62    1.07
  -5   3  -6   51.83    1.08
   5  -3   7  737.38   16.67
  -5   3  -7  742.93   16.64
   5  -3   8   93.47    1.64
  -5   3  -8   94.08    1.88
   5  -3   9   20.66    0.44
  -5   3  -9   20.61    0.48
   5  -3  10   17.98    0.46
  -5   3 -10   17.87    0.44
   5  -3  11  107.41    2.08
  -5   3 -11  106.84    2.62
   5  -3  12    3.00    0.16
  -5   3 -12    3.02    0.18
   5  -3  13   81.09    2.02
  -5   3 -13   79.77    1.62
   5  -3  14   -0.06    0.15
  -5   3 -14    0.11    0.14
   5  -3  15   14.94    0.40
  -5   3 -15   14.83    0.43
   5  -3  16    1.77    0.18
  -5   3 -16    1.82    0.33
   5  -3  17    5.68    0.28
  -5   3 -17    6.43    0.33
   5  -3  18   -0.12    0.43
  -5   3 -18    0.25    0.53
   5  -2 -18    0.94    0.30
  -5   2  18    0.81    0.24
   5  -2 -17   13.73    0.42
  -5   2  17   12.70    0.57
   5  -2 -16   17.40    0.55
  -5   2  16   15.70    0.46
   5  -2 -15   37.22    1.02
  -5   2  15   35.18    0.93
   5  -2 -14  142.92    2.90
  -5   2  14  148.38    2.86
   5  -2 -13   29.06    0.57
  -5   2  13   28.02    0.61
   5  -2 -12   30.77    0.70
  -5   2  12   30.55    0.78
   5  -2 -11    9.77    0.24
  -5   2  11   10.02    0.27
   5  -2 -10  157.54    3.82
  -5   2  10  149.04    2.89
   5  -2  -9   39.59    0.85
  -5   2   9   38.05    1.00
   5  -2  -8  117.41    2.28
  -5   2   8  114.59    2.19
   5  -2  -7   41.02    0.79
  -5   2   7   40.22    0.87
   5  -2  -6    1.06    0.08
  -5   2   6    0.85    0.06
   5  -2  -5   19.90    0.41
  -5   2   5   18.99    0.45
   5  -2  -3  337.96    6.37
  -5   2   3  348.12    5.57
   5  -2  -2  137.02    2.74
  -5   2   2  137.96    3.33
   5  -2  -1   11.73    0.26
  -5   2   1   11.14    0.33
   5  -2   0  264.24    4.37
  -5   2   0  266.08    6.16
   5  -2   1  188.55    6.28
  -5   2  -1  197.07    6.61
   5  -2   3  137.60    2.38
  -5   2  -3  139.34    2.75
   5  -2   4   67.75    1.32
  -5   2  -4   63.59    1.61
   5  -2   5  224.02    5.26
  -5   2  -5  219.34    3.66
   5  -2   6  113.16    2.30
  -5   2  -6  112.21    2.73
   5  -2   7    9.65    0.24
  -5   2  -7   10.34    0.33
   5  -2   8   76.47    1.59
  -5   2  -8   77.59    1.34
   5  -2   9   57.97    1.26
  -5   2  -9   56.21    2.04
   5  -2  10   83.62    1.75
  -5   2 -10   83.62    1.67
   5  -2  11    2.72    0.18
  -5   2 -11    2.99    0.13
   5  -2  12  184.69    6.76
  -5   2 -12  180.30    3.38
   5  -2  13    0.96    0.18
  -5   2 -13    1.06    0.16
   5  -2  14   10.77    0.31
  -5   2 -14   10.57    0.33
   5  -2  15    3.02    0.22
  -5   2 -15    3.59    0.24
   5  -2  16    7.32    0.32
  -5   2 -16    7.19    0.29
   5  -2  17    0.18    0.17
  -5   2 -17    0.00    0.20
  -5   2 -18    5.41    0.47
   5  -1 -19    9.48    0.53
  -5   1  19    8.76    0.60
   5  -1 -18   -0.12    0.17
  -5   1  18   -0.02    0.20
   5  -1 -17   29.85    0.79
  -5   1  17   -0.68    0.25
   5  -1 -16   10.17    0.31
  -5   1  16   10.74    0.44
   5  -1 -15   67.03    1.34
  -5   1  15   67.05    1.61
   5  -1 -14    4.08    0.29
  -5   1  14    3.86    0.26
   5  -1 -13   34.41    1.23
  -5   1  13   36.44    1.45
   5  -1 -12   20.59    0.48
  -5   1  12   21.14    0.64
   5  -1 -11  112.46    2.26
  -5   1  11  117.61    2.26
   5  -1 -10   95.15    1.92
  -5   1  10   90.32    1.78
   5  -1  -9  506.28    9.28
  -5   1   9  486.36    8.88
   5  -1  -8   12.84    0.34
  -5   1   8   12.40    0.37
   5  -1  -7   34.10    0.73
  -5   1   7   32.31    0.70
   5  -1  -6  126.16    2.50
  -5   1   6  126.97    2.14
   5  -1  -5  794.03   25.96
  -5   1   5  803.37   25.16
   5  -1  -4  127.25    2.53
  -5   1   4  125.87    2.15
   5  -1  -3 1187.78   37.84
   5  -1  -2  366.18    6.85
  -5   1   2  367.18    8.33
   5  -1  -1  188.25    3.76
  -5   1   1  189.38    4.52
   5  -1   2   13.30    0.36
  -5   1  -2   13.47    0.32
   5  -1   3  182.64    3.49
  -5   1  -3  184.10    3.58
   5  -1   4    3.60    0.17
  -5   1  -4    3.55    0.22
   5  -1   5   26.76    0.68
  -5   1  -5   25.61    0.62
   5  -1   6   25.00    0.61
  -5   1  -6   24.63    0.75
   5  -1   7   80.17    1.39
  -5   1  -7   78.89    1.93
   5  -1   8   28.10    0.77
  -5   1  -8   28.95    0.55
   5  -1   9    1.92    0.17
  -5   1  -9    1.79    0.10
   5  -1  10   68.02    2.26
  -5   1 -10   69.17    1.20
   5  -1  11  156.18    2.96
  -5   1 -11  160.89    3.75
   5  -1  12    0.35    0.12
  -5   1 -12    0.32    0.17
   5  -1  13   52.06    0.95
  -5   1 -13   51.30    0.92
   5  -1  14    1.01    0.21
  -5   1 -14    0.86    0.15
   5  -1  15    4.97    0.28
  -5   1 -15    4.92    0.25
   5  -1  16    2.72    0.21
  -5   1 -16    2.45    0.26
   5  -1  17    6.81    0.90
  -5   1 -17    5.85    0.42
   5   0 -19    0.22    0.20
  -5   0  19    0.05    0.20
   5   0 -18   22.10    0.53
  -5   0  18   21.92    0.83
   5   0 -17    2.39    0.22
  -5   0  17    2.38    0.24
   5   0 -16   91.93    2.14
  -5   0  16   92.06    3.07
   5   0 -15    1.14    0.13
  -5   0  15    1.28    0.18
   5   0 -14   78.64    1.55
  -5   0  14   79.12    2.00
   5   0 -13   40.35    0.89
  -5   0  13   40.97    0.91
   5   0 -12   44.63    1.14
  -5   0  12   46.44    1.72
   5   0 -11   10.03    0.26
  -5   0  11    9.96    0.32
   5   0 -10  119.20    2.48
  -5   0  10  118.14    2.79
   5   0  -9    0.75    0.09
  -5   0   9    0.79    0.09
   5   0  -8  127.39    3.18
  -5   0   8  123.72    2.39
   5   0  -7    3.33    0.18
  -5   0   7    3.15    0.16
   5   0  -6  262.92    8.60
  -5   0   6  263.67    6.05
   5   0  -5  118.10    2.91
  -5   0   5  117.25    2.26
   5   0  -4  626.43   11.49
  -5   0   4  606.65   13.44
   5   0  -3  270.02    5.16
  -5   0   3  269.72    4.37
   5   0  -2  177.15    3.46
  -5   0   2  176.84    3.36
   5   0  -1  122.31    3.01
  -5   0   1  126.10    2.16
  -5   0   0  643.08   20.20
   5   0   1   92.64    1.64
  -5   0  -1   92.41    3.40
   5   0   2  486.92    8.91
  -5   0  -2  490.20   11.37
   5   0   3  174.00    3.41
  -5   0  -3  170.62    3.89
   5   0   4   84.45    1.72
  -5   0  -4   88.56    2.26
   5   0   5    4.25    0.18
  -5   0  -5    4.63    0.21
   5   0   6  370.99    6.96
  -5   0  -6  366.09    6.79
   5   0   7   89.69    1.78
  -5   0  -7   91.79    2.21
   5   0   8  105.49    3.54
  -5   0  -8  104.94    1.85
   5   0   9   29.35    0.61
  -5   0  -9   31.11    1.14
   5   0  10   90.14    1.78
  -5   0 -10   91.83    1.55
   5   0  11   15.82    0.46
  -5   0 -11   15.34    0.47
   5   0  12   77.71    1.97
  -5   0 -12   77.41    1.52
   5   0  13   35.19    0.80
  -5   0 -13   36.42    0.82
   5   0  14   14.05    0.51
  -5   0 -14   15.13    0.37
   5   0  15    0.12    0.19
  -5   0 -15    0.13    0.22
   5   0  16   11.93    0.43
  -5   0 -16   12.46    0.37
  -5   0 -17    0.27    0.38
   5   1 -19    4.87    0.31
  -5  -1  19    4.95    0.29
   5   1 -18    2.40    0.19
  -5  -1  18    2.70    0.22
   5   1 -17   17.59    0.45
  -5  -1  17   18.50    0.46
   5   1 -16   21.70    0.47
  -5  -1  16   21.83    0.52
   5   1 -15   14.34    0.40
  -5  -1  15   14.99    0.40
   5   1 -14    0.40    0.11
  -5  -1  14    0.21    0.08
   5   1 -13   84.25    1.55
  -5  -1  13   85.87    2.24
   5   1 -12    3.93    0.15
  -5  -1  12    3.92    0.17
   5   1 -11   48.78    1.28
  -5  -1  11   47.95    0.87
   5   1 -10    0.64    0.09
  -5  -1  10    0.53    0.10
   5   1  -9   14.86    0.45
  -5  -1   9   14.53    0.38
   5   1  -8   60.53    1.73
  -5  -1   8   59.99    1.07
   5   1  -7  176.05    2.96
  -5  -1   7  174.44    2.93
   5   1  -6  196.24    3.80
  -5  -1   6  199.01    4.69
   5   1  -5  345.56    6.40
  -5  -1   5  351.38    6.59
   5   1  -4    2.90    0.10
  -5  -1   4    2.74    0.11
   5   1  -3  333.59    6.33
  -5  -1   3  341.19    7.88
   5   1  -2    3.65    0.28
  -5  -1   2    3.26    0.14
  -5  -1   1  452.28   14.52
   5   1   0  114.42    2.78
  -5  -1   0  116.78    2.95
   5   1   1  384.15    7.24
  -5  -1  -1  368.24    8.32
   5   1   2  271.26    5.11
  -5  -1  -2  264.92    5.00
   5   1   3  188.14    4.29
  -5  -1  -3  189.30    3.66
   5   1   4    1.15    0.12
  -5  -1  -4    1.22    0.11
   5   1   5  171.36    3.31
  -5  -1  -5  171.52    5.49
   5   1   6   14.78    0.37
  -5  -1  -6   15.61    0.72
   5   1   7  118.88    2.38
  -5  -1  -7  120.29    2.31
   5   1   8    2.89    0.14
  -5  -1  -8    3.01    0.16
   5   1   9   92.71    1.80
  -5  -1  -9   90.23    3.07
   5   1  10   49.94    1.31
  -5  -1 -10   51.21    1.11
   5   1  11   66.09    1.64
  -5  -1 -11   65.02    1.72
   5   1  12   21.22    0.51
  -5  -1 -12   20.93    0.44
   5   1  13   38.23    0.84
  -5  -1 -13   39.15    0.86
   5   1  14    5.89    0.25
  -5  -1 -14    6.13    0.46
   5   1  15    8.26    0.34
  -5  -1 -15    9.23    0.64
   5   1  16    2.13    0.28
  -5  -1 -16    2.57    0.57
   5   1  17    7.42    0.59
  -5  -1 -17    6.87    0.77
   5   2 -20    4.62    0.52
   5   2 -19    2.05    0.19
  -5  -2  19    1.64    0.22
   5   2 -18   24.50    0.76
  -5  -2  18   26.92    0.75
   5   2 -17    2.63    0.19
  -5  -2  17    2.67    0.23
   5   2 -16    6.01    0.21
  -5  -2  16    6.27    0.31
   5   2 -15   15.33    0.36
  -5  -2  15   16.08    0.49
   5   2 -14   27.88    0.64
  -5  -2  14   26.66    0.62
   5   2 -13    6.82    0.29
  -5  -2  13    7.10    0.20
   5   2 -12  140.06    3.24
  -5  -2  12  141.38    2.43
   5   2 -11   12.02    0.29
  -5  -2  11   12.58    0.35
   5   2 -10   27.99    0.54
  -5  -2  10   26.77    0.63
   5   2  -9   82.36    1.97
  -5  -2   9   82.49    1.50
   5   2  -8  291.70    5.47
  -5  -2   8  288.47    6.51
   5   2  -7   20.47    0.50
  -5  -2   7   21.03    0.45
   5   2  -6  294.71    5.53
  -5  -2   6  295.88    4.79
   5   2  -5  146.96    3.38
  -5  -2   5  148.06    2.93
   5   2  -4   28.32    0.62
  -5  -2   4   28.66    0.67
   5   2  -3   23.05    0.54
  -5  -2   3   22.32    0.62
   5   2  -2  287.12    9.24
  -5  -2   2  307.42    7.17
   5   2  -1   23.04    0.65
  -5  -2   1   22.68    0.62
   5   2   0  102.16    1.78
  -5  -2   0  104.36    2.14
   5   2   1  112.06    2.19
  -5  -2  -1  109.04    2.60
   5   2   2  216.71    5.11
  -5  -2  -2  221.28    4.25
   5   2   3   18.77    0.47
  -5  -2  -3   17.83    0.42
   5   2   4  216.49    5.16
  -5  -2  -4  201.08    4.63
   5   2   5   37.69    1.55
  -5  -2  -5   34.79    1.19
   5   2   6   23.91    0.67
  -5  -2  -6   23.65    0.53
   5   2   7   13.46    0.34
  -5  -2  -7   13.55    0.36
   5   2   8   95.16    3.19
  -5  -2  -8   96.12    1.95
  -5  -2  -9   35.23    0.79
   5   2  10   29.02    0.83
  -5  -2 -10   30.47    0.68
   5   2  11    2.81    0.18
  -5  -2 -11    2.56    0.19
   5   2  12   27.62    0.67
  -5  -2 -12   30.04    1.13
   5   2  13   12.86    0.38
  -5  -2 -13   12.61    0.38
   5   2  14   35.89    1.33
  -5  -2 -14   35.92    0.69
   5   2  15    0.19    0.20
  -5  -2 -15   -0.06    0.28
  -5  -2 -16    1.66    0.42
   5   3 -20    0.01    0.39
  -5  -3  20    0.43    0.42
   5   3 -19   14.34    0.50
   5   3 -18   -0.01    0.24
  -5  -3  18    0.34    0.24
   5   3 -17   16.11    0.39
  -5  -3  17   16.63    0.53
   5   3 -16    0.18    0.17
  -5  -3  16    0.00    0.11
   5   3 -15    7.39    0.23
  -5  -3  15    7.45    0.40
   5   3 -14    8.83    0.33
  -5  -3  14    8.79    0.23
   5   3 -13  182.62    2.95
  -5  -3  13  184.26    3.06
   5   3 -12    2.27    0.13
  -5  -3  12    2.28    0.15
   5   3 -11   97.49    1.96
  -5  -3  11   95.09    2.39
   5   3 -10    2.87    0.20
  -5  -3  10    3.16    0.13
   5   3  -9  131.40    2.31
  -5  -3   9  129.05    2.16
   5   3  -8    0.23    0.13
  -5  -3   8    0.18    0.07
   5   3  -7  541.73    9.71
  -5  -3   7  534.41    9.87
   5   3  -6   74.07    1.28
  -5  -3   6   71.61    1.50
   5   3  -5  155.85    3.03
  -5  -3   5  157.23    2.66
   5   3  -4   34.83    0.71
  -5  -3   4   34.41    0.77
   5   3  -3  466.38   10.51
  -5  -3   3  470.70   10.55
   5   3  -2    8.58    0.33
  -5  -3   2    8.60    0.23
   5   3  -1  246.81    4.17
  -5  -3   1  242.57    4.61
   5   3   0    3.16    0.15
  -5  -3   0    2.60    0.11
   5   3   1  101.53    1.99
  -5  -3  -1  103.18    2.13
   5   3   2   65.86    1.61
  -5  -3  -2   62.20    1.50
   5   3   3  492.42    9.05
  -5  -3  -3  488.67    8.97
   5   3   4   72.07    1.68
  -5  -3  -4   70.47    1.81
   5   3   5    3.88    0.14
  -5  -3  -5    3.69    0.15
   5   3   6    3.57    0.16
  -5  -3  -6    3.32    0.23
   5   3   7   47.19    0.97
  -5  -3  -7   46.76    1.20
   5   3   8    0.38    0.15
  -5  -3  -8    0.34    0.12
   5   3   9  137.20    2.34
  -5  -3  -9  141.07    3.43
   5   3  10    4.94    0.24
  -5  -3 -10    4.92    0.26
  -5  -3 -11    7.31    0.35
   5   3  12    0.02    0.14
  -5  -3 -12    0.19    0.18
   5   3  13   44.19    1.06
  -5  -3 -13   44.97    1.67
  -5  -3 -14    3.34    0.24
  -5  -3 -15    8.94    0.39
   5   4 -20    5.32    0.68
  -5  -4  20    5.41    0.54
   5   4 -19    1.83    0.46
   5   4 -18   21.64    0.47
  -5  -4  18   20.95    0.54
   5   4 -17    3.08    0.27
  -5  -4  17    3.01    0.27
   5   4 -16    1.20    0.25
  -5  -4  16    1.00    0.14
   5   4 -15    0.60    0.15
  -5  -4  15    0.47    0.12
   5   4 -14   20.30    0.49
  -5  -4  14   20.13    0.47
   5   4 -13    0.24    0.12
  -5  -4  13    0.29    0.09
   5   4 -12  109.70    2.12
  -5  -4  12  109.08    2.04
   5   4 -11    2.47    0.15
  -5  -4  11    2.47    0.12
   5   4 -10   39.97    0.90
  -5  -4  10   39.80    0.86
   5   4  -9    1.59    0.12
  -5  -4   9    1.86    0.11
   5   4  -8  118.51    2.38
  -5  -4   8  120.99    2.37
   5   4  -7  232.79    4.64
  -5  -4   7  229.41    3.78
   5   4  -6   16.55    0.40
  -5  -4   6   17.65    0.38
   5   4  -5   16.87    0.47
  -5  -4   5   17.07    0.43
   5   4  -4  268.63    6.06
  -5  -4   4  262.66    4.89
   5   4  -3    1.39    0.12
  -5  -4   3    1.38    0.09
   5   4  -2  873.38   16.08
  -5  -4   2  880.69   28.22
   5   4  -1    6.71    0.19
  -5  -4   1    6.50    0.18
   5   4   0   69.35    1.39
  -5  -4   0   70.07    1.51
   5   4   1   61.57    1.30
  -5  -4  -1   60.76    1.09
   5   4   2  444.04    8.18
  -5  -4  -2  448.63   10.09
   5   4   3    0.20    0.09
  -5  -4  -3    0.41    0.09
   5   4   4  261.54    5.01
  -5  -4  -4  256.41    8.48
   5   4   5    4.62    0.16
  -5  -4  -5    5.06    0.22
   5   4   6   24.86    0.55
  -5  -4  -6   24.15    0.59
   5   4   7   -0.03    0.11
  -5  -4  -7    0.03    0.12
   5   4   8  237.30    3.86
  -5  -4  -8  240.23    5.61
   5   4   9    0.76    0.12
  -5  -4  -9    0.51    0.17
   5   4  10   13.92    0.40
  -5  -4 -10   14.44    0.49
   5   4  11   -0.12    0.17
  -5  -4 -11   -0.06    0.15
   5   4  12   22.26    0.64
  -5  -4 -12   25.30    0.73
   5   4  13    0.14    0.19
  -5  -4 -13    0.21    0.17
   5   4  14   23.20    0.70
  -5  -4 -14   25.69    0.82
  -5  -4 -15    1.14    0.62
   5   5 -20    1.26    0.35
  -5  -5  20    1.15    0.28
   5   5 -19    3.92    0.46
  -5  -5  19    4.16    0.49
   5   5 -18    1.89    0.27
  -5  -5  18    1.37    0.22
   5   5 -17   14.60    0.40
  -5  -5  17   13.63    0.49
   5   5 -16    0.08    0.16
  -5  -5  16    0.12    0.15
   5   5 -15   10.24    0.33
  -5  -5  15   10.20    0.30
   5   5 -14    0.40    0.15
  -5  -5  14    0.41    0.13
   5   5 -13   37.34    0.80
  -5  -5  13   38.22    0.82
   5   5 -12   11.59    0.34
  -5  -5  12   11.69    0.33
   5   5 -11   27.04    0.86
  -5  -5  11   27.87    0.64
   5   5 -10   10.54    0.28
  -5  -5  10   10.89    0.30
   5   5  -9  100.67    2.06
  -5  -5   9   98.39    1.93
   5   5  -8    0.67    0.11
  -5  -5   8    0.70    0.08
   5   5  -7   40.94    1.11
  -5  -5   7   40.62    0.77
   5   5  -6    8.54    0.31
  -5  -5   6    8.53    0.23
  -5  -5   5    1.81    0.08
   5   5  -4    0.29    0.10
  -5  -5   4    0.27    0.09
   5   5  -3  131.26    2.30
  -5  -5   3  125.74    3.10
   5   5  -2    8.24    0.53
  -5  -5   2    8.29    0.22
   5   5  -1    4.66    0.14
  -5  -5   1    4.59    0.21
   5   5   0   69.73    1.75
  -5  -5   0   70.24    1.26
   5   5   1    2.12    0.12
  -5  -5  -1    2.14    0.13
   5   5   2   29.56    0.56
  -5  -5  -2   29.32    0.82
   5   5   3  234.43    4.41
  -5  -5  -3  230.07    4.30
   5   5   4   -0.04    0.11
  -5  -5  -4    0.05    0.19
   5   5   5   38.56    0.84
  -5  -5  -5   37.93    0.97
   5   5   6    0.19    0.09
  -5  -5  -6    0.20    0.12
   5   5   7  169.81    2.76
  -5  -5  -7  167.50    5.59
   5   5   8    1.17    0.14
  -5  -5  -8    1.15    0.13
   5   5   9   35.15    0.80
  -5  -5  -9   34.91    0.97
   5   5  10    7.17    0.23
  -5  -5 -10    6.90    0.32
   5   5  11    0.29    0.23
  -5  -5 -11    0.49    0.17
   5   5  12    0.42    0.17
  -5  -5 -12    0.22    0.28
   5   5  13   30.95    0.72
  -5  -5 -13   31.52    0.75
   5   6 -20    1.87    0.44
  -5  -6  20    1.81    0.52
   5   6 -19    2.32    0.51
  -5  -6  19    2.42    0.52
   5   6 -18    9.09    0.32
  -5  -6  18    9.26    0.34
   5   6 -17    0.93    0.30
  -5  -6  17    1.08    0.17
   5   6 -16   12.41    0.33
  -5  -6  16   12.40    0.39
   5   6 -15    0.43    0.17
  -5  -6  15    0.53    0.15
   5   6 -14   25.68    0.52
  -5  -6  14   24.01    0.49
   5   6 -13    0.13    0.15
  -5  -6  13   -0.02    0.10
   5   6 -12   38.36    0.76
  -5  -6  12   38.07    0.71
   5   6 -11    5.50    0.21
  -5  -6  11    5.57    0.21
   5   6 -10   93.99    1.87
  -5  -6  10   91.86    1.61
   5   6  -9    4.92    0.18
  -5  -6   9    4.88    0.19
   5   6  -8  279.81    6.52
  -5  -6   8  279.49    4.57
   5   6  -7    0.16    0.11
  -5  -6   7    0.33    0.07
   5   6  -6  198.37    4.87
  -5  -6   6  195.22    3.34
   5   6  -5   39.85    1.47
  -5  -6   5   39.59    0.91
   5   6  -4  240.79    5.75
  -5  -6   4  241.86    4.51
   5   6  -3    2.44    0.16
  -5  -6   3    2.36    0.11
   5   6  -2  164.58    3.88
  -5  -6   2  167.20    4.20
   5   6  -1    1.26    0.11
  -5  -6   1    1.01    0.09
   5   6   0    7.53    0.21
  -5  -6   0    7.96    0.25
   5   6   1    0.79    0.09
  -5  -6  -1    0.84    0.13
   5   6   2  118.65    2.29
  -5  -6  -2  117.55    2.27
   5   6   3   11.46    0.30
  -5  -6  -3   10.67    0.38
   5   6   4   80.65    2.12
  -5  -6  -4   78.38    1.61
   5   6   5    1.24    0.12
  -5  -6  -5    1.00    0.11
   5   6   6   62.00    1.14
  -5  -6  -6   59.45    1.46
   5   6   7   14.93    0.38
  -5  -6  -7   13.68    0.65
   5   6   8   66.88    1.35
  -5  -6  -8   64.68    1.37
   5   6   9    0.58    0.14
  -5  -6  -9    0.33    0.28
   5   6  10    0.21    0.18
  -5  -6 -10    0.36    0.18
   5   6  11    2.75    0.21
  -5  -6 -11    3.26    0.23
   5   6  12   18.69    0.58
  -5  -6 -12   18.74    0.57
   5   6  13    0.01    0.29
  -5  -6 -13    0.41    0.26
   5   7 -19    8.61    0.84
  -5  -7  19    7.19    0.65
   5   7 -18    0.16    0.29
  -5  -7  18    0.13    0.26
   5   7 -17   14.96    0.39
  -5  -7  17   15.12    0.51
   5   7 -16    0.48    0.23
  -5  -7  16    0.45    0.16
   5   7 -15   10.21    0.36
  -5  -7  15    9.87    0.32
   5   7 -14    1.89    0.26
  -5  -7  14    1.79    0.17
   5   7 -13   10.19    0.29
  -5  -7  13   10.36    0.32
   5   7 -12   -0.21    0.14
  -5  -7  12    0.01    0.14
   5   7 -11   33.98    0.78
  -5  -7  11   34.72    0.68
   5   7 -10   11.13    0.38
  -5  -7  10   11.48    0.28
   5   7  -9  115.95    2.69
  -5  -7   9  115.88    2.21
   5   7  -8   10.09    0.26
  -5  -7   8    9.77    0.27
   5   7  -7  102.60    2.10
  -5  -7   7  101.12    1.74
   5   7  -6    1.52    0.13
  -5  -7   6    1.55    0.18
   5   7  -5   45.24    0.98
  -5  -7   5   45.35    1.13
   5   7  -4    3.20    0.18
  -5  -7   4    3.01    0.14
   5   7  -3  126.11    2.46
  -5  -7   3  127.34    2.16
   5   7  -2    2.65    0.15
  -5  -7   2    2.39    0.12
   5   7  -1  229.01    4.27
  -5  -7   1  228.65    3.86
   5   7   0    0.00    0.09
  -5  -7   0    0.09    0.14
   5   7   1  241.16    4.60
  -5  -7  -1  238.36    4.46
   5   7   2    8.91    0.34
  -5  -7  -2    8.57    0.30
   5   7   3  137.51    2.65
  -5  -7  -3  135.58    3.34
   5   7   4    9.24    0.26
  -5  -7  -4    8.88    0.29
   5   7   5   33.36    0.71
  -5  -7  -5   33.39    0.73
   5   7   6    0.01    0.11
  -5  -7  -6    0.06    0.15
   5   7   7   53.29    1.13
  -5  -7  -7   52.57    1.81
   5   7   8    0.24    0.18
  -5  -7  -8    0.23    0.17
   5   7   9   13.25    0.41
  -5  -7  -9   14.37    0.71
   5   7  10    1.50    0.20
  -5  -7 -10    1.21    0.38
   5   7  11    7.91    0.30
  -5  -7 -11    8.06    0.34
   5   7  12    1.96    0.28
  -5  -7 -12    1.44    0.34
   5   8 -18    4.26    0.86
  -5  -8  18    4.75    0.81
   5   8 -17    0.93    0.34
  -5  -8  17    1.00    0.22
   5   8 -16    5.20    0.29
  -5  -8  16    5.26    0.25
   5   8 -15    0.58    0.21
  -5  -8  15    0.63    0.15
   5   8 -14   10.31    0.40
  -5  -8  14    9.30    0.30
   5   8 -13    0.61    0.15
  -5  -8  13    0.75    0.17
   5   8 -12   21.70    0.64
  -5  -8  12   21.99    0.54
   5   8 -11    7.87    0.27
  -5  -8  11    8.33    0.27
   5   8 -10   48.71    1.11
  -5  -8  10   47.90    0.87
   5   8  -9    4.34    0.20
  -5  -8   9    3.86    0.17
   5   8  -8   40.03    1.04
  -5  -8   8   38.80    0.86
   5   8  -7   15.11    0.53
  -5  -8   7   14.57    0.34
   5   8  -6    2.87    0.18
  -5  -8   6    3.06    0.15
   5   8  -5    2.66    0.19
  -5  -8   5    2.51    0.16
   5   8  -4   15.18    0.33
  -5  -8   4   15.17    0.39
   5   8  -3   16.43    0.45
  -5  -8   3   16.71    0.37
   5   8  -2    0.49    0.11
  -5  -8   2    0.42    0.09
   5   8  -1    4.07    0.17
  -5  -8   1    3.80    0.20
   5   8   0   82.11    1.44
  -5  -8   0   79.98    1.95
   5   8   1    1.04    0.14
  -5  -8  -1    1.08    0.15
   5   8   2  119.65    2.31
  -5  -8  -2  113.85    2.78
   5   8   3   26.87    0.51
  -5  -8  -3   27.10    0.81
   5   8   4   47.20    1.00
  -5  -8  -4   48.70    1.29
   5   8   5    1.39    0.17
  -5  -8  -5    1.33    0.18
   5   8   6   14.39    0.50
  -5  -8  -6   14.45    0.49
   5   8   7    2.03    0.20
  -5  -8  -7    1.97    0.19
   5   8   8   28.02    0.77
  -5  -8  -8   28.13    0.87
   5   8   9    5.79    0.26
  -5  -8  -9    4.47    0.46
   5   8  10   10.03    0.37
  -5  -8 -10   10.34    0.71
   5   8  11   -0.07    0.19
  -5  -8 -11   -0.24    0.45
  -5  -8 -12    7.72    1.04
   5   9 -17    1.65    0.47
  -5  -9  17    1.11    0.51
   5   9 -16    4.29    0.33
  -5  -9  16    4.36    0.29
   5   9 -15    2.85    0.25
  -5  -9  15    3.09    0.25
   5   9 -14    0.25    0.33
  -5  -9  14    0.11    0.17
   5   9 -13   10.96    0.37
  -5  -9  13   11.41    0.34
   5   9 -12    0.11    0.22
  -5  -9  12    0.09    0.15
   5   9 -11   38.00    0.74
  -5  -9  11   39.73    0.93
   5   9 -10    1.57    0.19
  -5  -9  10    1.54    0.14
   5   9  -9   37.68    0.84
  -5  -9   9   36.31    0.73
   5   9  -8    0.09    0.14
  -5  -9   8    0.07    0.09
   5   9  -7   35.34    0.80
  -5  -9   7   37.08    0.79
   5   9  -6    1.38    0.14
  -5  -9   6    1.47    0.11
   5   9  -5   62.80    1.52
  -5  -9   5   62.14    1.31
   5   9  -4    0.41    0.12
  -5  -9   4    0.23    0.15
   5   9  -3   33.27    0.76
  -5  -9   3   32.36    0.65
   5   9  -2    0.26    0.10
  -5  -9   2    0.42    0.28
   5   9  -1   28.34    0.83
  -5  -9   1   29.44    0.86
   5   9   0    9.61    0.30
  -5  -9   0    9.52    0.37
   5   9   1   24.07    0.56
  -5  -9  -1   23.65    0.78
   5   9   2    0.40    0.12
  -5  -9  -2    0.45    0.13
   5   9   3   46.79    0.88
  -5  -9  -3   48.09    0.90
   5   9   4    4.06    0.18
  -5  -9  -4    4.01    0.25
   5   9   5   30.41    0.61
  -5  -9  -5   30.35    1.14
   5   9   6   23.98    0.58
  -5  -9  -6   24.31    0.56
   5   9   7   16.04    0.39
  -5  -9  -7   15.99    0.52
   5   9   8    0.11    0.21
  -5  -9  -8    0.05    0.41
   5   9   9   22.76    0.57
  -5  -9  -9   22.99    0.62
   5   9  10    0.00    0.26
  -5  -9 -10    0.07    0.25
   5   9  11    1.96    0.76
  -5  -9 -11    2.15    0.45
   5  10 -17    0.94    0.45
  -5 -10  17   -0.05    0.43
   5  10 -16    7.81    0.54
  -5 -10  16   10.00    0.38
   5  10 -15    0.83    0.25
  -5 -10  15    1.39    0.35
   5  10 -14   17.64    0.63
  -5 -10  14   18.06    0.45
   5  10 -13    0.45    0.27
  -5 -10  13    0.59    0.19
   5  10 -12   19.44    0.49
  -5 -10  12   19.24    0.46
   5  10 -11   -0.02    0.23
  -5 -10  11    0.17    0.15
   5  10 -10   29.02    0.69
  -5 -10  10   28.70    0.65
   5  10  -9    3.05    0.30
  -5 -10   9    2.54    0.16
   5  10  -8   15.14    0.44
  -5 -10   8   15.69    0.45
   5  10  -7    1.65    0.17
  -5 -10   7    1.50    0.20
   5  10  -6   63.73    1.35
  -5 -10   6   61.60    1.11
   5  10  -5    8.29    0.31
  -5 -10   5    7.99    0.23
   5  10  -4  110.72    2.19
  -5 -10   4  107.65    1.81
   5  10  -3    0.71    0.14
  -5 -10   3    0.79    0.16
   5  10  -2   84.63    2.05
  -5 -10   2   86.62    1.76
   5  10  -1    0.67    0.14
  -5 -10   1    0.46    0.15
   5  10   0   49.81    0.91
  -5 -10   0   48.55    1.36
   5  10   1    0.78    0.14
  -5 -10  -1    0.91    0.18
   5  10   2   25.20    0.68
  -5 -10  -2   25.97    1.30
   5  10   3    4.94    0.29
  -5 -10  -3    4.71    0.31
   5  10   4   29.93    0.62
  -5 -10  -4   29.66    0.84
   5  10   5    4.10    0.23
  -5 -10  -5    4.33    0.28
   5  10   6    5.10    0.24
  -5 -10  -6    4.63    0.34
   5  10   7   -0.23    0.21
  -5 -10  -7   -0.19    0.28
   5  10   8   16.37    0.40
  -5 -10  -8   16.33    0.48
   5  10   9    3.15    0.25
  -5 -10  -9    3.46    0.68
   5  10  10   10.90    0.91
  -5 -10 -10   12.39    0.70
   5  11 -16    0.40    0.59
  -5 -11  16    0.01    0.17
   5  11 -15   11.84    0.71
  -5 -11  15   13.34    0.68
   5  11 -14    0.98    0.70
  -5 -11  14    1.19    0.55
   5  11 -13   13.56    0.47
  -5 -11  13   12.99    0.54
   5  11 -12    1.69    0.31
  -5 -11  12    1.79    0.23
   5  11 -11   12.78    0.38
  -5 -11  11   12.40    0.47
   5  11 -10    0.60    0.23
  -5 -11  10    0.48    0.19
   5  11  -9    4.02    0.43
  -5 -11   9    3.42    0.28
   5  11  -8    0.48    0.27
  -5 -11   8    0.40    0.13
   5  11  -7    4.97    0.23
  -5 -11   7    4.54    0.21
   5  11  -6    0.27    0.17
  -5 -11   6    0.17    0.12
   5  11  -5   35.61    0.73
  -5 -11   5   34.86    0.94
   5  11  -4   -0.05    0.17
  -5 -11   4    0.05    0.15
   5  11  -3   16.50    0.39
  -5 -11   3   16.87    0.60
   5  11  -2    0.37    0.16
  -5 -11   2    0.24    0.19
   5  11  -1   18.21    0.48
  -5 -11   1   17.78    0.59
   5  11   0   13.73    0.37
  -5 -11   0   13.11    0.46
   5  11   1   20.91    0.56
  -5 -11  -1   19.95    1.01
   5  11   2    0.96    0.24
  -5 -11  -2    1.02    0.17
   5  11   3   42.82    0.96
  -5 -11  -3   42.36    0.94
   5  11   4    0.07    0.42
  -5 -11  -4    0.03    0.20
   5  11   5   19.05    0.51
  -5 -11  -5   17.93    0.83
   5  11   6    0.21    0.22
  -5 -11  -6    0.21    0.26
   5  11   7    2.36    0.26
  -5 -11  -7    2.21    0.30
   5  11   8    1.58    0.27
  -5 -11  -8    1.96    0.41
   5  11   9    6.33    0.86
  -5 -11  -9    8.15    1.13
   5  12 -16    1.36    0.33
   5  12 -15   -0.33    0.45
  -5 -12  15    0.51    0.47
   5  12 -14    5.05    0.52
   5  12 -13    1.45    0.47
  -5 -12  13    1.53    0.60
   5  12 -12    2.82    0.60
  -5 -12  12    3.55    0.53
   5  12 -11    0.28    0.19
  -5 -12  11    0.52    0.31
   5  12 -10    1.81    0.35
  -5 -12  10    1.92    0.26
   5  12  -9    0.01    0.25
  -5 -12   9   -0.11    0.23
   5  12  -8    0.32    0.27
  -5 -12   8    0.25    0.17
   5  12  -7    0.12    0.21
  -5 -12   7    0.02    0.31
   5  12  -6   12.90    0.51
  -5 -12   6   12.66    0.42
   5  12  -5    0.01    0.21
  -5 -12   5    0.14    0.18
   5  12  -4    9.87    0.35
  -5 -12   4   10.72    0.35
   5  12  -3    0.14    0.25
  -5 -12   3    0.25    0.26
   5  12  -2    2.68    0.25
  -5 -12   2    3.01    0.22
   5  12  -1    0.11    0.17
  -5 -12   1    0.13    0.25
   5  12   0    3.44    0.21
  -5 -12   0    3.46    0.32
   5  12   1    4.15    0.28
  -5 -12  -1    4.26    0.28
   5  12   2    4.51    0.25
  -5 -12  -2    5.38    0.38
   5  12   3   -0.01    0.10
  -5 -12  -3    0.40    0.54
   5  12   4   26.59    0.68
  -5 -12  -4   29.61    1.28
   5  12   5    1.29    0.27
  -5 -12  -5    1.44    0.26
   5  12   6    9.81    0.40
  -5 -12  -6   11.07    0.40
   5  12   7    3.25    0.37
  -5 -12  -7    3.34    0.34
   5  13 -13    7.38    0.53
  -5 -13  13    7.95    0.74
   5  13 -12   -0.17    0.57
  -5 -13  12    0.20    0.25
   5  13 -11    8.62    0.52
  -5 -13  11    9.68    0.48
   5  13 -10   -0.10    0.29
   5  13  -9    4.84    0.40
  -5 -13   9    5.56    0.34
   5  13  -8    0.29    0.31
  -5 -13   8    0.09    0.25
   5  13  -7   22.50    0.64
  -5 -13   7   23.01    0.51
   5  13  -6    0.10    0.23
  -5 -13   6    0.32    0.31
   5  13  -5   44.48    1.11
  -5 -13   5   43.82    0.97
   5  13  -4    3.59    0.33
  -5 -13   4    3.55    0.30
   5  13  -3   12.14    0.32
  -5 -13   3   11.86    0.47
   5  13  -2    0.22    0.32
  -5 -13   2    0.08    0.21
   5  13  -1    9.59    0.33
  -5 -13   1    9.58    0.36
   5  13   0    0.08    0.26
  -5 -13   0    0.03    0.23
   5  13   1    3.55    0.26
  -5 -13  -1    3.77    0.56
   5  13   2    0.04    0.23
  -5 -13  -2    0.26    0.31
   5  13   3    9.49    0.44
  -5 -13  -3   11.66    0.49
   5  13   4    0.07    0.23
  -5 -13  -4   -0.10    0.32
   5  13   5   14.01    0.43
  -5 -13  -5   15.62    0.64
   5  13   6    0.06    0.28
  -5 -13  -6   -0.23    0.90
   5  14 -11    0.07    0.29
  -5 -14  11    1.20    0.59
   5  14 -10    4.97    0.53
  -5 -14  10    5.03    0.35
   5  14  -8    6.74    0.53
  -5 -14   8    6.41    0.66
  -5 -14   7   -0.06    0.53
   5  14  -6   25.97    0.92
  -5 -14   6   25.60    0.77
   5  14  -5    0.12    0.23
  -5 -14   5    0.15    0.25
   5  14  -4   20.67    0.58
  -5 -14   4   19.64    0.56
   5  14  -3    0.94    0.25
  -5 -14   3    1.10    0.61
   5  14  -2   10.93    0.48
  -5 -14   2   10.25    0.47
   5  14  -1    0.14    0.22
  -5 -14   1   -0.26    0.44
   5  14   0    6.13    0.36
  -5 -14   0    6.65    0.71
   5  14   1    0.17    0.22
  -5 -14  -1    0.50    0.33
   5  14   2    6.78    0.46
  -5 -14  -2    7.47    0.36
   5  14   3    0.24    0.28
  -5 -14  -3   -0.08    0.41
   5  14   4   11.96    0.56
  -5 -14  -4   14.43    0.58
   5  14   5    0.30    0.40
  -5 -14  -5    1.18    1.06
   5  15  -8    2.26    0.72
  -5 -15   6    0.15    0.21
   5  15  -5    0.17    0.44
   5  15  -4    0.27    0.33
  -5 -15   4    0.34    0.43
   5  15  -3    2.97    0.39
  -5 -15   3    2.51    0.44
   5  15  -1    4.85    0.43
  -5 -15   1    5.31    0.55
   5  15   0    1.00    0.22
  -5 -15   0    1.06    0.75
   5  15   1    2.15    0.29
  -5 -15  -1    2.00    0.30
   5  15   2    0.11    0.19
  -5 -15  -2    0.47    0.44
   5  15   3    3.24    0.29
  -5 -15  -3    4.70    0.38
  -6  20   1    0.28    0.65
   6 -20   0    4.34    0.68
  -6  20   0    2.67    0.42
   6 -20   1    0.02    0.45
  -6  20  -1    0.61    0.52
   6 -20   2    3.31    0.48
  -6  20  -2    3.75    0.38
   6 -20   3   -0.07    0.75
  -6  20  -3   -0.02    0.72
  -6  19   3    5.73    0.56
  -6  19   2   -0.64    0.63
   6 -19  -1    4.74    0.74
  -6  19   1    4.63    0.39
   6 -19   0    3.24    0.48
  -6  19   0    3.51    0.44
   6 -19   1   13.94    0.91
  -6  19  -1   15.12    0.88
   6 -19   2    1.66    0.47
  -6  19  -2    1.41    0.34
   6 -19   3   11.72    0.59
  -6  19  -3   10.32    0.73
   6 -19   4    0.61    0.70
  -6  19  -4    0.09    0.51
   6 -19   5    7.28    0.51
  -6  19  -5    7.28    0.54
  -6  18   5    0.33    0.63
  -6  18   4    5.15    0.47
  -6  18   3    2.37    0.56
   6 -18  -2    4.96    0.46
  -6  18   2    6.05    0.43
   6 -18  -1    0.83    0.68
  -6  18   1    0.50    0.50
  -6  18   0   15.40    0.78
   6 -18   1    2.46    0.58
  -6  18  -1    2.57    0.36
   6 -18   2   15.15    0.86
  -6  18  -2   15.14    0.53
  -6  18  -3    1.37    0.33
   6 -18   4   15.04    0.60
  -6  18  -4   13.43    0.77
   6 -18   5    5.52    0.67
  -6  18  -5    4.61    0.34
   6 -18   6   14.71    0.85
  -6  18  -6   13.83    0.85
   6 -18   7    0.47    0.39
  -6  18  -7    0.65    0.50
  -6  17   7   12.99    0.69
  -6  17   6    2.44    0.55
  -6  17   5   12.96    0.68
  -6  17   4    0.17    0.31
  -6  17   3   11.46    0.53
   6 -17  -2    2.70    0.56
  -6  17   2    2.32    0.32
   6 -17  -1   18.83    0.96
  -6  17   1   19.09    0.66
   6 -17   0   -0.61    0.46
  -6  17   0   -0.14    0.26
  -6  17  -1   16.61    0.56
   6 -17   2   -0.03    0.36
  -6  17  -2    0.02    0.22
   6 -17   3    8.32    0.55
  -6  17  -3    9.43    0.40
   6 -17   4    1.17    0.48
  -6  17  -4    1.37    0.25
   6 -17   5   19.89    0.87
  -6  17  -5   18.01    0.88
  -6  17  -6    0.58    0.22
  -6  17  -7    5.81    0.42
   6 -17   8   -0.04    0.53
  -6  17  -8    0.13    0.26
  -6  17  -9    0.94    0.36
   6 -16 -11    0.34    0.50
  -6  16  11   -0.08    0.37
   6 -16 -10   10.49    0.71
  -6  16  10   10.42    0.45
  -6  16   9    0.02    0.27
  -6  16   8    6.55    0.36
  -6  16   7    0.62    0.30
  -6  16   6    9.56    0.32
  -6  16   5    8.68    0.32
   6 -16  -4   26.14    0.99
  -6  16   4   24.66    0.72
  -6  16   3    1.10    0.25
  -6  16   2   32.04    0.89
   6 -16  -1    0.41    0.36
  -6  16   1    0.72    0.25
   6 -16   0   32.58    1.52
  -6  16   0   31.87    0.87
   6 -16   1    1.20    0.33
  -6  16  -1    0.87    0.25
   6 -16   2   11.29    0.59
  -6  16  -2   11.54    0.47
   6 -16   3    0.97    0.34
  -6  16  -3    0.58    0.21
   6 -16   4   22.53    0.73
  -6  16  -4   22.71    0.68
   6 -16   5    3.47    0.43
  -6  16  -5    2.83    0.29
   6 -16   6   19.20    0.92
  -6  16  -6   18.80    0.86
   6 -16   7    1.15    0.41
  -6  16  -7    0.67    0.28
   6 -16   8    4.66    0.31
  -6  16  -8    5.16    0.33
   6 -16   9    0.43    0.27
  -6  16  -9    0.38    0.24
   6 -16  10    2.26    0.32
  -6  16 -10    2.08    0.30
   6 -15 -13   17.85    1.22
  -6  15  13   17.70    0.79
   6 -15 -12   -0.03    0.34
  -6  15  12   -0.49    0.60
   6 -15 -11   26.33    0.73
  -6  15  11   27.18    0.77
   6 -15 -10    0.44    0.40
  -6  15  10    0.87    0.29
   6 -15  -9   20.65    0.84
  -6  15   9   19.30    0.56
  -6  15   8    0.94    0.22
  -6  15   7    5.55    0.24
  -6  15   6    4.87    0.22
  -6  15   5   11.27    0.36
   6 -15  -4   11.48    0.62
  -6  15   4   10.12    0.38
   6 -15  -3   27.06    1.16
  -6  15   3   24.80    1.11
   6 -15  -2    0.01    0.20
  -6  15   2   -0.05    0.21
  -6  15   1   63.39    1.60
   6 -15   0    0.25    0.28
  -6  15   0    0.23    0.16
   6 -15   1   41.22    1.51
  -6  15  -1   41.22    1.09
  -6  15  -2    1.57    0.21
   6 -15   3   45.47    1.22
  -6  15  -3   46.79    1.33
  -6  15  -4    0.04    0.16
   6 -15   5   37.80    1.57
  -6  15  -5   37.35    1.05
   6 -15   6    0.35    0.39
  -6  15  -6    0.58    0.20
   6 -15   7   18.95    0.89
  -6  15  -7   19.06    0.58
   6 -15   8    9.28    0.59
  -6  15  -8    9.11    0.40
   6 -15   9   14.29    0.76
  -6  15  -9   14.60    0.55
  -6  15 -10    0.04    0.19
  -6  15 -11    4.40    0.31
   6 -14 -14    3.93    0.32
  -6  14  14    4.38    0.32
   6 -14 -13    0.76    0.28
  -6  14  13    1.11    0.30
   6 -14 -12   15.39    0.73
  -6  14  12   12.64    0.68
   6 -14 -11    0.39    0.33
  -6  14  11    0.00    0.29
   6 -14 -10   25.39    0.71
  -6  14  10   25.24    0.77
   6 -14  -9    0.39    0.18
  -6  14   9    0.19    0.15
  -6  14   8    9.09    0.54
   6 -14  -7    1.76    0.30
  -6  14   7    1.47    0.16
  -6  14   6   24.78    0.68
  -6  14   5    7.00    0.23
   6 -14  -4   23.00    0.88
  -6  14   4   24.48    0.61
  -6  14   3    3.25    0.14
   6 -14  -2   57.43    2.06
  -6  14   2   58.11    1.52
   6 -14  -1    0.57    0.28
  -6  14   1    0.47    0.25
   6 -14   0   35.29    0.95
  -6  14   0   37.04    1.39
   6 -14   1    0.21    0.27
  -6  14  -1    0.42    0.27
   6 -14   2   40.89    1.60
  -6  14  -2   38.88    0.98
  -6  14  -3    4.75    0.24
   6 -14   4   88.07    2.33
  -6  14  -4   90.07    2.21
   6 -14   5    0.09    0.20
  -6  14  -5    0.05    0.20
  -6  14  -6   17.07    0.54
   6 -14   7    5.52    0.44
  -6  14  -7    5.89    0.34
   6 -14   8   18.18    0.90
  -6  14  -8   18.74    0.59
   6 -14   9    8.31    0.50
  -6  14  -9    8.39    0.35
  -6  14 -10    4.56    0.38
   6 -14  11   -0.05    0.52
  -6  14 -11    0.14    0.23
   6 -14  12    5.01    0.19
  -6  14 -12    4.57    0.33
   6 -13 -15    5.96    0.37
  -6  13  15    5.92    0.32
   6 -13 -14    0.27    0.32
  -6  13  14    0.58    0.30
   6 -13 -13    8.52    0.39
  -6  13  13    7.72    0.46
   6 -13 -12    1.11    0.22
  -6  13  12    1.51    0.32
  -6  13  11   31.70    0.84
   6 -13 -10    0.22    0.27
  -6  13  10    0.35    0.20
   6 -13  -9   14.06    0.72
   6 -13  -8    2.18    0.24
  -6  13   8    1.65    0.14
  -6  13   7   39.03    0.77
  -6  13   6    0.85    0.13
   6 -13  -5   54.55    2.06
  -6  13   5   55.73    1.53
   6 -13  -4    0.77    0.24
  -6  13   4    1.15    0.12
  -6  13   3  104.74    2.04
   6 -13  -2    1.90    0.20
  -6  13   2    1.97    0.18
   6 -13  -1  111.50    4.02
  -6  13   1  112.53    2.70
   6 -13   0    0.16    0.17
  -6  13   0    0.08    0.21
   6 -13   1    0.34    0.25
  -6  13  -1    0.46    0.23
   6 -13   2    1.07    0.20
  -6  13  -2    1.04    0.13
   6 -13   3   53.94    2.09
  -6  13  -3   57.67    2.02
   6 -13   4    0.24    0.20
  -6  13  -4   -0.20    0.27
   6 -13   5   47.89    1.94
  -6  13  -5   49.28    1.22
   6 -13   6   -0.03    0.27
  -6  13  -6   -0.04    0.17
   6 -13   7   23.49    1.00
  -6  13  -7   23.96    1.01
   6 -13   8    0.18    0.34
  -6  13  -8   -0.02    0.17
  -6  13  -9   14.96    0.54
  -6  13 -10    0.23    0.36
   6 -13  11    0.38    0.23
  -6  13 -11    0.57    0.23
   6 -13  12    0.39    0.20
  -6  13 -12    0.32    0.24
   6 -13  13   14.01    0.34
  -6  13 -13   12.11    0.35
   6 -13  14    1.57    0.22
  -6  13 -14    0.70    0.41
   6 -12 -15   -0.05    0.27
  -6  12  15    0.29    0.36
   6 -12 -14   15.03    0.53
  -6  12  14   14.22    0.52
   6 -12 -13    2.78    0.42
  -6  12  13    2.83    0.27
   6 -12 -12   31.99    0.80
  -6  12  12   29.65    1.08
   6 -12 -11    2.47    0.22
  -6  12  11    2.32    0.29
   6 -12 -10   18.28    0.54
  -6  12  10   20.58    0.84
   6 -12  -9    0.40    0.21
  -6  12   9    0.61    0.21
  -6  12   8   64.10    1.28
   6 -12  -7    0.31    0.18
  -6  12   7    0.23    0.09
  -6  12   6  126.81    2.55
   6 -12  -5    1.01    0.16
  -6  12   5    0.90    0.11
  -6  12   4   37.79    0.84
   6 -12  -3   85.49    2.85
  -6  12   3   85.72    1.68
   6 -12  -2  253.54    5.72
  -6  12   2  263.57    5.98
   6 -12  -1    2.64    0.29
  -6  12   1    2.23    0.17
  -6  12   0   66.48    1.71
   6 -12   1   -0.08    0.16
  -6  12  -1    0.12    0.16
  -6  12  -2   54.29    1.38
   6 -12   3    0.67    0.27
  -6  12  -3    1.16    0.16
   6 -12   4  128.16    3.18
  -6  12  -4  132.10    4.37
   6 -12   5    4.82    0.43
  -6  12  -5    4.88    0.27
   6 -12   6   22.50    0.74
  -6  12  -6   22.52    0.68
   6 -12   7    8.88    0.28
  -6  12  -7    8.92    0.39
   6 -12   8   61.06    1.23
  -6  12  -8   57.18    2.13
   6 -12   9    3.18    0.16
   6 -12  10    6.70    0.22
  -6  12 -10    5.74    0.30
   6 -12  11    0.23    0.18
  -6  12 -11   -0.10    0.18
   6 -12  12   16.55    0.47
  -6  12 -12   16.96    0.59
   6 -12  13    1.32    0.23
  -6  12 -13    0.97    0.21
   6 -12  14   20.55    0.94
  -6  12 -14   15.35    0.53
   6 -12  15    0.17    0.47
   6 -11 -16    0.12    0.31
  -6  11  16    0.09    0.29
   6 -11 -15    4.84    0.27
  -6  11  15    5.14    0.35
   6 -11 -14    2.50    0.24
  -6  11  14    2.15    0.22
   6 -11 -13   12.74    0.43
  -6  11  13   12.01    0.58
   6 -11 -12    0.83    0.28
  -6  11  12    0.94    0.20
   6 -11 -11   10.73    0.53
  -6  11  11   10.40    0.49
   6 -11 -10    1.90    0.25
  -6  11  10    1.62    0.18
   6 -11  -9   18.64    0.57
  -6  11   9   19.16    0.79
   6 -11  -8    1.25    0.14
  -6  11   8    1.02    0.07
   6 -11  -7  163.91    3.72
  -6  11   7  162.36    2.69
   6 -11  -6   30.43    0.78
  -6  11   6   31.72    0.69
   6 -11  -5    8.31    0.29
  -6  11   5    8.43    0.24
   6 -11  -4   11.66    0.42
  -6  11   4   11.68    0.31
   6 -11  -3   37.00    0.78
  -6  11   3   37.73    0.83
   6 -11  -2    9.43    0.26
  -6  11   2    8.98    0.30
   6 -11  -1  125.76    2.52
  -6  11   1  126.14    3.06
  -6  11   0   17.29    0.54
   6 -11   1   33.92    1.24
  -6  11  -1   34.36    1.00
   6 -11   2    2.49    0.25
  -6  11  -2    2.60    0.17
   6 -11   3  264.41    8.32
  -6  11  -3  276.31    6.23
   6 -11   4  111.45    4.13
  -6  11  -4  112.91    2.84
   6 -11   5   62.76    1.12
  -6  11  -5   63.51    1.66
   6 -11   6   43.01    1.25
  -6  11  -6   42.68    1.19
   6 -11   7   61.89    1.34
  -6  11  -7   61.93    1.73
   6 -11   8    0.84    0.12
  -6  11  -8    1.08    0.23
   6 -11   9   43.46    0.90
   6 -11  10    1.12    0.16
  -6  11 -10    0.95    0.23
   6 -11  11    5.96    0.21
  -6  11 -11    5.41    0.23
   6 -11  12    0.21    0.18
  -6  11 -12    0.23    0.24
   6 -11  13   36.50    0.70
  -6  11 -13   33.75    0.79
   6 -11  14    0.57    0.26
  -6  11 -14    0.48    0.25
   6 -11  15    3.07    0.31
  -6  11 -15    2.96    0.24
   6 -11  16    0.32    0.39
  -6  11 -16   -0.10    0.47
   6 -10 -16    4.66    0.38
  -6  10  16    3.64    0.37
   6 -10 -15    2.38    0.21
  -6  10  15    2.77    0.28
   6 -10 -14   12.58    0.41
  -6  10  14   12.50    0.42
   6 -10 -13    0.46    0.17
  -6  10  13    0.59    0.17
   6 -10 -12   24.44    0.67
  -6  10  12   29.35    1.10
   6 -10 -11    2.73    0.26
  -6  10  11    2.74    0.26
   6 -10 -10   38.35    1.37
  -6  10  10   35.76    0.93
   6 -10  -9   15.73    0.46
  -6  10   9   16.46    0.50
   6 -10  -8  177.99    4.16
  -6  10   8  183.77    3.03
   6 -10  -7    1.56    0.14
  -6  10   7    1.23    0.11
   6 -10  -6  121.15    2.82
  -6  10   6  129.96    3.06
   6 -10  -5    0.94    0.09
  -6  10   5    0.89    0.09
   6 -10  -4   15.50    0.47
  -6  10   4   15.23    0.35
   6 -10  -3   39.08    0.99
  -6  10   3   41.20    0.85
   6 -10  -2  221.13    5.13
  -6  10   2  212.25    3.98
   6 -10  -1   33.72    0.96
  -6  10   1   34.14    0.74
   6 -10   0   72.31    1.76
  -6  10   0   70.96    1.74
   6 -10   1   34.86    0.89
  -6  10  -1   36.58    1.38
   6 -10   2  133.67    3.05
  -6  10  -2  136.52    3.15
   6 -10   3    1.83    0.10
  -6  10  -3    1.51    0.26
   6 -10   4   67.95    1.38
  -6  10  -4   72.12    1.96
   6 -10   5   50.39    1.09
  -6  10  -5   51.58    1.33
   6 -10   6   17.96    0.58
  -6  10  -6   17.81    0.58
   6 -10   7    1.97    0.13
  -6  10  -7    1.86    0.19
   6 -10   8  178.36    3.32
   6 -10   9    4.11    0.19
  -6  10  -9    3.36    0.25
   6 -10  10   27.46    0.61
  -6  10 -10   26.03    1.10
   6 -10  11    1.96    0.18
  -6  10 -11    1.92    0.26
   6 -10  12   26.40    0.79
  -6  10 -12   24.92    1.06
   6 -10  13    0.76    0.28
  -6  10 -13    0.77    0.19
   6 -10  14   14.18    0.65
  -6  10 -14   14.00    0.39
  -6  10 -15    2.64    0.21
   6 -10  16    2.09    0.21
  -6  10 -16    1.93    0.25
   6 -10  17    0.60    0.30
  -6   9  17    2.01    0.51
   6  -9 -16    1.82    0.27
  -6   9  16    2.37    0.27
   6  -9 -15   18.61    0.59
  -6   9  15   18.62    0.55
   6  -9 -14    2.86    0.22
  -6   9  14    2.94    0.22
   6  -9 -13   35.77    1.29
  -6   9  13   33.57    0.91
   6  -9 -12    7.64    0.29
  -6   9  12    7.70    0.29
   6  -9 -11   73.31    1.75
  -6   9  11   66.98    1.64
   6  -9 -10    0.14    0.11
  -6   9  10   -0.10    0.17
   6  -9  -9   85.37    2.79
  -6   9   9   83.45    2.00
   6  -9  -8    4.73    0.20
  -6   9   8    5.19    0.18
   6  -9  -7  242.20    7.72
  -6   9   7  218.31    4.12
   6  -9  -6   15.07    0.41
  -6   9   6   15.22    0.36
   6  -9  -5  217.42    4.96
  -6   9   5  221.25    4.19
   6  -9  -4   41.88    1.52
  -6   9   4   42.49    0.87
   6  -9  -3  249.60    8.36
  -6   9   3  278.24    5.12
   6  -9  -2   10.14    0.32
  -6   9   2    9.49    0.24
   6  -9  -1  195.53    3.69
  -6   9   1  195.25    3.69
   6  -9   0    3.57    0.14
  -6   9   0    3.77    0.22
   6  -9   1  129.70    2.52
  -6   9  -1  139.47    2.69
   6  -9   2   37.34    1.28
  -6   9  -2   38.94    1.03
   6  -9   3  187.91    4.33
   6  -9   4   29.59    0.78
  -6   9  -4   31.43    0.89
   6  -9   5    1.62    0.09
  -6   9  -5    2.08    0.19
   6  -9   6   54.49    1.89
  -6   9  -6   58.35    2.25
   6  -9   7   44.42    0.95
   6  -9   8    8.21    0.24
  -6   9  -8    7.79    0.35
   6  -9   9   85.52    1.72
  -6   9  -9   88.03    1.79
   6  -9  10    1.44    0.11
  -6   9 -10    1.40    0.14
   6  -9  11   20.21    0.45
  -6   9 -11   20.13    0.65
   6  -9  12   10.82    0.35
  -6   9 -12   10.89    0.41
   6  -9  13   15.59    0.43
  -6   9 -13   14.70    0.54
   6  -9  14    1.92    0.29
  -6   9 -14    1.76    0.21
   6  -9  15    2.92    0.27
  -6   9 -15    2.92    0.50
   6  -9  16    0.05    0.25
  -6   9 -16   -0.08    0.24
   6  -9  17   10.30    0.41
  -6   9 -17    9.45    0.67
   6  -9  18    0.14    0.46
  -6   9 -18    0.00    0.59
   6  -8 -17    3.30    0.28
  -6   8  17    3.16    0.25
   6  -8 -16   38.04    0.99
  -6   8  16   36.97    1.42
   6  -8 -15    1.80    0.21
  -6   8  15    1.48    0.20
   6  -8 -14   30.07    0.79
  -6   8  14   30.33    1.07
   6  -8 -13    0.07    0.14
  -6   8  13    0.11    0.14
   6  -8 -12   44.64    1.10
  -6   8  12   46.29    1.15
   6  -8 -11    9.61    0.31
  -6   8  11    9.78    0.50
   6  -8 -10   68.77    1.62
  -6   8  10   74.77    1.83
   6  -8  -9    6.22    0.23
  -6   8   9    5.91    0.20
   6  -8  -8   18.05    0.74
  -6   8   8   17.65    0.44
   6  -8  -7    0.53    0.15
  -6   8   7    0.58    0.07
   6  -8  -6  277.42    6.22
  -6   8   6  266.97    6.08
   6  -8  -5   50.17    0.98
  -6   8   5   51.60    1.01
   6  -8  -4  329.31    5.99
  -6   8   4  343.93    7.83
   6  -8  -3    1.97    0.11
  -6   8   3    1.79    0.08
   6  -8  -2  130.33    3.00
  -6   8   2  138.12    2.71
   6  -8  -1   95.08    2.31
  -6   8   1  103.73    2.06
   6  -8   0   55.30    2.00
  -6   8   0   57.34    1.06
   6  -8   1   57.32    1.43
  -6   8  -1   57.13    1.00
   6  -8   2  148.17    3.62
  -6   8  -2  156.79    5.46
   6  -8   3   61.10    1.55
  -6   8  -3   60.74    1.48
   6  -8   4  314.01   10.72
  -6   8  -4  330.35    7.63
   6  -8   5   29.12    0.68
  -6   8  -5   29.18    0.81
   6  -8   6  195.01    4.66
   6  -8   7    8.92    0.27
  -6   8  -7    9.12    0.33
   6  -8   8  125.26    2.42
  -6   8  -8  116.53    4.17
   6  -8   9   16.56    0.46
  -6   8  -9   17.38    0.55
   6  -8  10   46.05    0.95
  -6   8 -10   44.98    1.71
   6  -8  11    3.55    0.17
  -6   8 -11    3.92    0.23
   6  -8  12   15.00    0.46
  -6   8 -12   15.88    0.76
   6  -8  13    0.12    0.16
  -6   8 -13    0.13    0.19
   6  -8  14    3.24    0.18
  -6   8 -14    3.24    0.21
   6  -8  15    2.67    0.25
  -6   8 -15    2.93    0.29
   6  -8  16    8.79    0.29
  -6   8 -16    8.14    0.32
   6  -8  17    0.48    0.28
  -6   8 -17    0.40    0.32
   6  -8  18    9.60    0.55
  -6   8 -18    9.37    0.72
   6  -7 -17   18.53    0.59
  -6   7  17   18.44    0.57
   6  -7 -16    0.44    0.20
  -6   7  16    0.91    0.29
   6  -7 -15   62.52    2.09
  -6   7  15   59.77    1.99
   6  -7 -14    2.21    0.31
  -6   7  14    2.46    0.21
   6  -7 -13   10.82    0.37
  -6   7  13   10.31    0.53
   6  -7 -12    0.49    0.14
  -6   7  12    0.55    0.12
   6  -7 -11  114.37    2.71
  -6   7  11  117.76    2.68
   6  -7 -10    4.32    0.21
  -6   7  10    3.74    0.17
   6  -7  -9    8.67    0.29
  -6   7   9    8.45    0.23
   6  -7  -8    0.10    0.11
  -6   7   8    0.08    0.08
   6  -7  -7  144.28    3.31
  -6   7   7  152.56    2.85
   6  -7  -6    1.76    0.12
  -6   7   6    1.93    0.10
   6  -7  -5  567.95   12.63
  -6   7   5  571.55    8.93
   6  -7  -4   50.18    1.06
  -6   7   4   50.49    1.05
   6  -7  -3   44.87    1.70
  -6   7   3   46.39    1.13
   6  -7  -2  110.71    2.69
  -6   7   2  109.34    1.91
   6  -7  -1   98.16    2.44
  -6   7   1   95.32    1.84
   6  -7   0   22.25    0.50
  -6   7   0   22.71    0.46
   6  -7   1   28.20    0.77
  -6   7  -1   30.56    0.68
   6  -7   2   53.19    2.09
  -6   7  -2   53.42    0.94
   6  -7   3  107.33    2.21
  -6   7  -3  109.41    2.87
   6  -7   4   52.01    1.13
  -6   7  -4   53.92    1.45
   6  -7   5  499.60   11.75
   6  -7   6    0.35    0.10
   6  -7   7  176.34    4.02
  -6   7  -7  177.03    3.41
   6  -7   8   30.14    0.63
  -6   7  -8   30.16    1.29
   6  -7   9  134.11    2.56
  -6   7  -9  137.53    4.65
   6  -7  10    0.26    0.11
  -6   7 -10    0.43    0.27
   6  -7  11   90.11    1.75
  -6   7 -11   89.05    2.20
   6  -7  12    3.69    0.19
  -6   7 -12    3.87    0.24
   6  -7  13    8.89    0.29
  -6   7 -13    8.87    0.34
   6  -7  14    1.43    0.22
  -6   7 -14    1.62    0.20
   6  -7  15    9.84    0.44
  -6   7 -15    8.85    0.28
   6  -7  16   -0.04    0.20
  -6   7 -16    0.19    0.21
   6  -7  17    9.67    0.49
  -6   7 -17    9.52    0.28
   6  -6 -17    2.66    0.28
  -6   6  17    2.24    0.26
   6  -6 -16   40.26    1.02
  -6   6  16   40.92    1.50
   6  -6 -15    9.00    0.33
  -6   6  15    9.66    0.34
   6  -6 -14    1.45    0.22
  -6   6  14    1.54    0.19
   6  -6 -13    0.82    0.18
  -6   6  13    0.99    0.17
   6  -6 -12   99.94    3.27
  -6   6  12   94.18    2.31
   6  -6 -11    8.45    0.46
  -6   6  11    8.57    0.25
   6  -6 -10  139.20    3.22
  -6   6  10  143.01    2.84
   6  -6  -9   10.20    0.29
  -6   6   9   10.08    0.33
   6  -6  -8   51.44    1.04
  -6   6   8   52.89    1.06
   6  -6  -7   22.48    0.57
  -6   6   7   23.49    0.55
   6  -6  -5    0.27    0.09
  -6   6   5    0.27    0.09
   6  -6  -4  135.84    4.49
  -6   6   4  148.27    2.79
   6  -6  -3   92.50    2.29
  -6   6   3   90.29    1.54
   6  -6  -2   96.28    1.88
  -6   6   2   97.98    2.00
   6  -6  -1   45.64    0.86
  -6   6   1   47.64    1.01
   6  -6   0  389.84    8.91
  -6   6   0  411.46    7.61
   6  -6   1  121.28    2.39
  -6   6  -1  122.74    2.41
   6  -6   2    0.60    0.11
  -6   6  -2    0.73    0.08
   6  -6   3    1.63    0.10
  -6   6  -3    1.63    0.10
   6  -6   4  415.36    9.49
  -6   6  -4  414.91    7.74
   6  -6   5    0.12    0.11
  -6   6  -5   -0.24    0.14
   6  -6   6  148.26    2.84
  -6   6  -6  151.91    3.60
   6  -6   7    0.61    0.12
  -6   6  -7    0.65    0.11
   6  -6   8    2.95    0.23
  -6   6  -8    2.30    0.18
   6  -6   9    0.19    0.10
  -6   6  -9    0.31    0.11
   6  -6  10   86.44    1.76
  -6   6 -10   85.66    2.16
   6  -6  11    5.58    0.30
  -6   6 -11    5.55    0.17
   6  -6  12   24.49    0.73
  -6   6 -12   24.59    0.68
   6  -6  13    2.10    0.17
  -6   6 -13    2.76    0.20
   6  -6  14   13.00    0.37
  -6   6 -14   11.26    0.52
   6  -6  15    0.11    0.18
  -6   6 -15    0.06    0.20
   6  -6  16    5.85    0.26
  -6   6 -16    5.70    0.29
   6  -6  17   -0.21    0.21
  -6   6 -17    0.00    0.24
   6  -6  18    1.38    0.46
  -6   6 -18    0.44    0.49
   6  -5 -18    1.65    0.28
  -6   5  18    2.37    0.25
   6  -5 -17   74.12    1.73
  -6   5  17   71.87    2.42
   6  -5 -16    0.18    0.19
  -6   5  16    0.20    0.16
   6  -5 -15    8.49    0.32
  -6   5  15    8.22    0.30
   6  -5 -14    0.25    0.14
  -6   5  14    0.28    0.22
   6  -5 -13   18.27    0.52
  -6   5  13   18.24    0.53
   6  -5 -12    8.04    0.31
  -6   5  12    7.41    0.27
   6  -5 -11  302.64    6.79
  -6   5  11  308.97    6.99
   6  -5 -10   25.38    1.04
  -6   5  10   26.83    0.62
   6  -5  -9   69.28    1.42
  -6   5   9   67.16    1.61
   6  -5  -8    4.19    0.15
  -6   5   8    3.96    0.17
   6  -5  -7  640.46   11.62
  -6   5   7  616.89   11.26
   6  -5  -6    0.30    0.08
  -6   5   6    0.27    0.08
   6  -5  -5  453.27   10.19
  -6   5   5  497.83    7.83
   6  -5  -4   12.57    0.36
  -6   5   4   12.16    0.30
   6  -5  -3    7.67    0.21
  -6   5   3    7.66    0.19
   6  -5  -2   46.92    0.85
  -6   5   2   47.19    1.23
   6  -5  -1 1116.01   36.38
  -6   5   1 1108.43   34.30
   6  -5   0   10.84    0.37
  -6   5   0   10.77    0.34
   6  -5   1   86.17    2.88
  -6   5  -1   86.08    1.74
   6  -5   2   10.67    0.36
  -6   5  -2   10.16    0.31
  -6   5  -3  168.21    3.24
   6  -5   4    1.50    0.15
  -6   5  -4    1.67    0.15
   6  -5   5  958.65   30.85
  -6   5  -5  952.25   21.41
   6  -5   6    0.26    0.08
  -6   5  -6    0.31    0.12
   6  -5   7   28.32    0.79
  -6   5  -7   29.20    0.59
   6  -5   8    1.87    0.13
  -6   5  -8    2.05    0.12
   6  -5   9   61.32    1.21
  -6   5  -9   62.27    1.52
   6  -5  10    9.52    0.30
  -6   5 -10    9.65    0.25
   6  -5  11   39.06    0.92
  -6   5 -11   37.10    1.07
   6  -5  12    1.66    0.16
  -6   5 -12    1.66    0.17
   6  -5  13    9.09    0.34
  -6   5 -13    8.94    0.25
   6  -5  14    1.54    0.16
  -6   5 -14    1.87    0.22
   6  -5  15   50.56    1.03
  -6   5 -15   51.04    1.30
   6  -5  16    0.12    0.15
  -6   5 -16    0.27    0.47
   6  -5  17    1.08    0.37
  -6   5 -17    0.58    0.22
   6  -4 -18   30.21    1.21
  -6   4  18   31.35    1.14
   6  -4 -17    7.71    0.38
  -6   4  17    7.78    0.35
   6  -4 -16   25.60    0.72
  -6   4  16   25.81    0.72
   6  -4 -15    0.84    0.19
  -6   4  15    1.00    0.24
   6  -4 -14    5.52    0.21
  -6   4  14    5.39    0.24
   6  -4 -13    2.24    0.14
  -6   4  13    2.31    0.14
   6  -4 -12  237.80    5.36
  -6   4  12  243.81    5.67
   6  -4 -11    0.85    0.12
  -6   4  11    0.69    0.11
   6  -4 -10   56.05    1.18
  -6   4  10   55.22    1.32
   6  -4  -9    6.48    0.18
  -6   4   9    6.01    0.21
   6  -4  -8   67.61    1.39
  -6   4   8   68.74    1.74
   6  -4  -7    2.18    0.09
  -6   4   7    2.40    0.13
   6  -4  -6  474.39    8.64
  -6   4   6  455.57    8.51
   6  -4  -5    0.03    0.07
  -6   4   5    0.11    0.06
   6  -4  -4    1.88    0.11
  -6   4   4    1.47    0.10
   6  -4  -3    1.11    0.08
  -6   4   3    1.17    0.07
   6  -4  -2  419.83    9.57
  -6   4   2  431.53    6.86
   6  -4  -1    2.72    0.17
  -6   4   1    2.80    0.10
   6  -4   0  525.98    9.78
  -6   4   0  514.74   11.83
   6  -4   1    0.17    0.07
  -6   4  -1    0.41    0.07
   6  -4   2    0.85    0.13
  -6   4  -2    0.68    0.06
   6  -4   3    0.38    0.08
  -6   4  -3    0.42    0.09
   6  -4   4  726.42   11.24
  -6   4  -4  734.57   22.98
   6  -4   5   12.48    0.28
  -6   4  -5   12.12    0.62
   6  -4   6  216.05    4.15
  -6   4  -6  213.89    4.15
   6  -4   7    4.56    0.16
  -6   4  -7    4.62    0.24
   6  -4   8   81.09    1.39
  -6   4  -8   82.22    1.70
   6  -4   9    2.52    0.14
  -6   4  -9    2.90    0.21
   6  -4  10  224.51    5.26
  -6   4 -10  216.65    4.12
   6  -4  11    7.86    0.23
  -6   4 -11    7.37    0.28
   6  -4  12    0.36    0.14
  -6   4 -12    0.47    0.13
   6  -4  13    0.14    0.15
  -6   4 -13    0.06    0.15
   6  -4  14   45.42    1.25
  -6   4 -14   45.53    0.95
   6  -4  15    0.21    0.15
  -6   4 -15    0.09    0.20
   6  -4  16   22.45    0.66
  -6   4 -16   21.05    0.53
   6  -4  17    0.33    0.28
  -6   4 -17    0.05    0.28
  -6   4 -18    1.63    0.23
   6  -3 -18   10.61    0.39
  -6   3  18   11.37    0.51
   6  -3 -17   32.20    0.75
  -6   3  17   32.15    1.19
   6  -3 -16    3.42    0.25
  -6   3  16    3.72    0.21
   6  -3 -15    0.64    0.14
  -6   3  15    0.88    0.13
   6  -3 -14   13.91    0.33
  -6   3  14   13.87    0.39
   6  -3 -13   50.57    1.04
  -6   3  13   50.91    1.78
   6  -3 -12    1.15    0.10
  -6   3  12    1.17    0.12
   6  -3 -11  182.54    3.39
  -6   3  11  185.89    4.38
   6  -3 -10    0.27    0.09
  -6   3  10    0.23    0.08
   6  -3  -9   86.69    1.75
  -6   3   9   87.05    2.11
   6  -3  -8   69.64    1.21
  -6   3   8   71.09    1.36
   6  -3  -7  189.74    3.53
  -6   3   7  191.81    4.47
   6  -3  -6    1.73    0.10
  -6   3   6    1.74    0.10
   6  -3  -5    3.45    0.17
  -6   3   5    3.31    0.11
   6  -3  -4   49.28    1.07
  -6   3   4   51.93    1.09
   6  -3  -3  164.75    3.35
  -6   3   3  164.01    2.71
   6  -3  -2   13.45    0.43
  -6   3   2   13.75    0.30
   6  -3   0    1.54    0.10
  -6   3   0    1.40    0.10
   6  -3   1   18.27    0.76
  -6   3  -1   18.38    0.55
   6  -3   2    5.01    0.20
  -6   3  -2    5.07    0.17
   6  -3   3  161.07    3.21
  -6   3  -3  158.54    3.85
   6  -3   4    2.04    0.17
  -6   3  -4    2.13    0.11
   6  -3   5  376.86    6.92
  -6   3  -5  376.67    6.96
   6  -3   6    9.95    0.27
  -6   3  -6   10.05    0.30
   6  -3   7   13.83    0.32
  -6   3  -7   13.65    0.34
   6  -3   8    0.05    0.08
  -6   3  -8    0.11    0.10
   6  -3   9  218.62    4.26
  -6   3  -9  218.17    4.89
   6  -3  10   15.61    0.42
  -6   3 -10   15.27    0.47
   6  -3  11   22.84    0.84
  -6   3 -11   22.71    0.55
   6  -3  12    3.33    0.21
  -6   3 -12    3.29    0.20
   6  -3  13    1.50    0.15
  -6   3 -13    1.97    0.19
   6  -3  14    4.33    0.28
  -6   3 -14    4.71    0.26
   6  -3  15   42.63    0.95
  -6   3 -15   42.28    1.02
   6  -3  16    0.11    0.20
  -6   3 -16    0.28    0.27
  -6   3 -17    0.31    0.40
  -6   3 -18    0.55    0.60
   6  -2 -18   33.70    0.71
  -6   2  18   35.07    0.96
   6  -2 -17    3.09    0.27
  -6   2  17    3.42    0.23
   6  -2 -16   20.75    0.60
  -6   2  16   22.07    0.68
   6  -2 -15    6.32    0.29
  -6   2  15    5.56    0.32
   6  -2 -14   34.39    0.67
  -6   2  14   34.05    0.97
   6  -2 -13   23.55    0.52
  -6   2  13   23.81    0.55
   6  -2 -12   89.58    1.74
  -6   2  12   89.05    1.78
   6  -2 -11    0.80    0.10
  -6   2  11    0.68    0.11
   6  -2 -10  171.89    3.37
  -6   2  10  170.37    3.99
   6  -2  -9   42.25    1.07
  -6   2   9   42.48    0.86
   6  -2  -8  400.03    7.29
  -6   2   8  413.37    9.25
   6  -2  -7    0.69    0.07
  -6   2   7    0.58    0.07
   6  -2  -6  101.52    2.11
  -6   2   6  101.94    2.09
   6  -2  -5  239.34    4.64
  -6   2   5  240.33    4.59
   6  -2  -4  113.83    2.80
  -6   2   4  117.16    2.28
   6  -2  -3   12.83    0.32
  -6   2   3   13.08    0.39
  -6   2   2 1098.62   34.98
   6  -2  -1    0.19    0.07
  -6   2   1    0.14    0.05
   6  -2   0  474.78   10.76
  -6   2   0  482.01    8.75
   6  -2   1   39.05    1.13
   6  -2   2    7.66    0.19
  -6   2  -2    7.74    0.38
   6  -2   3   68.65    2.41
  -6   2  -3   66.84    1.21
   6  -2   4  165.57    2.94
  -6   2  -4  163.81    3.19
   6  -2   5   46.62    0.97
  -6   2  -5   49.31    1.27
   6  -2   6   58.33    1.18
  -6   2  -6   59.40    1.52
   6  -2   7    0.22    0.09
  -6   2  -7    0.11    0.10
   6  -2   8  120.73    4.57
  -6   2  -8  118.28    2.27
   6  -2   9    1.31    0.16
  -6   2  -9    1.42    0.12
   6  -2  10  135.96    2.70
  -6   2 -10  137.37    3.33
   6  -2  11   13.21    0.34
  -6   2 -11   12.97    0.44
   6  -2  12    0.04    0.12
  -6   2 -12    0.07    0.15
   6  -2  13    6.00    0.22
  -6   2 -13    5.77    0.24
   6  -2  14   33.08    1.33
  -6   2 -14   34.04    0.78
   6  -2  15    1.46    0.28
  -6   2 -15    1.84    0.22
   6  -2  16   14.86    0.48
  -6   2 -16   14.70    0.44
   6  -2  17   -0.04    0.79
  -6   2 -17    0.39    0.45
   6  -1 -19   21.19    0.86
   6  -1 -18    2.74    0.22
   6  -1 -17   19.52    0.51
  -6   1  17   20.57    0.60
   6  -1 -16   21.07    0.53
  -6   1  16   21.16    0.65
   6  -1 -15   52.57    1.97
  -6   1  15   54.63    1.99
   6  -1 -14   21.73    0.71
  -6   1  14   22.57    0.65
   6  -1 -13  102.46    1.75
  -6   1  13  102.49    2.53
   6  -1 -12    0.24    0.12
  -6   1  12    0.57    0.11
   6  -1 -11   80.23    1.91
  -6   1  11   78.20    1.51
   6  -1 -10    4.98    0.23
  -6   1  10    5.00    0.18
   6  -1  -9  252.20    4.85
  -6   1   9  248.62    5.58
   6  -1  -8   50.48    0.94
  -6   1   8   49.65    1.06
   6  -1  -7   69.55    1.37
  -6   1   7   69.42    1.40
   6  -1  -6  172.79    3.38
  -6   1   6  176.66    2.93
   6  -1  -5  174.89    3.43
  -6   1   5  180.43    3.43
   6  -1  -4   44.93    0.98
  -6   1   4   45.39    0.83
  -6   1   3 1339.21   42.62
   6  -1  -2   12.17    0.39
  -6   1   2   12.82    0.29
   6  -1   0    4.82    0.20
  -6   1   0    4.95    0.14
   6  -1   1  337.36    6.34
  -6   1  -1  337.09    6.17
   6  -1   2  317.83    7.39
  -6   1  -2  310.95    7.23
   6  -1   3   83.14    1.72
  -6   1  -3   83.01    1.64
   6  -1   4    2.03    0.10
  -6   1  -4    2.07    0.11
   6  -1   5  221.36    4.19
  -6   1  -5  228.09    5.26
   6  -1   6   61.69    1.21
  -6   1  -6   59.24    2.07
   6  -1   7  105.67    2.07
  -6   1  -7  106.84    2.55
   6  -1   8   41.01    1.57
  -6   1  -8   42.55    0.94
   6  -1   9  113.02    2.15
  -6   1  -9  115.57    2.73
   6  -1  10   13.81    0.42
  -6   1 -10   14.34    0.39
   6  -1  11   27.65    0.75
  -6   1 -11   25.83    0.58
   6  -1  12    1.08    0.16
  -6   1 -12    1.02    0.16
   6  -1  13   12.12    0.43
  -6   1 -13   12.33    0.38
   6  -1  14    2.17    0.18
  -6   1 -14    2.36    0.27
   6  -1  15   41.03    0.83
  -6   1 -15   37.64    1.43
   6  -1  16    2.47    0.57
  -6   1 -16    2.32    0.43
  -6   1 -17   10.51    0.65
   6   0 -19    5.57    0.72
   6   0 -18   13.02    0.37
  -6   0  18   12.17    0.54
   6   0 -17   24.28    0.59
  -6   0  17   24.24    0.89
   6   0 -16   25.10    0.59
  -6   0  16   26.02    0.73
   6   0 -15   15.14    0.38
  -6   0  15   15.72    0.49
   6   0 -14   83.10    1.41
  -6   0  14   84.88    1.69
   6   0 -13   48.59    0.89
  -6   0  13   49.50    1.21
   6   0 -12    9.62    0.27
   6   0 -11    7.07    0.24
  -6   0  11    6.63    0.26
   6   0 -10   75.52    1.90
  -6   0  10   76.71    1.35
   6   0  -9   19.87    0.65
  -6   0   9   19.64    0.48
   6   0  -8   88.63    2.23
  -6   0   8   89.41    3.10
   6   0  -7   10.53    0.36
  -6   0   7   10.81    0.24
   6   0  -6    1.47    0.13
  -6   0   6    1.38    0.08
   6   0  -5   30.49    0.83
  -6   0   5   31.19    0.71
   6   0  -4  133.30    2.64
  -6   0   4  132.72    2.24
   6   0  -3  250.72    5.84
  -6   0   3  252.96    4.12
   6   0  -2  231.84    3.90
  -6   0   2  231.22    4.32
   6   0  -1  185.02    4.34
  -6   0   1  182.18    3.45
   6   0   0  423.28    6.91
  -6   0   0  432.50    9.82
   6   0   1    2.31    0.13
  -6   0  -1    2.51    0.11
   6   0   2   67.70    1.74
  -6   0  -2   66.93    1.19
   6   0   3  104.40    3.39
  -6   0  -3  104.83    2.11
   6   0   4  120.15    2.43
  -6   0  -4  117.08    2.29
   6   0   5  121.19    2.94
  -6   0  -5  120.43    4.25
   6   0   6  398.05    7.43
  -6   0  -6  405.72   13.17
   6   0   7    2.03    0.14
  -6   0  -7    2.30    0.16
   6   0   8   73.29    1.35
  -6   0  -8   71.55    1.74
   6   0   9    3.07    0.16
  -6   0  -9    3.16    0.19
   6   0  10   34.64    0.68
  -6   0 -10   33.93    1.36
   6   0  11   19.40    0.50
  -6   0 -11   19.08    0.48
   6   0  12   10.54    0.38
  -6   0 -12   10.65    0.62
   6   0  13    6.60    0.29
  -6   0 -13    6.66    0.27
   6   0  14   21.17    0.52
  -6   0 -14   21.28    0.65
   6   0  15    2.16    0.21
  -6   0 -15    2.64    0.38
   6   0  16   18.43    0.67
  -6   0 -16   17.39    0.65
   6   1 -19    8.53    0.76
  -6  -1  19    7.19    0.89
   6   1 -18    5.93    0.26
  -6  -1  18    6.01    0.28
   6   1 -17    4.53    0.24
  -6  -1  17    4.91    0.23
   6   1 -16    0.86    0.26
  -6  -1  16    0.70    0.16
   6   1 -15   81.68    1.45
  -6  -1  15   78.22    2.76
   6   1 -14   58.78    1.04
  -6  -1  14   59.63    1.19
   6   1 -13   50.42    0.91
  -6  -1  13   50.79    1.05
   6   1 -12    6.32    0.22
  -6  -1  12    6.40    0.21
   6   1 -11    8.14    0.23
  -6  -1  11    8.51    0.32
   6   1 -10    0.30    0.10
  -6  -1  10    0.27    0.10
   6   1  -9  106.53    1.84
  -6  -1   9  106.06    2.54
   6   1  -8   40.39    0.79
  -6  -1   8   41.36    1.11
   6   1  -7  155.32    3.58
  -6  -1   7  158.94    3.74
   6   1  -6   78.19    1.63
  -6  -1   6   78.47    1.96
   6   1  -5  417.74    9.39
  -6  -1   5  424.46    9.53
   6   1  -4  250.19    8.25
  -6  -1   4  252.61    5.73
   6   1  -3   47.83    1.90
  -6  -1   3   49.63    1.07
   6   1  -2    2.23    0.24
  -6  -1   2    1.83    0.21
   6   1  -1   18.63    0.70
  -6  -1   1   19.58    0.48
   6   1   0  284.85    6.79
  -6  -1   0  282.72    5.24
   6   1   1  178.17    3.37
  -6  -1  -1  181.50    3.52
   6   1   2   31.00    1.13
  -6  -1  -2   30.90    0.61
   6   1   3    0.67    0.08
  -6  -1  -3    0.54    0.12
   6   1   4    3.86    0.16
  -6  -1  -4    4.00    0.17
   6   1   5  146.02    2.86
  -6  -1  -5  145.92    5.05
   6   1   6    5.51    0.19
  -6  -1  -6    5.55    0.26
   6   1   7   73.29    1.49
  -6  -1  -7   73.57    1.50
   6   1   8    7.49    0.25
  -6  -1  -8    6.99    0.22
   6   1   9   23.36    0.55
  -6  -1  -9   22.55    0.66
   6   1  10   44.36    0.93
  -6  -1 -10   43.34    1.11
   6   1  11   55.04    0.98
  -6  -1 -11   53.47    1.85
   6   1  12    8.93    0.32
  -6  -1 -12    7.95    0.36
   6   1  13    7.28    0.30
  -6  -1 -13    8.22    0.30
   6   1  14    1.85    0.41
  -6  -1 -14    1.97    0.25
  -6  -1 -15   19.56    0.56
  -6  -1 -16    3.23    0.43
   6   2 -19    0.44    0.53
  -6  -2  19    0.72    0.78
   6   2 -18    7.92    0.35
  -6  -2  18    8.16    0.32
   6   2 -17    1.73    0.21
  -6  -2  17    1.71    0.21
   6   2 -16   32.86    0.64
  -6  -2  16   33.41    0.91
   6   2 -15   45.42    0.82
  -6  -2  15   46.42    0.95
   6   2 -14   76.13    1.86
  -6  -2  14   76.40    1.81
   6   2 -13    0.30    0.12
  -6  -2  13    0.37    0.10
   6   2 -12   37.75    0.97
  -6  -2  12   35.73    0.79
   6   2 -11    3.16    0.15
  -6  -2  11    2.99    0.14
   6   2 -10   95.93    1.93
  -6  -2  10   95.49    1.89
   6   2  -9   -0.02    0.09
  -6  -2   9    0.13    0.10
   6   2  -8  102.35    2.53
  -6  -2   8  101.84    1.79
   6   2  -7   14.85    0.38
  -6  -2   7   14.91    0.46
   6   2  -6  450.25    8.35
  -6  -2   6  461.57    8.45
   6   2  -5   79.80    1.96
  -6  -2   5   80.14    1.92
   6   2  -4 1011.00   32.23
  -6  -2   4 1012.60   22.36
   6   2  -3   30.20    0.68
  -6  -2   3   27.94    0.66
   6   2  -2  476.08   14.81
  -6  -2   2  473.14   14.88
   6   2  -1  125.59    2.53
  -6  -2   1  124.50    2.97
   6   2   0  935.56   21.15
  -6  -2   0  915.76   20.32
   6   2   1   13.46    0.45
  -6  -2  -1   13.45    0.65
   6   2   2  263.58    4.31
  -6  -2  -2  258.75    6.00
   6   2   3   89.37    2.32
  -6  -2  -3   86.31    2.20
  -6  -2  -4   56.93    1.46
   6   2   5    4.03    0.16
  -6  -2  -5    4.07    0.21
   6   2   6   99.54    2.01
  -6  -2  -6   97.23    2.39
   6   2   7   17.61    0.49
  -6  -2  -7   17.06    0.55
  -6  -2  -8    4.53    0.19
   6   2   9   16.83    0.59
  -6  -2  -9   17.10    0.41
   6   2  10  112.65    2.21
  -6  -2 -10  111.39    3.74
   6   2  11    3.31    0.20
  -6  -2 -11    3.55    0.21
   6   2  12   40.51    1.02
  -6  -2 -12   39.73    0.92
   6   2  13   27.28    0.70
  -6  -2 -13   26.40    0.79
   6   2  14    8.49    0.37
  -6  -2 -14    9.10    0.38
  -6  -2 -15    8.17    0.34
   6   3 -19    2.84    0.38
  -6  -3  19    3.73    0.78
   6   3 -18    2.59    0.33
  -6  -3  18    2.79    0.23
   6   3 -17   14.87    0.54
  -6  -3  17   15.24    0.45
   6   3 -16    0.78    0.22
  -6  -3  16    0.90    0.17
   6   3 -15   56.97    1.03
  -6  -3  15   56.99    1.13
   6   3 -14    0.49    0.19
  -6  -3  14    0.69    0.16
   6   3 -13   33.93    0.77
  -6  -3  13   31.96    0.87
   6   3 -12    0.03    0.13
  -6  -3  12    0.07    0.09
   6   3 -11   49.74    1.34
  -6  -3  11   50.11    1.11
   6   3 -10    0.48    0.12
  -6  -3  10    0.65    0.09
   6   3  -9   43.07    0.81
  -6  -3   9   42.96    0.96
   6   3  -8   13.48    0.35
  -6  -3   8   13.44    0.35
   6   3  -7    9.32    0.32
  -6  -3   7    9.95    0.23
   6   3  -6   74.55    2.06
  -6  -3   6   78.62    1.39
   6   3  -5  100.90    1.74
  -6  -3   5   99.86    1.99
   6   3  -4  110.66    2.62
  -6  -3   4  109.24    2.15
   6   3  -3   31.29    0.80
  -6  -3   3   33.13    0.91
   6   3  -2   23.90    0.57
  -6  -3   2   21.79    0.52
   6   3  -1  246.18    5.61
  -6  -3   1  244.45    5.60
   6   3   0   94.56    1.69
  -6  -3   0   94.72    1.93
   6   3   1  482.12   11.07
  -6  -3  -1  472.71    8.77
   6   3   2   13.04    0.41
  -6  -3  -2   12.95    0.42
   6   3   3   38.88    0.75
  -6  -3  -3   38.35    0.70
   6   3   4    2.73    0.14
  -6  -3  -4    2.55    0.20
   6   3   5   87.08    1.57
  -6  -3  -5   88.05    2.95
   6   3   6    0.91    0.14
  -6  -3  -6    1.01    0.12
   6   3   7   10.26    0.29
  -6  -3  -7   10.46    0.40
   6   3   8    7.15    0.24
  -6  -3  -8    7.95    0.44
   6   3   9   52.15    1.96
  -6  -3  -9   51.87    1.28
   6   3  10   46.47    1.66
  -6  -3 -10   48.17    1.70
   6   3  11  101.16    2.62
  -6  -3 -11   98.41    1.70
   6   3  12   19.96    0.51
  -6  -3 -12   21.61    1.01
   6   3  13    0.47    0.19
  -6  -3 -13    1.47    0.32
   6   3  14   -0.02    0.46
  -6  -3 -14    0.08    0.39
  -6  -3 -15   11.72    0.70
   6   4 -20    0.05    0.50
   6   4 -19    0.25    0.33
  -6  -4  19    1.61    0.84
   6   4 -18    4.03    0.30
  -6  -4  18    3.92    0.29
   6   4 -17    1.14    0.21
  -6  -4  17    1.40    0.21
   6   4 -16   29.97    0.59
  -6  -4  16   30.54    0.86
   6   4 -15    0.81    0.18
  -6  -4  15    1.04    0.15
   6   4 -14   18.13    0.47
  -6  -4  14   18.39    0.46
   6   4 -13    1.99    0.14
  -6  -4  13    2.08    0.14
   6   4 -12   24.88    0.50
  -6  -4  12   24.71    0.49
   6   4 -11   11.28    0.32
  -6  -4  11   11.07    0.32
   6   4 -10   49.20    1.29
  -6  -4  10   49.26    1.08
   6   4  -9    7.81    0.22
  -6  -4   9    7.79    0.22
   6   4  -8   41.80    1.17
  -6  -4   8   42.51    0.80
   6   4  -7   15.88    0.38
  -6  -4   7   15.90    0.38
   6   4  -6  134.41    2.77
  -6  -4   6  135.22    2.67
   6   4  -5   16.43    0.40
  -6  -4   5   16.65    0.38
   6   4  -4   79.75    2.01
  -6  -4   4   78.72    1.56
   6   4  -3    0.76    0.10
  -6  -4   3    0.86    0.09
   6   4  -2    0.47    0.09
  -6  -4   2    0.47    0.08
   6   4  -1   15.05    0.33
  -6  -4   1   15.37    0.38
   6   4   0   54.45    0.99
  -6  -4   0   53.00    1.11
   6   4   1   18.88    0.57
  -6  -4  -1   19.04    0.55
   6   4   2   18.91    0.38
  -6  -4  -2   18.25    0.57
   6   4   3    8.20    0.22
  -6  -4  -3    8.49    0.24
   6   4   4   56.96    1.01
  -6  -4  -4   56.08    1.42
   6   4   5    0.13    0.10
  -6  -4  -5    0.03    0.11
   6   4   6   80.07    1.69
  -6  -4  -6   80.39    1.96
   6   4   7    8.59    0.24
  -6  -4  -7    8.51    0.29
   6   4   8    6.65    0.23
  -6  -4  -8    6.82    0.29
   6   4   9   13.54    0.45
  -6  -4  -9   12.84    0.41
   6   4  10   90.44    1.54
  -6  -4 -10   91.62    2.29
   6   4  11   -0.03    0.16
  -6  -4 -11   -0.31    0.36
   6   4  12    9.33    0.35
  -6  -4 -12   10.32    0.37
   6   4  13    3.26    0.28
  -6  -4 -13    5.50    0.63
  -6  -4 -14    0.48    0.43
   6   5 -19    1.90    0.62
  -6  -5  19    2.08    0.50
   6   5 -18    6.15    0.41
  -6  -5  18    6.13    0.49
   6   5 -17   40.48    1.09
  -6  -5  17   38.49    0.72
   6   5 -16    0.39    0.21
  -6  -5  16    0.69    0.23
[truncated: 257,070 more chars]
