# Supplementary material for: Crystal structure of trans-(1,8-dibutyl-1,3,6,8,10,13-hexa­aza­cyclo­tetra­decane-κ4 N 3,N 6,N 10,N 13)bis­(thio­cyanato-κN)nickel(II) from synchrotron data
Source: Acta Crystallogr E Crystallogr Commun. 2015 Jun 13;71(Pt 7):779–82. doi: 10.1107/S205698901501110X (PMC4518977; doi:10.1107/S205698901501110X)
Supplement: Supplementary file 2 [file e-71-00779-Isup2.hkl]

data_I                                                                          
_shelx_title ' NiNCS in P-1 (block pale pink)'                                  
_shelx_refln_list_code          4                                               
_shelx_F_calc_maximum       57.53                                               
_exptl_crystal_F_000       524.00                                               
_reflns_d_resolution_high  0.7186                                               
                                                                                
loop_                                                                           
 _space_group_symop_operation_xyz                                               
 'x, y, z'                                                                      
 '-x, -y, -z'                                                                   
                                                                                
_cell_length_a     8.6610                                                       
_cell_length_b    12.0270                                                       
_cell_length_c    12.5600                                                       
_cell_angle_alpha  94.664                                                       
_cell_angle_beta   97.991                                                       
_cell_angle_gamma 110.043                                                       
                                                                                
_shelx_F_squared_multiplier     1.000                                           
                                                                                
loop_                                                                           
 _refln_index_h                                                                 
 _refln_index_k                                                                 
 _refln_index_l                                                                 
 _refln_F_squared_calc                                                          
 _refln_F_squared_meas                                                          
 _refln_F_squared_sigma                                                         
 _refln_observed_status                                                         
   3   0   0         59.36         46.48         1.17 o                         
   4   0   0       1549.48       1501.54        45.74 o                         
   5   0   0       1868.42       1810.15        56.86 o                         
   6   0   0       1194.44       1200.18        15.91 o                         
   7   0   0        110.33        128.28         2.10 o                         
   8   0   0        798.90        772.89        12.46 o                         
   9   0   0        116.43        115.34         1.77 o                         
  10   0   0        442.65        433.69         7.34 o                         
  11   0   0          3.95          3.31         0.30 o                         
 -11   1   0          4.31          4.19         0.45 o                         
 -10   1   0         37.75         39.11         1.15 o                         
  -9   1   0         31.23         35.42         0.74 o                         
  -8   1   0        112.53        113.76         1.91 o                         
  -7   1   0        533.51        498.06         8.34 o                         
  -6   1   0         14.53         13.82         0.32 o                         
  -4   1   0          0.07          0.31         0.28 o                         
  -3   1   0        663.85        747.71         9.14 o                         
  -1   1   0         50.02         18.89         0.51 o                         
   0   1   0         12.58          0.00         0.02 o                         
   1   1   0        270.01        278.41         4.62 o                         
   3   1   0       1861.91       1730.02        55.23 o                         
   4   1   0        575.21        535.76        11.17 o                         
   5   1   0        344.54        325.23         5.69 o                         
   6   1   0        786.70        798.05        11.68 o                         
   7   1   0          3.74          3.53         0.23 o                         
   8   1   0         25.81         28.01         0.60 o                         
   9   1   0          6.18          8.29         0.34 o                         
  10   1   0          5.96          7.40         0.36 o                         
 -11   2   0         85.65         89.41         1.39 o                         
 -10   2   0        224.72        218.82         3.33 o                         
  -9   2   0         27.90         31.83         0.63 o                         
  -8   2   0         33.83         39.12         0.74 o                         
  -7   2   0       1960.63       1963.49        30.91 o                         
  -6   2   0       1347.89       1348.74        19.11 o                         
  -5   2   0        782.28        745.53        10.03 o                         
  -3   2   0          5.88          3.96         0.35 o                         
   1   2   0        140.90        154.18         2.93 o                         
   2   2   0        535.79        491.44         8.02 o                         
   3   2   0        918.33        953.99        13.80 o                         
   4   2   0        946.25        824.88        12.17 o                         
   5   2   0        307.02        290.13         3.85 o                         
   6   2   0       2565.02       2604.75        41.25 o                         
   7   2   0         41.36         43.62         1.02 o                         
   8   2   0        556.02        554.94        13.20 o                         
   9   2   0         66.04         76.03         1.35 o                         
  10   2   0         36.16         30.36         0.64 o                         
 -11   3   0        128.84        140.80         2.26 o                         
 -10   3   0          5.70          7.20         0.32 o                         
  -9   3   0          2.04          3.71         0.23 o                         
  -8   3   0        246.10        246.02         4.93 o                         
  -7   3   0       1673.66       1687.00        23.67 o                         
  -6   3   0          0.69          4.15         0.20 o                         
  -5   3   0         65.64         81.87         1.20 o                         
  -4   3   0         48.80         75.24         1.41 o                         
  -3   3   0         54.12         53.00         0.99 o                         
  -2   3   0          0.90         10.51         0.24 o                         
  -1   3   0        507.57        553.24        10.14 o                         
   2   3   0        431.58        424.68         6.26 o                         
   3   3   0        970.90        902.14        21.73 o                         
   4   3   0        373.48        348.03         4.49 o                         
   5   3   0          5.81          7.94         0.79 o                         
   6   3   0        264.07        266.36         3.58 o                         
   7   3   0          2.14          1.08         0.21 o                         
   8   3   0         42.51         41.85         0.83 o                         
   9   3   0        128.08        125.89         1.88 o                         
  10   3   0         50.08         45.38         0.93 o                         
 -11   4   0        194.66        201.63         3.21 o                         
 -10   4   0        141.47        153.27         2.34 o                         
  -9   4   0        570.59        580.67         7.17 o                         
  -8   4   0        380.16        387.62         6.56 o                         
  -7   4   0         54.34         60.63         3.29 o                         
  -6   4   0       1475.47       1467.86        21.22 o                         
  -5   4   0        240.60        241.04         6.97 o                         
  -3   4   0         75.79         55.48         0.93 o                         
  -1   4   0        890.72        831.47        15.27 o                         
   2   4   0       1498.27       1588.18        35.86 o                         
   3   4   0        746.93        720.74        10.57 o                         
   4   4   0       1362.17       1296.39        16.96 o                         
   5   4   0        178.20        196.14         2.88 o                         
   6   4   0        136.15        151.49         2.08 o                         
   7   4   0         19.38         20.14         0.57 o                         
   8   4   0        296.98        303.72         6.05 o                         
   9   4   0         81.36         79.73         1.53 o                         
 -11   5   0          1.80          0.59         0.31 o                         
 -10   5   0        124.57        131.60         2.10 o                         
  -9   5   0          3.37          1.46         0.21 o                         
  -8   5   0        217.79        230.65         3.21 o                         
  -7   5   0         15.63         22.27         0.90 o                         
  -6   5   0         27.80         30.41         0.70 o                         
  -5   5   0          7.57          7.84         0.48 o                         
  -4   5   0          2.90          0.41         0.08 o                         
  -3   5   0         65.49         93.57         2.87 o                         
  -2   5   0         48.39         23.73         0.45 o                         
  -1   5   0         99.25         51.99         2.65 o                         
   1   5   0          0.05          3.53         0.44 o                         
   2   5   0        109.34        111.41         1.67 o                         
   3   5   0          7.47          6.76         0.34 o                         
   4   5   0         96.08         93.78         1.78 o                         
   5   5   0        167.80        197.23         2.88 o                         
   6   5   0        112.35        103.64         1.87 o                         
   7   5   0          8.76          9.51         0.35 o                         
   8   5   0         31.20         30.83         0.71 o                         
   9   5   0         26.02         27.44         0.66 o                         
 -11   6   0        165.92        173.02         3.15 o                         
 -10   6   0         52.11         59.31         0.92 o                         
  -9   6   0        498.13        479.27         6.47 o                         
  -8   6   0        761.88        771.91        11.46 o                         
  -7   6   0         49.17         45.53         0.84 o                         
  -6   6   0       1090.13       1133.31        30.43 o                         
  -5   6   0          6.40         10.72         0.29 o                         
  -4   6   0       2458.11       2550.06        80.73 o                         
  -1   6   0        455.13        443.75         7.36 o                         
   0   6   0        103.66         79.23         1.34 o                         
   1   6   0       1617.79       1669.64        53.03 o                         
   3   6   0        394.95        393.61         5.07 o                         
   4   6   0        806.55        816.85        13.19 o                         
   5   6   0         13.79         21.71         0.61 o                         
   6   6   0        939.18        935.47        12.37 o                         
   7   6   0        226.24        226.67         3.52 o                         
   8   6   0         37.88         42.38         3.04 o                         
 -11   7   0          4.59          5.49         0.31 o                         
 -10   7   0         24.41         21.52         0.56 o                         
  -9   7   0          0.19          0.16         0.23 o                         
  -8   7   0         11.77         10.68         0.39 o                         
  -7   7   0         51.96         46.23         0.86 o                         
  -6   7   0         67.78         63.34         0.95 o                         
  -5   7   0          1.43          0.73         0.14 o                         
  -4   7   0          8.16          6.00         0.20 o                         
  -3   7   0        164.82        177.81         3.55 o                         
  -2   7   0        967.54       1085.06        17.42 o                         
  -1   7   0         41.03         59.21         2.93 o                         
   0   7   0        712.03        687.51        10.02 o                         
   1   7   0         60.68         47.18         1.53 o                         
   2   7   0         56.11         71.33         1.17 o                         
   3   7   0         26.42         27.25         0.75 o                         
   4   7   0          5.51          5.81         0.36 o                         
   5   7   0          0.01          0.10         0.21 o                         
   6   7   0          5.69          6.22         0.35 o                         
   7   7   0          0.33          0.60         0.62 o                         
   8   7   0          1.04          0.62         0.33 o                         
 -11   8   0        181.09        175.16         2.61 o                         
 -10   8   0        237.75        245.34         3.38 o                         
  -9   8   0        498.93        481.31         7.50 o                         
  -8   8   0        394.12        441.07         6.58 o                         
  -7   8   0        170.33        159.58         2.40 o                         
  -6   8   0        136.45        160.18         2.87 o                         
  -5   8   0        835.32        839.85        11.04 o                         
  -4   8   0       1185.09       1223.26        23.10 o                         
  -2   8   0        400.53        439.22         7.99 o                         
  -1   8   0        827.54        925.78        14.85 o                         
   0   8   0        872.32        874.41        14.39 o                         
   1   8   0         48.72         58.66         1.01 o                         
   2   8   0        929.48        907.12        12.98 o                         
   3   8   0        310.42        311.49         6.67 o                         
   4   8   0        940.87        956.78        12.67 o                         
   5   8   0        216.42        229.04         3.26 o                         
   6   8   0        223.52        208.58         2.98 o                         
   7   8   0        120.33        118.38         2.33 o                         
 -11   9   0         28.39         28.22         0.61 o                         
 -10   9   0         88.54         82.96         1.51 o                         
  -9   9   0          2.31          3.13         0.26 o                         
  -8   9   0         27.82         22.35         0.87 o                         
  -7   9   0          6.99          6.43         0.35 o                         
  -6   9   0          7.96         10.22         0.33 o                         
  -5   9   0         52.31         49.80         1.89 o                         
  -4   9   0         84.52         80.44         1.80 o                         
  -3   9   0         54.00         59.96         1.23 o                         
  -2   9   0          1.01          3.64         0.17 o                         
  -1   9   0       1102.57       1128.83        25.24 o                         
   0   9   0        561.81        539.54         7.31 o                         
   1   9   0          4.50          3.08         0.70 o                         
   2   9   0          0.02          0.06         0.16 o                         
   3   9   0          4.63          4.01         0.23 o                         
   4   9   0         26.73         32.66         0.66 o                         
   5   9   0         26.34         26.95         0.66 o                         
   6   9   0         18.91         14.35         0.48 o                         
   7   9   0          6.54          6.85         0.53 o                         
 -11  10   0         70.16         72.71         1.17 o                         
 -10  10   0        178.01        163.67         2.34 o                         
  -9  10   0         66.02         63.34         2.35 o                         
  -8  10   0        602.90        616.04        11.43 o                         
  -7  10   0        471.91        459.39         9.68 o                         
  -6  10   0        203.34        201.64         3.48 o                         
  -5  10   0       1372.51       1415.87        25.87 o                         
  -4  10   0        538.39        557.82         9.61 o                         
  -3  10   0        602.29        639.96        19.80 o                         
  -2  10   0        314.69        346.77         6.75 o                         
  -1  10   0          4.03          2.98         0.41 o                         
   0  10   0        273.23        271.53         5.80 o                         
   1  10   0        201.07        211.47         3.75 o                         
   2  10   0        285.09        263.68         4.16 o                         
   3  10   0        385.05        388.65         5.33 o                         
   4  10   0        111.70        117.56         1.57 o                         
   5  10   0        145.53        139.13         2.13 o                         
   6  10   0         66.46         62.00         1.27 o                         
 -11  11   0         22.72         23.72         0.74 o                         
 -10  11   0         34.25         38.13         0.80 o                         
  -9  11   0         20.13         22.54         0.57 o                         
  -8  11   0          0.70          0.78         0.19 o                         
  -7  11   0         28.37         33.58         0.84 o                         
  -6  11   0         45.92         48.67         1.52 o                         
  -5  11   0         18.33         20.55         0.62 o                         
  -4  11   0         12.42         14.39         0.49 o                         
  -3  11   0          2.92          0.90         0.26 o                         
  -2  11   0         85.29         78.22         4.25 o                         
  -1  11   0         53.94         55.71         1.32 o                         
   0  11   0         11.15         13.59         0.46 o                         
   1  11   0        158.95        154.67         3.39 o                         
   2  11   0         40.00         35.90         0.70 o                         
   3  11   0         10.10          7.58         0.38 o                         
   4  11   0          2.45          1.65         0.32 o                         
   5  11   0         32.06         37.98         0.87 o                         
 -10  12   0        140.05        119.76         2.07 o                         
  -9  12   0        196.60        203.04         5.21 o                         
  -8  12   0        237.52        237.39         3.73 o                         
  -7  12   0        437.30        430.59         8.35 o                         
  -6  12   0        184.09        187.13         4.81 o                         
  -5  12   0        154.40        163.79         3.44 o                         
  -4  12   0        196.76        190.74         3.39 o                         
  -3  12   0         28.77         39.21         1.90 o                         
  -2  12   0        766.66        752.85        18.56 o                         
  -1  12   0        391.32        427.81         6.34 o                         
   0  12   0        296.66        346.71         5.27 o                         
   1  12   0        133.50        136.88         4.77 o                         
   2  12   0         76.36         66.05         1.05 o                         
   3  12   0         65.45         74.67         1.37 o                         
   4  12   0        132.79        121.96         2.18 o                         
 -10  13   0          1.07          1.22         0.77 o                         
  -9  13   0          2.68          0.99         0.31 o                         
  -8  13   0          5.28          3.15         0.38 o                         
  -7  13   0          2.69          2.03         0.39 o                         
  -6  13   0          0.11          0.35         0.37 o                         
  -5  13   0         40.48         48.38         1.58 o                         
  -4  13   0          3.89          1.57         0.38 o                         
  -3  13   0         25.87         35.69         0.97 o                         
  -2  13   0          2.98          0.98         0.13 o                         
  -1  13   0         14.35         15.52         0.50 o                         
   0  13   0          5.26          4.15         0.40 o                         
   1  13   0          4.98          5.10         0.33 o                         
   2  13   0          8.54          7.81         0.80 o                         
   3  13   0         10.22         14.19         0.47 o                         
  -9  14   0         46.84         45.90         1.30 o                         
  -8  14   0         97.86         77.18         2.22 o                         
  -7  14   0        246.93        278.29         5.79 o                         
  -6  14   0        110.98        100.96         2.46 o                         
  -5  14   0        144.49        144.08         2.75 o                         
  -4  14   0        134.98        129.81         3.45 o                         
  -3  14   0        190.21        206.21         5.00 o                         
  -2  14   0         97.51         88.70         1.97 o                         
  -1  14   0         10.81         16.64         0.56 o                         
   0  14   0         37.58         33.19         0.91 o                         
   1  14   0         89.60         84.34         1.61 o                         
   2  14   0         43.48         41.18         1.10 o                         
  -8  15   0          3.99          1.18         0.48 o                         
  -7  15   0          0.16          1.03         0.46 o                         
  -6  15   0          0.19          0.67         0.39 o                         
  -5  15   0         18.47         17.09         0.79 o                         
  -4  15   0          0.31          0.01         0.45 o                         
  -3  15   0         19.41         15.71         1.10 o                         
  -2  15   0          1.16         -0.02         0.46 o                         
  -1  15   0          2.33          2.99         0.34 o                         
   0  15   0          0.44          0.98         0.35 o                         
   1  15   0          1.82          1.05         0.34 o                         
  -7  16   0        113.25        109.92         3.21 o                         
  -6  16   0         92.09         90.21         2.13 o                         
  -5  16   0         54.25         49.54         1.60 o                         
  -4  16   0         23.12         23.61         0.87 o                         
  -3  16   0         20.01         20.95         1.28 o                         
  -2  16   0         28.19         24.41         0.97 o                         
  -1  16   0         29.26         39.11         1.55 o                         
   1 -16   1          3.95          2.46         0.55 o                         
   2 -16   1          2.82          2.75         0.52 o                         
   3 -16   1          1.45          1.67         0.61 o                         
   4 -16   1         10.40         15.26         0.93 o                         
   5 -16   1          1.25          3.20         0.94 o                         
   6 -16   1          1.79          2.86         0.56 o                         
   7 -16   1         15.43         14.38         0.75 o                         
  -1 -15   1         78.69         87.13         1.47 o                         
   0 -15   1         63.75         65.20         1.09 o                         
   1 -15   1         91.99         86.36         1.53 o                         
   2 -15   1         24.21         22.58         0.76 o                         
   3 -15   1          1.45          2.15         0.45 o                         
   4 -15   1         88.80         81.22         2.04 o                         
   5 -15   1         82.55         92.28         1.89 o                         
   6 -15   1        121.68        116.03         2.49 o                         
   7 -15   1        206.06        189.90         3.88 o                         
   8 -15   1         45.21         43.52         1.58 o                         
  -2 -14   1         25.74         22.25         0.81 o                         
  -1 -14   1         10.60         12.44         0.44 o                         
   0 -14   1          9.45         12.32         0.49 o                         
   1 -14   1          1.62          2.18         0.46 o                         
   2 -14   1          0.08          0.58         0.32 o                         
   3 -14   1         14.47         16.73         0.64 o                         
   4 -14   1          1.29          0.66         0.40 o                         
   5 -14   1         13.24         15.40         0.70 o                         
   6 -14   1          2.19          0.89         0.54 o                         
   7 -14   1          1.02          2.24         0.44 o                         
   8 -14   1          0.69          1.51         0.51 o                         
   9 -14   1          1.62          1.14         0.56 o                         
  -3 -13   1        100.90         97.32         1.40 o                         
  -2 -13   1         41.15         38.52         0.87 o                         
  -1 -13   1        178.81        201.69         3.66 o                         
   0 -13   1         78.08         67.64         3.08 o                         
   1 -13   1        156.59        166.88         3.41 o                         
   2 -13   1        248.70        268.05         5.33 o                         
   3 -13   1        309.74        316.74         7.41 o                         
   4 -13   1        105.79        109.30         3.03 o                         
   5 -13   1        194.36        215.98         4.53 o                         
   6 -13   1          0.99          1.13         0.48 o                         
   7 -13   1        456.47        454.67        12.22 o                         
   8 -13   1         93.62         89.86         2.08 o                         
   9 -13   1         41.32         34.23         0.81 o                         
  10 -13   1         44.04         43.13         0.99 o                         
  -4 -12   1          8.00          8.22         0.56 o                         
  -3 -12   1          1.49          1.16         0.25 o                         
  -2 -12   1          3.42          2.83         0.31 o                         
  -1 -12   1         21.87         23.58         0.56 o                         
   0 -12   1         39.78         55.77         2.24 o                         
   1 -12   1         20.61         23.68         0.59 o                         
   2 -12   1         17.55         18.49         0.56 o                         
   3 -12   1          5.54          3.13         0.52 o                         
   4 -12   1          0.18          0.54         0.27 o                         
   5 -12   1          0.30          0.69         0.40 o                         
   6 -12   1          0.48          0.06         0.32 o                         
   7 -12   1          7.05          8.80         0.53 o                         
   8 -12   1         20.38         22.01         0.89 o                         
   9 -12   1         14.31         10.72         0.41 o                         
  10 -12   1          5.97          3.56         0.55 o                         
  -5 -11   1         38.71         50.78         1.05 o                         
  -4 -11   1        176.14        156.79         2.27 o                         
  -3 -11   1        126.12        134.93         1.99 o                         
  -2 -11   1        256.11        269.40         5.94 o                         
  -1 -11   1        109.36        121.47         2.06 o                         
   0 -11   1        351.69        330.34         5.88 o                         
   1 -11   1        360.71        383.27         5.74 o                         
   2 -11   1         69.85         62.94         2.53 o                         
   3 -11   1        301.23        315.71         7.74 o                         
   4 -11   1          1.19          2.20         0.29 o                         
   5 -11   1        463.90        491.92         9.39 o                         
   6 -11   1        104.42         96.23         2.19 o                         
   7 -11   1        509.88        510.13        11.91 o                         
   8 -11   1        662.82        681.33        10.21 o                         
   9 -11   1        314.26        306.23         4.68 o                         
  10 -11   1         59.62         68.95         1.51 o                         
  11 -11   1         96.41         87.74         1.39 o                         
  -6 -10   1          0.37          0.28         0.31 o                         
  -5 -10   1          1.75          1.66         0.30 o                         
  -4 -10   1         10.05         15.02         0.48 o                         
  -3 -10   1         11.01         14.23         0.40 o                         
  -2 -10   1         43.59         38.57         0.85 o                         
  -1 -10   1        147.07        133.03         1.99 o                         
   0 -10   1         44.11         55.13         1.20 o                         
   1 -10   1        210.90        181.12         3.58 o                         
   2 -10   1        230.33        251.90         5.14 o                         
   3 -10   1         57.69         52.26         1.09 o                         
   4 -10   1          0.40          0.74         0.23 o                         
   5 -10   1         26.58         26.01         0.78 o                         
   6 -10   1         97.03         99.60         2.42 o                         
   7 -10   1        165.83        163.08         2.66 o                         
   8 -10   1        197.59        193.40         4.98 o                         
   9 -10   1          8.01          6.70         0.36 o                         
  10 -10   1        137.68        135.11         1.98 o                         
  11 -10   1          6.34          6.08         0.34 o                         
  -7  -9   1        122.35        122.07         2.12 o                         
  -6  -9   1        111.85        117.13         2.09 o                         
  -5  -9   1         76.99         81.29         1.68 o                         
  -4  -9   1        478.56        456.95         8.57 o                         
  -3  -9   1        336.89        343.84         4.97 o                         
  -2  -9   1        570.40        546.21        16.92 o                         
  -1  -9   1        346.16        340.45         5.87 o                         
   0  -9   1         28.31         25.74         0.51 o                         
   1  -9   1        759.27        817.61        13.56 o                         
   2  -9   1       1882.18       1902.20        42.28 o                         
   3  -9   1       1608.24       1657.47        26.22 o                         
   4  -9   1        684.73        768.30        17.71 o                         
   5  -9   1        772.57        796.57        18.07 o                         
   6  -9   1        367.10        378.43        13.75 o                         
   7  -9   1        163.11        161.85         2.74 o                         
   8  -9   1        207.17        213.65         3.38 o                         
   9  -9   1        207.76        222.63         3.54 o                         
  10  -9   1          4.66          3.90         0.31 o                         
  11  -9   1        238.12        229.15         3.13 o                         
  -7  -8   1         17.94         19.11         0.83 o                         
  -6  -8   1          0.47          0.32         0.26 o                         
  -5  -8   1         12.40         11.15         0.38 o                         
  -4  -8   1          4.14          7.21         0.31 o                         
  -3  -8   1         11.42         16.05         0.36 o                         
  -2  -8   1         73.92         80.29         1.38 o                         
  -1  -8   1         25.64         26.94         0.61 o                         
   0  -8   1          0.03          0.13         0.14 o                         
   1  -8   1        153.65        160.70         4.18 o                         
   2  -8   1         23.23         21.24         0.61 o                         
   3  -8   1         15.67         23.76         0.64 o                         
   4  -8   1         40.48         33.67         0.82 o                         
   5  -8   1        198.70        181.13         2.75 o                         
   6  -8   1        165.76        160.99         2.31 o                         
   7  -8   1        108.21        112.02         1.95 o                         
   8  -8   1        162.03        155.42         3.12 o                         
   9  -8   1         20.89         26.26         0.61 o                         
  10  -8   1          7.73          7.87         0.36 o                         
  11  -8   1         24.26         22.12         0.64 o                         
  -8  -7   1         33.35         32.30         0.70 o                         
  -7  -7   1         38.57         43.23         0.93 o                         
  -6  -7   1        154.79        167.52         2.48 o                         
  -5  -7   1        647.75        644.06         8.06 o                         
  -4  -7   1        565.36        562.33         7.17 o                         
  -3  -7   1        860.13        938.04        27.19 o                         
  -2  -7   1       1307.28       1340.93        18.98 o                         
   0  -7   1        336.83        328.58         5.04 o                         
   1  -7   1       1918.35       1825.64        56.94 o                         
   2  -7   1       1179.92       1293.29        23.82 o                         
   4  -7   1       1192.09       1323.36        24.49 o                         
   5  -7   1        616.37        584.33        10.25 o                         
   6  -7   1         71.98         83.24         3.32 o                         
   7  -7   1        218.77        225.88         5.90 o                         
   8  -7   1        271.95        268.61         4.14 o                         
   9  -7   1        951.53        930.72        12.24 o                         
  10  -7   1         21.13         20.15         0.48 o                         
  11  -7   1        423.05        411.64         6.12 o                         
  -8  -6   1         17.83         16.46         0.50 o                         
  -7  -6   1         14.73         12.87         0.35 o                         
  -6  -6   1         24.02         19.53         0.48 o                         
  -5  -6   1          0.49          3.16         0.35 o                         
  -4  -6   1          0.72          0.67         0.15 o                         
  -3  -6   1         56.11         48.66         0.85 o                         
  -2  -6   1         19.34         16.91         0.51 o                         
  -1  -6   1         59.78         68.32         1.18 o                         
   0  -6   1        992.07       1021.13        19.28 o                         
   1  -6   1         57.27         38.39         0.76 o                         
   2  -6   1          6.86          3.57         0.56 o                         
   3  -6   1        300.04        283.05         4.33 o                         
   4  -6   1        183.11        151.55         2.73 o                         
   5  -6   1        404.66        333.92        11.77 o                         
   6  -6   1        358.40        343.43         4.78 o                         
   7  -6   1          0.08          0.11         0.19 o                         
   8  -6   1        219.68        196.01         3.42 o                         
   9  -6   1         21.43         18.78         0.47 o                         
  10  -6   1          9.33         10.24         0.32 o                         
  11  -6   1          1.09          0.64         0.26 o                         
  -9  -5   1         35.04         38.67         0.81 o                         
  -8  -5   1        110.39        118.54         1.99 o                         
  -7  -5   1         82.39         91.03         1.57 o                         
  -6  -5   1        716.64        751.82        12.23 o                         
  -5  -5   1         16.46         13.06         0.33 o                         
  -4  -5   1        801.20        875.76        11.62 o                         
  -3  -5   1       1163.04       1242.18        16.47 o                         
  -2  -5   1        815.28        746.86        10.88 o                         
  -1  -5   1       1464.64       1380.90        22.77 o                         
   0  -5   1          6.28          6.31         0.59 o                         
   3  -5   1       1134.28       1181.21        21.89 o                         
   4  -5   1       1578.87       1597.02        31.13 o                         
   5  -5   1        828.47        752.77         9.45 o                         
   6  -5   1        207.13        242.37         4.19 o                         
   7  -5   1       1174.83       1134.82        13.75 o                         
   8  -5   1        104.81         96.25         1.78 o                         
   9  -5   1        569.12        562.31         8.22 o                         
  10  -5   1         44.16         39.39         1.11 o                         
  11  -5   1        290.04        284.41         3.89 o                         
  -9  -4   1          5.39          6.04         0.58 o                         
  -8  -4   1         86.17         83.66         1.94 o                         
  -7  -4   1         42.61         45.63         0.88 o                         
  -6  -4   1         44.99         42.75         0.70 o                         
  -5  -4   1         15.05         18.58         0.37 o                         
  -4  -4   1         96.92        111.81         1.50 o                         
  -3  -4   1        250.85        226.69         3.51 o                         
  -2  -4   1        210.07        173.32         2.23 o                         
  -1  -4   1         29.46         31.50         0.60 o                         
   0  -4   1         49.47         45.68         1.41 o                         
   1  -4   1        824.41        775.72        33.20 o                         
   2  -4   1        196.22        131.33         2.32 o                         
   3  -4   1        518.48        517.04        14.29 o                         
   4  -4   1        442.42        410.27         6.28 o                         
   5  -4   1        171.32        154.39         3.65 o                         
   6  -4   1          6.76          0.93         0.34 o                         
   7  -4   1          2.31          7.39         0.27 o                         
   8  -4   1         91.68         89.15         1.38 o                         
   9  -4   1         93.39         87.50         1.38 o                         
  10  -4   1        135.73        136.04         2.60 o                         
  11  -4   1         14.47         14.40         0.52 o                         
 -10  -3   1        175.86        190.42         3.21 o                         
  -9  -3   1         14.91         12.47         0.75 o                         
  -8  -3   1        234.78        255.94         4.75 o                         
  -7  -3   1         32.65         39.05         0.76 o                         
  -6  -3   1        722.88        690.52        11.16 o                         
  -5  -3   1        691.19        689.41         8.70 o                         
  -4  -3   1        536.06        582.31        12.34 o                         
  -3  -3   1       1167.96       1027.57        16.90 o                         
  -2  -3   1        748.95        555.90         8.03 o                         
   2  -3   1       1101.54       1126.00        65.29 o                         
   3  -3   1       2116.92       2061.21        66.47 o                         
   6  -3   1         37.77         51.63         1.25 o                         
   7  -3   1        783.30        745.43        11.19 o                         
   8  -3   1         50.26         49.94         0.91 o                         
   9  -3   1        138.19        136.31         2.10 o                         
  10  -3   1        169.59        161.13         2.86 o                         
  11  -3   1        122.70        128.36         2.36 o                         
 -10  -2   1          6.20          7.70         1.18 o                         
  -9  -2   1          5.86          5.14         0.40 o                         
  -8  -2   1         15.76         14.06         0.43 o                         
  -7  -2   1         19.43         22.24         0.82 o                         
  -6  -2   1        390.03        352.23         5.42 o                         
  -5  -2   1         78.00         64.33         1.26 o                         
  -4  -2   1        421.44        463.44         7.00 o                         
  -3  -2   1         31.88         50.67         0.78 o                         
  -2  -2   1         23.44         29.42         0.82 o                         
  -1  -2   1        222.42        207.96         2.86 o                         
   0  -2   1        118.10         83.29         3.27 o                         
   1  -2   1        556.55        431.54         8.07 o                         
   5  -2   1        496.30        542.38        12.82 o                         
   6  -2   1        104.34        109.92         3.18 o                         
   7  -2   1        263.68        289.22         5.61 o                         
   8  -2   1         37.85         38.20         0.94 o                         
   9  -2   1        218.03        209.43         3.80 o                         
  10  -2   1        169.06        179.68         3.09 o                         
  11  -2   1          4.90          7.00         0.58 o                         
 -10  -1   1        225.63        233.28         3.31 o                         
  -9  -1   1         34.97         35.78         0.75 o                         
  -8  -1   1        366.04        388.31         6.52 o                         
  -7  -1   1       1161.62       1143.77        20.91 o                         
  -6  -1   1         60.11         54.29         1.34 o                         
  -5  -1   1       1248.37       1273.09        40.87 o                         
  -3  -1   1          2.88         13.15         0.44 o                         
  -2  -1   1        697.57        690.22        22.04 o                         
   4  -1   1        582.13        535.63         7.85 o                         
   6  -1   1        966.05        949.22        12.45 o                         
   7  -1   1         60.69         63.65         1.65 o                         
   8  -1   1        507.83        505.90         6.86 o                         
   9  -1   1        405.41        422.33         6.37 o                         
  10  -1   1        206.81        198.29         2.86 o                         
  11  -1   1        216.39        227.47         3.39 o                         
 -11   0   1         12.29         11.38         0.45 o                         
 -10   0   1         14.17         18.96         0.50 o                         
  -9   0   1         23.71         25.86         0.62 o                         
  -8   0   1         64.48         64.72         1.24 o                         
  -7   0   1        409.42        421.41        11.86 o                         
  -6   0   1        511.79        515.93         7.60 o                         
  -5   0   1        418.68        351.39         5.33 o                         
  -4   0   1         21.86         14.52         0.44 o                         
  -3   0   1          0.98          4.82         0.38 o                         
  -2   0   1        705.66        678.74        15.48 o                         
  -1   0   1          3.71          2.08         0.11 o                         
   1   0   1         31.94         33.17         1.51 o                         
   3   0   1       1022.41       1134.31        20.59 o                         
   4   0   1         91.51        107.69         1.71 o                         
   5   0   1        260.51        260.64         4.16 o                         
   6   0   1          4.09          6.84         0.28 o                         
   7   0   1         64.45         71.17         1.16 o                         
   8   0   1         32.94         34.61         0.74 o                         
   9   0   1        122.19        123.71         2.10 o                         
  10   0   1         38.34         36.44         0.71 o                         
  11   0   1          0.27         -0.14         0.32 o                         
 -11   1   1         52.22         55.18         0.88 o                         
 -10   1   1        270.01        270.21         3.78 o                         
  -9   1   1         73.04         68.15         1.04 o                         
  -8   1   1         36.89         43.00         0.74 o                         
  -7   1   1        103.19        107.35         1.75 o                         
  -5   1   1        414.95        531.20         8.14 o                         
  -4   1   1       1282.73       1010.93        16.46 o                         
  -3   1   1         22.22         10.55         0.90 o                         
   2   1   1         31.48         27.40         1.60 o                         
   3   1   1       1196.03        936.60        24.42 o                         
   4   1   1       1491.27       1726.32        25.07 o                         
   5   1   1       1026.81       1062.48        22.39 o                         
   6   1   1        505.16        506.04         6.85 o                         
   7   1   1        790.10        755.28        12.13 o                         
   8   1   1       1139.33       1122.42        12.87 o                         
   9   1   1        334.00        321.95         5.56 o                         
  10   1   1         12.13          9.12         0.42 o                         
 -11   2   1         74.88         73.07         1.30 o                         
 -10   2   1         22.17         20.21         0.42 o                         
  -9   2   1         82.22         85.31         2.07 o                         
  -8   2   1        121.04        139.72         4.52 o                         
  -7   2   1        713.55        747.74        11.07 o                         
  -6   2   1          0.57          0.45         0.11 o                         
  -5   2   1         38.82         32.40         0.83 o                         
  -4   2   1         34.25         57.13         1.01 o                         
  -3   2   1        524.48        539.68        27.30 o                         
   2   2   1        555.48        663.93         9.72 o                         
   3   2   1        166.10        184.74         2.77 o                         
   4   2   1          2.74          3.69         0.18 o                         
   5   2   1        298.68        311.96         4.71 o                         
   6   2   1         28.18         37.88         1.04 o                         
   7   2   1          8.23         11.63         0.38 o                         
   8   2   1         46.38         47.72         1.47 o                         
   9   2   1          0.20          0.50         0.25 o                         
  10   2   1          1.59          1.19         0.76 o                         
 -11   3   1         45.58         47.09         0.88 o                         
 -10   3   1        285.59        284.38         3.63 o                         
  -9   3   1        634.21        625.97         9.47 o                         
  -8   3   1       1149.21       1209.51        17.58 o                         
  -7   3   1        750.20        758.62        20.55 o                         
  -5   3   1         34.63         38.10         1.03 o                         
  -3   3   1        190.69        221.86         5.50 o                         
  -2   3   1        695.10        670.38        22.77 o                         
   3   3   1        536.44        555.26         6.51 o                         
   4   3   1       1096.48       1077.03        17.25 o                         
   5   3   1        252.35        287.97         4.09 o                         
   6   3   1       1414.21       1340.93        19.35 o                         
   7   3   1         82.48        105.17         2.02 o                         
   8   3   1         89.16         83.76         1.37 o                         
   9   3   1        205.59        208.04         5.29 o                         
  10   3   1         10.62         10.82         0.48 o                         
 -11   4   1         60.14         61.95         1.05 o                         
 -10   4   1        199.93        195.13         2.81 o                         
  -9   4   1         32.90         28.29         0.64 o                         
  -8   4   1        107.90        109.04         1.88 o                         
  -7   4   1         15.20         15.13         0.36 o                         
  -6   4   1          8.55          7.82         0.24 o                         
  -5   4   1          4.45          4.35         0.18 o                         
  -4   4   1        190.69        123.81         1.78 o                         
  -3   4   1        745.99        697.68        15.76 o                         
  -2   4   1         50.20         78.85         1.63 o                         
   1   4   1        514.49        456.39         5.63 o                         
   2   4   1          2.00          8.73         0.75 o                         
   3   4   1         54.01         50.14         1.07 o                         
   4   4   1          6.20         10.76         0.31 o                         
   5   4   1        175.77        171.98         2.35 o                         
   6   4   1         53.92         53.38         1.11 o                         
   7   4   1          1.60          0.89         0.38 o                         
   8   4   1          1.05          1.59         0.32 o                         
   9   4   1          1.05          2.24         0.52 o                         
 -11   5   1        230.97        216.54         3.09 o                         
 -10   5   1        408.35        407.58         6.22 o                         
  -9   5   1        424.23        444.19         5.69 o                         
  -8   5   1        794.09        803.27        11.65 o                         
  -7   5   1          1.32          1.32         0.14 o                         
  -6   5   1       2897.08       3130.11        70.25 o                         
  -5   5   1        152.52        145.98         2.15 o                         
  -4   5   1       1384.94       1298.14        28.85 o                         
  -3   5   1       1306.18       1488.17        46.87 o                         
  -2   5   1        777.00        927.97        17.08 o                         
   0   5   1        932.38        872.34        31.34 o                         
   1   5   1        407.93        389.29         6.38 o                         
   3   5   1        274.67        316.01         4.36 o                         
   4   5   1        379.84        385.43         6.15 o                         
   5   5   1          5.38          5.99         0.25 o                         
   6   5   1        396.78        408.20         7.70 o                         
   7   5   1        371.21        394.68         7.66 o                         
   8   5   1         73.92         62.16         1.36 o                         
   9   5   1        150.49        160.23         2.42 o                         
 -12   6   1        120.07        120.39         2.15 o                         
 -11   6   1         27.32         30.30         0.93 o                         
 -10   6   1         47.87         47.04         0.91 o                         
  -9   6   1          3.36          3.18         0.27 o                         
  -8   6   1          0.57          0.87         0.28 o                         
  -7   6   1          1.10          0.89         0.18 o                         
  -6   6   1        119.67        130.89         2.81 o                         
  -5   6   1        117.79        120.30         1.96 o                         
  -4   6   1         89.65         67.65         1.08 o                         
  -3   6   1       1186.84       1065.16        23.90 o                         
  -2   6   1        695.50        713.72        13.34 o                         
  -1   6   1          7.59          5.85         0.46 o                         
   1   6   1         21.89         29.80         0.73 o                         
   2   6   1        105.67        119.36         2.70 o                         
   3   6   1          2.62          3.82         0.21 o                         
   4   6   1         69.84         72.39         1.22 o                         
   5   6   1          1.23          2.27         0.21 o                         
   6   6   1         88.86         87.03         1.55 o                         
   7   6   1          3.87          2.78         0.29 o                         
   8   6   1         68.43         67.54         1.43 o                         
 -11   7   1          5.21          7.53         0.34 o                         
 -10   7   1        438.53        433.12         9.42 o                         
  -9   7   1        132.00        132.77         1.99 o                         
  -8   7   1       2261.70       2264.76        40.85 o                         
  -7   7   1         41.79         32.06         0.59 o                         
  -6   7   1        260.95        271.26         4.14 o                         
  -5   7   1        630.73        624.59        48.03 o                         
  -4   7   1        905.90        921.17        20.68 o                         
  -3   7   1        910.50       1034.98        16.37 o                         
  -2   7   1        323.85        270.22         5.40 o                         
  -1   7   1         16.65         11.74         0.28 o                         
   1   7   1        244.05        232.60         9.18 o                         
   2   7   1        421.67        430.32         5.57 o                         
   3   7   1         35.09         45.93         0.81 o                         
   4   7   1        126.31        118.10         3.67 o                         
   5   7   1        669.46        674.78         9.01 o                         
   6   7   1        320.81        326.66         3.96 o                         
   7   7   1        123.13        125.51         2.14 o                         
   8   7   1         75.74         77.05         1.95 o                         
 -11   8   1          8.06          8.06         0.36 o                         
 -10   8   1          0.06          0.02         0.21 o                         
  -9   8   1         19.98         21.17         0.51 o                         
  -8   8   1          3.23          2.96         0.20 o                         
  -7   8   1         39.55         38.43         0.77 o                         
  -6   8   1        287.84        281.72        12.17 o                         
  -5   8   1        664.97        666.72         9.67 o                         
  -4   8   1        339.54        340.35         9.19 o                         
  -3   8   1         99.14        132.12         4.64 o                         
  -2   8   1        213.19        193.43         4.05 o                         
  -1   8   1         92.38         89.21         1.67 o                         
   0   8   1        141.96        122.90         1.98 o                         
   1   8   1         20.84         24.67         0.59 o                         
   2   8   1        302.98        291.33         4.37 o                         
   3   8   1        200.81        191.85         2.35 o                         
   4   8   1          5.19          7.42         0.63 o                         
   5   8   1          2.37          2.98         0.29 o                         
   6   8   1         68.22         73.27         1.59 o                         
   7   8   1          6.06          6.60         0.41 o                         
 -11   9   1         12.00         10.94         0.58 o                         
 -10   9   1        431.14        424.39         6.33 o                         
  -9   9   1         71.52         83.77         3.76 o                         
  -8   9   1        319.49        326.24         4.92 o                         
  -7   9   1        135.32        140.27         2.76 o                         
  -6   9   1        523.44        549.99         7.34 o                         
  -5   9   1        483.46        487.44         6.61 o                         
  -4   9   1       1044.47       1117.35        21.27 o                         
  -3   9   1        389.67        387.29         9.06 o                         
  -1   9   1         24.01         36.59         3.29 o                         
   0   9   1        342.50        370.45        28.64 o                         
   1   9   1          2.71          2.14         0.18 o                         
   2   9   1        191.59        184.04         4.62 o                         
   3   9   1        444.27        433.83         9.57 o                         
   4   9   1        438.87        431.60         8.63 o                         
   5   9   1         64.40         67.36         1.28 o                         
   6   9   1        124.46        132.57         2.76 o                         
 -11  10   1          3.87          2.97         0.38 o                         
 -10  10   1         16.57         19.48         1.00 o                         
  -9  10   1          8.46          8.66         0.56 o                         
  -8  10   1        218.13        202.47         3.58 o                         
  -7  10   1        153.54        143.47         3.10 o                         
  -6  10   1         96.84         95.66         1.65 o                         
  -5  10   1         43.69         43.87         0.82 o                         
  -4  10   1         20.72         19.05         0.43 o                         
  -3  10   1          0.72          0.37         0.13 o                         
  -2  10   1         44.93         47.85         1.08 o                         
  -1  10   1        301.28        285.82         4.75 o                         
   0  10   1         15.25         15.19         1.20 o                         
   1  10   1         54.94         68.50         1.15 o                         
   2  10   1        106.35        121.76         1.82 o                         
   3  10   1          0.06         -0.02         0.20 o                         
   4  10   1          0.83          1.28         0.34 o                         
   5  10   1          4.12          2.35         0.31 o                         
   6  10   1          2.95          2.13         0.40 o                         
 -11  11   1         85.86         83.45         2.05 o                         
 -10  11   1        129.99        139.73         2.16 o                         
  -9  11   1        331.44        312.85         8.47 o                         
  -8  11   1        438.51        431.80         8.88 o                         
  -7  11   1        374.33        400.63         7.69 o                         
  -6  11   1        384.04        354.42         5.48 o                         
  -5  11   1        393.66        415.64        13.40 o                         
  -4  11   1        843.32        859.85        13.77 o                         
  -3  11   1        388.98        375.30         6.33 o                         
  -2  11   1        289.39        294.58         5.66 o                         
  -1  11   1        143.75        152.49         2.41 o                         
   0  11   1        778.87        776.98        10.26 o                         
   1  11   1        359.65        346.86         4.36 o                         
   2  11   1        124.99        141.01         2.38 o                         
   3  11   1        115.31        112.15         1.87 o                         
   4  11   1        154.34        146.14         2.29 o                         
   5  11   1         57.38         58.25         1.38 o                         
 -10  12   1          5.33          4.77         0.36 o                         
  -9  12   1         13.81         16.89         0.57 o                         
  -8  12   1         29.30         32.32         2.01 o                         
  -7  12   1        151.43        143.71         4.14 o                         
  -6  12   1          2.79          6.61         0.58 o                         
  -5  12   1          0.15          0.79         0.34 o                         
  -4  12   1          3.22          5.83         0.45 o                         
  -3  12   1          7.48          5.19         0.42 o                         
  -2  12   1        112.93        110.47         1.65 o                         
  -1  12   1          7.10          8.91         0.31 o                         
   0  12   1          0.45          0.04         0.37 o                         
   1  12   1          3.19          2.84         0.23 o                         
   2  12   1          1.02          1.05         0.35 o                         
   3  12   1         18.22         23.97         1.00 o                         
   4  12   1          0.16          0.33         0.32 o                         
 -10  13   1         41.82         35.12         0.97 o                         
  -9  13   1         24.62         20.90         0.68 o                         
  -8  13   1         86.59         95.00         3.74 o                         
  -7  13   1        164.09        144.34         4.18 o                         
  -6  13   1        318.26        315.86         6.31 o                         
  -5  13   1         80.20         77.58         1.84 o                         
  -4  13   1        334.66        358.81         7.00 o                         
  -3  13   1        300.93        312.37        20.80 o                         
  -2  13   1        453.80        498.18        11.27 o                         
  -1  13   1         80.49         93.37         2.24 o                         
   0  13   1         53.22         46.42         0.85 o                         
   1  13   1         95.01         92.74         1.48 o                         
   2  13   1         54.20         52.81         0.90 o                         
   3  13   1         64.02         50.61         0.95 o                         
  -9  14   1          1.35          0.60         0.48 o                         
  -8  14   1         16.49         20.24         0.73 o                         
  -7  14   1          2.83          6.85         0.70 o                         
  -6  14   1          1.56          1.46         0.52 o                         
  -5  14   1         12.89         17.31         0.67 o                         
  -4  14   1          1.38          1.24         0.39 o                         
  -3  14   1          2.79          0.99         0.51 o                         
  -2  14   1          0.47          0.28         0.16 o                         
  -1  14   1         32.41         39.21         0.77 o                         
   0  14   1          9.18          8.31         0.63 o                         
   1  14   1          1.37          0.84         0.31 o                         
   2  14   1          0.30          0.50         0.37 o                         
  -8  15   1        137.58        129.59         3.24 o                         
  -7  15   1         23.28         18.69         1.21 o                         
  -6  15   1        190.10        178.43         4.50 o                         
  -5  15   1        107.73        119.96         4.04 o                         
  -4  15   1        151.30        148.19         3.36 o                         
  -3  15   1         44.57         50.95         1.61 o                         
  -2  15   1         39.04         37.70         0.77 o                         
  -1  15   1         13.74          9.39         0.52 o                         
   0  15   1         27.52         32.56         0.73 o                         
  -7  16   1         10.28         13.33         0.72 o                         
  -6  16   1          1.61          1.67         0.58 o                         
  -5  16   1          2.70          4.09         0.87 o                         
  -4  16   1         10.23          9.14         0.66 o                         
  -3  16   1          0.36          0.08         0.74 o                         
  -2  16   1         10.71         11.13         0.87 o                         
   1 -16   2         92.46         99.53         2.82 o                         
   2 -16   2        117.07        128.26         4.17 o                         
   3 -16   2        106.57        102.07         2.84 o                         
   4 -16   2         38.99         46.36         1.08 o                         
   5 -16   2         16.28         11.01         0.68 o                         
   6 -16   2         28.66         32.21         1.03 o                         
   7 -16   2        181.57        165.60         4.25 o                         
  -1 -15   2          0.32          0.45         0.34 o                         
   0 -15   2          1.91          2.69         0.45 o                         
   1 -15   2         58.37         59.72         1.52 o                         
   2 -15   2          0.26          0.55         0.51 o                         
   3 -15   2          3.39          4.97         0.47 o                         
   4 -15   2          0.39          1.24         0.33 o                         
   5 -15   2          0.85          3.40         0.58 o                         
   6 -15   2          1.84          4.42         0.59 o                         
   7 -15   2          0.13          0.30         0.48 o                         
   8 -15   2          0.37         -0.56         0.57 o                         
  -2 -14   2         81.95         85.23         4.39 o                         
  -1 -14   2         53.81         54.00         1.19 o                         
   0 -14   2        225.77        239.35         4.97 o                         
   1 -14   2        143.65        144.90         2.40 o                         
   2 -14   2         70.98         73.33         4.79 o                         
   3 -14   2         71.37         70.79         1.79 o                         
   4 -14   2         67.89         73.77         2.13 o                         
   5 -14   2        227.37        221.61         5.52 o                         
   6 -14   2        102.76        111.04         2.83 o                         
   7 -14   2        214.62        212.07         4.29 o                         
   8 -14   2        142.00        135.13         4.67 o                         
   9 -14   2          9.55          7.51         0.56 o                         
  -3 -13   2          7.73         10.19         0.49 o                         
  -2 -13   2         10.60          9.11         0.49 o                         
  -1 -13   2         13.72         11.90         0.96 o                         
   0 -13   2          5.37          3.23         0.42 o                         
   1 -13   2          1.26          1.10         0.28 o                         
   2 -13   2          0.02          0.19         0.41 o                         
   3 -13   2          8.70         10.09         0.53 o                         
   4 -13   2          4.21          5.28         0.38 o                         
   5 -13   2          1.46          1.94         0.36 o                         
   6 -13   2          5.75          2.95         0.31 o                         
   7 -13   2         30.64         27.93         0.92 o                         
   8 -13   2         17.41         13.83         0.61 o                         
   9 -13   2         17.52         15.08         0.60 o                         
  10 -13   2          7.01          6.07         0.63 o                         
  -4 -12   2         52.43         50.90         1.44 o                         
  -3 -12   2         86.56         89.13         1.50 o                         
  -2 -12   2        168.32        165.13         3.00 o                         
  -1 -12   2         95.12         96.22         1.94 o                         
   0 -12   2        100.39        122.29         3.90 o                         
   1 -12   2        686.64        683.37        12.85 o                         
   2 -12   2        291.11        279.69         7.94 o                         
   3 -12   2         39.25         43.71         1.10 o                         
   4 -12   2         13.31         22.07         0.70 o                         
   5 -12   2         70.34         75.74         1.54 o                         
   6 -12   2        135.12        152.82         3.88 o                         
   7 -12   2        217.38        203.89         3.81 o                         
   8 -12   2        212.25        220.77         5.63 o                         
   9 -12   2         45.55         44.43         0.95 o                         
  10 -12   2         71.65         62.86         1.11 o                         
  -5 -11   2          0.43          0.87         0.34 o                         
  -4 -11   2          0.00          0.27         0.32 o                         
  -3 -11   2          0.35          0.24         0.20 o                         
  -2 -11   2          0.94          0.04         0.21 o                         
  -1 -11   2        113.97        111.29         2.52 o                         
   0 -11   2          0.66          0.93         0.20 o                         
   1 -11   2          5.91          9.23         0.93 o                         
   2 -11   2          1.09          2.30         0.31 o                         
   3 -11   2          1.41          1.23         0.32 o                         
   4 -11   2          0.08          0.38         0.41 o                         
   5 -11   2          0.62          0.94         0.29 o                         
   6 -11   2          7.79          7.22         0.40 o                         
   7 -11   2        112.67        107.25         1.85 o                         
   8 -11   2         18.22         20.09         1.55 o                         
   9 -11   2          8.27          9.02         0.37 o                         
  10 -11   2          5.80          5.81         0.42 o                         
  -6 -10   2         63.08         52.60         1.62 o                         
  -5 -10   2        247.48        241.47         3.76 o                         
  -4 -10   2         46.94         50.99         0.84 o                         
  -3 -10   2        225.07        230.76         3.24 o                         
  -2 -10   2        170.94        173.57         4.69 o                         
  -1 -10   2        498.22        512.24         6.43 o                         
   0 -10   2         64.05         61.02         2.70 o                         
   1 -10   2        568.38        544.76         8.97 o                         
   2 -10   2         35.16         42.86         1.72 o                         
   3 -10   2        767.47        765.02        12.35 o                         
   4 -10   2        348.52        371.89         7.28 o                         
   5 -10   2        794.76        801.74        18.13 o                         
   6 -10   2        375.10        380.18         6.17 o                         
   7 -10   2        519.35        541.84         7.24 o                         
   8 -10   2        367.08        365.89         7.77 o                         
   9 -10   2        206.41        214.47         3.48 o                         
  10 -10   2          5.18          4.45         0.31 o                         
  11 -10   2         62.91         64.51         1.56 o                         
  -7  -9   2          8.96          8.02         0.39 o                         
  -6  -9   2          9.67         11.86         0.41 o                         
  -5  -9   2          0.51          0.85         0.27 o                         
  -4  -9   2          6.98          5.88         0.79 o                         
  -3  -9   2         48.15         46.39         0.98 o                         
  -2  -9   2         20.96         16.44         0.37 o                         
  -1  -9   2         26.44         27.26         0.73 o                         
   0  -9   2         15.19         17.03         0.39 o                         
   1  -9   2          0.02          0.45         0.21 o                         
   2  -9   2          0.73          4.20         0.29 o                         
   3  -9   2         18.71         17.11         0.59 o                         
   4  -9   2         77.16         73.59         2.04 o                         
   5  -9   2        227.79        235.43         3.69 o                         
   6  -9   2        114.43        107.88         2.26 o                         
   7  -9   2        115.78        113.92         2.63 o                         
   8  -9   2         27.07         28.71         0.84 o                         
   9  -9   2        234.30        227.02         4.14 o                         
  10  -9   2         18.74         23.97         0.69 o                         
  11  -9   2          2.31          1.81         0.51 o                         
  -7  -8   2        103.36        106.73         1.76 o                         
  -6  -8   2         70.64         66.88         1.12 o                         
  -5  -8   2          1.13          1.27         0.20 o                         
  -4  -8   2        246.27        255.46         3.74 o                         
  -3  -8   2        413.41        410.03         5.54 o                         
  -2  -8   2       1021.13        998.75        13.10 o                         
  -1  -8   2       2001.48       2092.58        33.33 o                         
   0  -8   2        224.47        209.37        23.03 o                         
   2  -8   2       1624.53       1750.50        28.33 o                         
   3  -8   2       2181.71       2235.96        35.08 o                         
   4  -8   2       1366.48       1405.55        25.98 o                         
   5  -8   2        615.24        612.62        17.02 o                         
   6  -8   2        407.37        424.77        12.13 o                         
   7  -8   2        693.65        695.33         9.98 o                         
   8  -8   2         21.66         20.44         0.87 o                         
   9  -8   2        684.77        688.35        10.16 o                         
  10  -8   2         40.80         34.48         0.83 o                         
  11  -8   2        259.00        261.69         3.89 o                         
  -8  -7   2         50.80         49.84         1.11 o                         
  -7  -7   2          5.66          5.06         0.31 o                         
  -6  -7   2        217.10        223.21         3.77 o                         
  -5  -7   2          9.34          7.03         0.37 o                         
  -4  -7   2         21.46         22.21         0.46 o                         
  -3  -7   2          4.38          5.10         0.23 o                         
  -2  -7   2          1.92          1.24         0.15 o                         
  -1  -7   2          2.75          1.47         0.18 o                         
   0  -7   2         26.80         29.40         1.21 o                         
   1  -7   2        126.75        145.81         2.59 o                         
   2  -7   2       1065.87       1146.24        20.90 o                         
   3  -7   2        223.20        189.66         6.90 o                         
   4  -7   2        113.11        106.30         2.11 o                         
   5  -7   2        813.69        844.48        14.43 o                         
   6  -7   2        148.73        150.26         2.41 o                         
   7  -7   2          0.73          0.32         0.27 o                         
   8  -7   2          0.66          0.56         0.21 o                         
   9  -7   2          1.12          2.15         0.22 o                         
  10  -7   2         11.43         15.30         0.97 o                         
  11  -7   2         36.00         39.02         1.00 o                         
  -9  -6   2         19.55         16.88         0.57 o                         
  -8  -6   2         58.05         64.72         1.07 o                         
  -7  -6   2         72.69         71.65         1.13 o                         
  -6  -6   2        176.12        175.90         2.65 o                         
  -5  -6   2        435.99        466.69         8.02 o                         
  -4  -6   2        369.40        380.64         5.67 o                         
  -3  -6   2       1911.81       1890.46        29.19 o                         
  -2  -6   2        601.02        621.49        10.22 o                         
   0  -6   2          2.07          5.24         0.89 o                         
   1  -6   2         63.62         79.83         1.35 o                         
   4  -6   2       1027.53       1005.81        18.61 o                         
   5  -6   2       1436.43       1503.47        30.36 o                         
   6  -6   2          1.63          1.94         0.18 o                         
   7  -6   2       1886.36       1863.56        26.18 o                         
   8  -6   2         63.50         60.23         1.44 o                         
   9  -6   2        405.50        417.11         6.33 o                         
  10  -6   2        131.73        119.49         1.71 o                         
  11  -6   2        143.62        153.57         3.79 o                         
  -9  -5   2         34.98         33.78         0.88 o                         
  -8  -5   2        191.22        190.70         6.47 o                         
  -7  -5   2          2.86          2.64         0.30 o                         
  -6  -5   2          1.45          1.90         0.42 o                         
  -5  -5   2         24.91         23.31         0.57 o                         
  -4  -5   2          0.10          0.39         0.14 o                         
  -3  -5   2         11.51         18.12         0.38 o                         
  -2  -5   2          8.61          3.69         0.16 o                         
  -1  -5   2         20.61         15.89         0.33 o                         
   1  -5   2          2.06          6.28         0.23 o                         
   2  -5   2        150.45        125.63         4.39 o                         
   3  -5   2       1236.17       1168.93        26.67 o                         
   4  -5   2          0.27          1.06         0.45 o                         
   5  -5   2         42.93         36.06         0.92 o                         
   6  -5   2         26.67         29.23         0.72 o                         
   7  -5   2          0.20          1.08         0.17 o                         
   8  -5   2         44.43         42.85         0.77 o                         
   9  -5   2        174.45        160.71         4.07 o                         
  10  -5   2        153.60        150.05         2.43 o                         
  11  -5   2         34.00         34.91         0.96 o                         
  -9  -4   2         81.13         86.45         1.44 o                         
  -8  -4   2        276.45        277.39         4.25 o                         
  -7  -4   2        528.89        523.80         7.83 o                         
  -6  -4   2          1.84          1.32         0.17 o                         
  -5  -4   2       2342.91       2463.48        39.33 o                         
  -4  -4   2        284.95        290.88         3.74 o                         
  -3  -4   2       1096.92       1025.85        13.66 o                         
  -2  -4   2         30.38         35.12         0.68 o                         
  -1  -4   2       1193.27       1058.14        20.34 o                         
   0  -4   2       1437.02       1416.44        45.63 o                         
   2  -4   2        307.11        312.45         9.06 o                         
   4  -4   2         40.10         64.79         1.26 o                         
   6  -4   2          1.54          2.01         0.24 o                         
   7  -4   2        618.40        680.45        15.23 o                         
   8  -4   2        109.77         97.19         3.24 o                         
   9  -4   2        117.47        115.83         2.17 o                         
  10  -4   2        105.01         95.36         1.57 o                         
  11  -4   2        203.43        191.42         2.99 o                         
 -10  -3   2          6.19          5.52         0.37 o                         
  -9  -3   2          4.87          3.08         0.27 o                         
  -8  -3   2          0.71          1.24         0.21 o                         
  -7  -3   2         13.69         11.22         0.35 o                         
  -6  -3   2         51.43         64.17         2.97 o                         
  -5  -3   2         20.86         24.19         0.53 o                         
  -4  -3   2          1.22          3.92         0.24 o                         
  -3  -3   2        116.42        133.87         2.14 o                         
  -2  -3   2        389.18        292.33        10.25 o                         
   2  -3   2        351.03        335.44        10.87 o                         
   3  -3   2        867.79        986.85        32.23 o                         
   4  -3   2        432.07        534.50        10.08 o                         
   5  -3   2        468.22        507.06        11.88 o                         
   6  -3   2         18.57         14.20         0.36 o                         
   7  -3   2        187.45        213.41         4.25 o                         
   8  -3   2         45.96         59.64         1.13 o                         
   9  -3   2        290.32        287.05         4.39 o                         
  10  -3   2        127.93        128.28         2.01 o                         
  11  -3   2          2.65          2.91         0.59 o                         
 -10  -2   2        185.99        186.15         3.79 o                         
  -9  -2   2         75.57         73.93         1.38 o                         
  -8  -2   2         12.20         15.01         0.75 o                         
  -7  -2   2        629.17        604.90        19.31 o                         
  -6  -2   2       1294.83       1335.97        29.55 o                         
  -5  -2   2        952.86        844.76        28.57 o                         
  -4  -2   2        675.08        584.63        17.62 o                         
  -3  -2   2        476.21        503.46        12.08 o                         
  -2  -2   2        732.96        659.81        10.73 o                         
   0  -2   2        330.14        299.98         9.58 o                         
   2  -2   2        108.34        118.22         2.74 o                         
   6  -2   2         16.98         21.61         0.48 o                         
   7  -2   2        508.05        518.63         7.80 o                         
   8  -2   2        243.71        244.23         3.48 o                         
   9  -2   2        344.83        340.64         5.10 o                         
  10  -2   2        164.71        170.49         2.51 o                         
  11  -2   2        315.56        314.47         4.42 o                         
 -11  -1   2          4.40          1.55         0.42 o                         
 -10  -1   2          0.00          0.14         0.27 o                         
  -9  -1   2          1.08          0.29         0.23 o                         
  -8  -1   2         24.49         23.47        14.47 o                         
  -7  -1   2         21.26         22.32         0.70 o                         
  -6  -1   2          1.92          5.69         0.56 o                         
  -5  -1   2         16.95          9.42         0.55 o                         
  -4  -1   2        283.61        270.17         4.75 o                         
  -3  -1   2        773.04        877.27        12.65 o                         
  -2  -1   2       1137.52       1153.85        36.99 o                         
   5  -1   2         48.29         37.71         0.67 o                         
   6  -1   2        941.25        884.84        14.55 o                         
   7  -1   2        522.09        518.25         8.88 o                         
   8  -1   2        115.23        124.71         1.88 o                         
   9  -1   2        117.37        120.80         1.87 o                         
  10  -1   2          0.27          0.68         0.30 o                         
  11  -1   2         82.76         78.75         1.30 o                         
 -11   0   2        142.58        124.35         1.88 o                         
 -10   0   2        214.40        225.41         3.51 o                         
  -9   0   2        112.20        105.38         2.04 o                         
  -8   0   2         19.26         12.53         0.38 o                         
  -7   0   2        797.82        799.23        11.90 o                         
  -6   0   2        636.40        651.81         8.15 o                         
  -5   0   2        575.08        498.20         6.78 o                         
  -4   0   2       1405.81       1597.91        29.44 o                         
  -3   0   2         45.81         62.14         2.69 o                         
  -2   0   2         57.34         44.55         1.32 o                         
   2   0   2        123.51        106.01         1.73 o                         
   4   0   2        874.24        848.46        10.38 o                         
   5   0   2       1374.39       1374.12        19.74 o                         
   6   0   2        192.02        189.09         2.76 o                         
   7   0   2        252.48        283.61         4.04 o                         
   8   0   2        734.62        712.80        10.38 o                         
   9   0   2       1150.40       1175.90        15.43 o                         
  10   0   2         24.06         23.28         0.77 o                         
 -11   1   2         50.55         64.89         1.11 o                         
 -10   1   2         21.15         23.53         0.48 o                         
  -9   1   2         25.84         25.32         0.64 o                         
  -8   1   2         20.34         23.85         0.46 o                         
  -7   1   2          1.93          1.86         0.18 o                         
  -6   1   2         40.03         35.46         0.91 o                         
  -5   1   2       1061.40       1031.87        14.89 o                         
  -4   1   2          7.31          1.89         0.42 o                         
  -3   1   2       1135.66       1165.37        26.97 o                         
   4   1   2        441.52        444.60         8.42 o                         
   5   1   2        774.87        754.54        10.06 o                         
   6   1   2        102.39         87.04         1.51 o                         
   7   1   2         41.72         43.35         0.77 o                         
   8   1   2         30.46         32.36         0.74 o                         
   9   1   2         35.40         38.00         0.97 o                         
  10   1   2          0.95          0.35         0.29 o                         
 -11   2   2        192.16        172.13         2.52 o                         
 -10   2   2         15.21         18.75         0.47 o                         
  -9   2   2        299.48        313.43         4.41 o                         
  -8   2   2        305.29        334.86         4.76 o                         
  -7   2   2       2010.21       2107.04        52.47 o                         
  -6   2   2       2938.08       3092.42        98.46 o                         
  -5   2   2        392.38        386.76         5.96 o                         
  -2   2   2        914.22        846.42        27.11 o                         
   3   2   2       1323.48       1335.58        30.57 o                         
   4   2   2        206.71        191.52         3.15 o                         
   5   2   2        612.95        617.67         9.20 o                         
   6   2   2        697.01        737.36         9.85 o                         
   7   2   2        925.31        886.88        22.12 o                         
   8   2   2         91.57         87.16         1.54 o                         
   9   2   2        434.93        451.90         6.87 o                         
  10   2   2          3.85          4.20         0.36 o                         
 -11   3   2         73.79         84.53         2.66 o                         
 -10   3   2         63.59         74.97         1.06 o                         
  -9   3   2          0.94          0.81         0.18 o                         
  -8   3   2         30.94         30.92         0.58 o                         
  -7   3   2        422.62        441.64         6.49 o                         
  -6   3   2         35.47         38.43         0.69 o                         
  -5   3   2        168.01        203.18         3.17 o                         
  -4   3   2       1250.36       1351.80        24.54 o                         
  -2   3   2        173.96        227.83         3.75 o                         
  -1   3   2        384.89        363.65        23.01 o                         
   1   3   2          6.95         14.87         0.83 o                         
   3   3   2        259.41        235.43         2.96 o                         
   4   3   2        235.05        240.87         3.33 o                         
   5   3   2        177.94        180.02         5.15 o                         
   6   3   2         40.39         36.58         0.83 o                         
   7   3   2         34.40         30.28         0.57 o                         
   8   3   2          0.02         -0.14         0.27 o                         
   9   3   2          3.15          1.78         1.07 o                         
 -11   4   2         75.57         63.70         1.17 o                         
 -10   4   2        897.94        954.08        13.70 o                         
  -9   4   2       1082.58       1104.86        13.21 o                         
  -8   4   2       2736.04       2825.47        39.84 o                         
  -7   4   2         16.87         14.52         0.52 o                         
  -6   4   2       1209.22       1203.70        16.47 o                         
  -5   4   2       1782.78       1832.62        57.62 o                         
  -4   4   2        763.54        866.31        11.38 o                         
  -2   4   2        412.87        274.30         3.44 o                         
   2   4   2       1723.18       1914.98        61.17 o                         
   3   4   2        565.92        531.58         8.83 o                         
   4   4   2        274.42        260.88         3.76 o                         
   5   4   2       1199.64       1255.05        17.89 o                         
   6   4   2         47.76         52.67         0.93 o                         
   7   4   2        440.90        435.82         7.59 o                         
   8   4   2         59.61         59.93         1.25 o                         
   9   4   2        106.43        100.34         1.48 o                         
 -12   5   2         30.79         29.04         0.65 o                         
 -11   5   2          0.37          0.98         0.24 o                         
 -10   5   2          2.91          2.02         0.25 o                         
  -9   5   2          0.42          1.50         0.27 o                         
  -8   5   2        265.47        254.60         3.63 o                         
  -7   5   2        109.65        118.30         2.22 o                         
  -6   5   2        141.52        132.32         1.97 o                         
  -5   5   2        209.84        183.81         2.71 o                         
  -4   5   2        279.97        246.96         7.37 o                         
  -3   5   2        430.67        479.93         7.87 o                         
  -2   5   2        187.54        260.30         5.88 o                         
  -1   5   2        484.35        666.14         8.67 o                         
   0   5   2          5.39          2.52         0.38 o                         
   1   5   2        131.94        137.49         2.15 o                         
   2   5   2       1533.17       1490.87        36.45 o                         
   3   5   2        256.89        233.23         3.70 o                         
   4   5   2         14.84         11.68         0.66 o                         
   5   5   2         72.37         82.99         1.30 o                         
   6   5   2          9.40         10.54         0.33 o                         
   7   5   2          2.29          1.92         0.30 o                         
   8   5   2          8.31          7.67         0.30 o                         
   9   5   2        158.81        158.32         2.64 o                         
 -12   6   2        110.02        114.48         1.53 o                         
 -11   6   2          4.77          4.51         0.42 o                         
 -10   6   2        570.04        582.26         6.93 o                         
  -9   6   2        169.78        165.73         2.29 o                         
  -8   6   2        713.04        700.70        10.67 o                         
  -7   6   2        295.08        302.44         4.21 o                         
  -6   6   2        264.75        273.28         3.86 o                         
  -5   6   2       1001.76       1060.52        54.16 o                         
  -4   6   2       1323.03       1236.61        51.68 o                         
  -2   6   2        836.24        811.31        20.27 o                         
  -1   6   2         29.70         41.69         1.13 o                         
   1   6   2        702.03        745.45        11.04 o                         
   2   6   2        180.04        171.38         2.74 o                         
   3   6   2        149.17        163.61         3.32 o                         
   4   6   2          9.02          9.83         0.32 o                         
   5   6   2        292.66        332.42         4.54 o                         
   6   6   2        302.89        286.49         5.18 o                         
   7   6   2        183.50        184.66         3.04 o                         
   8   6   2         11.09          9.04         0.93 o                         
 -12   7   2          0.01          0.24         0.30 o                         
 -11   7   2          2.31          2.73         0.28 o                         
 -10   7   2         24.23         23.08         0.54 o                         
  -9   7   2          4.87          3.97         0.27 o                         
  -8   7   2         20.36         18.18         0.43 o                         
  -7   7   2         62.14         55.36         2.17 o                         
  -6   7   2        295.25        309.08         4.38 o                         
  -5   7   2        547.75        514.66        37.86 o                         
  -4   7   2         67.59         47.51         0.85 o                         
  -3   7   2        285.24        273.01         4.16 o                         
  -2   7   2         45.93         67.43         1.31 o                         
  -1   7   2         32.26         35.40         0.80 o                         
   0   7   2        102.07        108.10         1.89 o                         
   1   7   2          5.36          8.53         0.22 o                         
   2   7   2        212.39        211.68         6.45 o                         
   3   7   2         48.26         51.95         0.97 o                         
   4   7   2        142.70        146.09         2.14 o                         
   5   7   2         27.85         24.55         0.63 o                         
   6   7   2          0.71          0.34         0.26 o                         
   7   7   2         30.46         31.65         1.60 o                         
 -11   8   2          1.09          1.24         0.29 o                         
 -10   8   2        475.11        477.96         6.62 o                         
  -9   8   2        465.58        445.24         7.38 o                         
  -8   8   2        215.55        228.55         3.22 o                         
  -7   8   2        345.45        372.98        11.86 o                         
  -6   8   2        397.55        379.24        10.96 o                         
  -5   8   2       1097.76       1207.87        25.18 o                         
  -4   8   2        519.73        476.58        12.48 o                         
  -3   8   2         36.40         46.57         0.77 o                         
  -2   8   2        250.91        229.15         4.81 o                         
   0   8   2       1744.18       1738.88        31.81 o                         
   1   8   2          4.98          9.72         0.32 o                         
   2   8   2         44.21         44.26         0.94 o                         
   3   8   2        315.44        301.65         9.75 o                         
   4   8   2        242.80        249.10         4.31 o                         
   5   8   2        328.87        330.32         8.16 o                         
   6   8   2         81.16         73.56         2.01 o                         
   7   8   2         51.82         52.52         1.46 o                         
 -11   9   2         13.60         14.16         1.00 o                         
 -10   9   2         68.56         68.62         1.10 o                         
  -9   9   2         59.97         52.79         0.91 o                         
  -8   9   2        251.46        256.00         3.35 o                         
  -7   9   2        272.97        262.71         4.04 o                         
  -6   9   2         32.83         27.40         0.91 o                         
  -5   9   2         73.45         81.62         2.43 o                         
  -4   9   2        196.31        164.43         2.91 o                         
  -3   9   2        418.57        442.78         5.98 o                         
  -2   9   2          7.11          5.95         0.22 o                         
  -1   9   2        133.73        133.53         2.14 o                         
   0   9   2         19.18         21.90         1.56 o                         
   1   9   2          3.66          2.66         0.24 o                         
   2   9   2          1.69          2.03         0.20 o                         
   3   9   2         16.76         18.12         0.51 o                         
   4   9   2          0.08          0.66         0.20 o                         
   5   9   2          1.14          1.19         0.25 o                         
   6   9   2         10.33          5.99         0.47 o                         
 -11  10   2         46.65         46.36         0.95 o                         
 -10  10   2         57.55         45.75         0.95 o                         
  -9  10   2         78.06         82.32         1.56 o                         
  -8  10   2        367.22        372.36         5.08 o                         
  -7  10   2        673.90        680.96        21.00 o                         
  -6  10   2        573.44        607.08        12.50 o                         
  -5  10   2         58.07         66.55         1.22 o                         
  -4  10   2        814.37        816.92        15.28 o                         
  -3  10   2        532.13        555.25        11.15 o                         
  -2  10   2       1034.81       1070.80        16.87 o                         
  -1  10   2        277.12        269.22         4.54 o                         
   0  10   2        395.06        386.98         6.41 o                         
   1  10   2        577.03        579.18         9.25 o                         
   2  10   2        270.04        251.01         4.34 o                         
   3  10   2        325.81        320.88         4.89 o                         
   4  10   2         95.97        109.72         2.51 o                         
   5  10   2         88.15         71.41         1.70 o                         
 -11  11   2         17.74         16.99         0.50 o                         
 -10  11   2        167.78        151.93         7.39 o                         
  -9  11   2         14.55         19.01         1.15 o                         
  -8  11   2          7.83          8.11         0.35 o                         
  -7  11   2        265.85        284.36         4.37 o                         
  -6  11   2         38.59         26.02         0.63 o                         
  -5  11   2          0.12          0.61         0.18 o                         
  -4  11   2          1.84          2.56         0.39 o                         
  -3  11   2         90.64         92.30         1.82 o                         
  -2  11   2          3.81          3.15         0.20 o                         
  -1  11   2          0.53          2.00         0.18 o                         
   0  11   2         38.33         47.64         0.85 o                         
   1  11   2         21.67         21.96         0.53 o                         
   2  11   2          3.69          2.74         0.34 o                         
   3  11   2          0.52          0.78         0.24 o                         
   4  11   2         33.60         32.80         0.69 o                         
   5  11   2          1.38          2.82         0.39 o                         
 -10  12   2         44.38         40.79         0.77 o                         
  -9  12   2         92.47         98.45         3.74 o                         
  -8  12   2        137.28        126.18         2.11 o                         
  -7  12   2         34.87         32.82         0.94 o                         
  -6  12   2        672.61        727.43        14.12 o                         
  -5  12   2         91.82         85.60         3.18 o                         
  -4  12   2        435.97        433.42         7.15 o                         
  -3  12   2        313.90        341.51         7.18 o                         
  -2  12   2        413.73        433.71         7.24 o                         
  -1  12   2        286.72        301.80         5.35 o                         
   0  12   2        177.03        201.76         5.59 o                         
   1  12   2        185.27        163.56         2.82 o                         
   2  12   2        113.56        124.55         1.93 o                         
   3  12   2         78.06         84.76         1.33 o                         
   4  12   2         90.04         79.40         1.68 o                         
 -10  13   2          0.21          0.19         0.35 o                         
  -9  13   2         27.96         23.05         0.82 o                         
  -8  13   2          3.83          6.21         0.33 o                         
  -7  13   2         19.11         11.91         0.62 o                         
  -6  13   2          5.41          5.46         0.38 o                         
  -5  13   2          3.21          3.28         0.36 o                         
  -4  13   2         16.49         13.09         0.61 o                         
  -3  13   2         19.58         24.80         1.69 o                         
  -2  13   2         11.59          9.56         0.80 o                         
  -1  13   2         21.39         25.68         0.83 o                         
   0  13   2          3.48          6.05         0.33 o                         
   1  13   2         88.94         97.23         2.52 o                         
   2  13   2         42.85         42.21         1.15 o                         
   3  13   2          4.04          3.66         0.41 o                         
  -9  14   2         48.89         43.71         2.20 o                         
  -8  14   2        230.47        213.62         4.47 o                         
  -7  14   2         48.01         62.75         1.50 o                         
  -6  14   2        173.49        162.90         3.44 o                         
  -5  14   2        154.49        146.71         2.89 o                         
  -4  14   2        153.26        175.90         3.67 o                         
  -3  14   2        411.53        409.33         9.43 o                         
  -2  14   2         59.37         64.25         1.37 o                         
  -1  14   2          1.47          1.61         0.28 o                         
   0  14   2         70.25         68.06         1.28 o                         
   1  14   2        138.07        119.80         2.20 o                         
  -8  15   2         15.02         14.81         0.84 o                         
  -7  15   2          0.96          2.01         0.46 o                         
  -6  15   2          0.01         -0.05         0.41 o                         
  -5  15   2         38.64         47.54         1.30 o                         
  -4  15   2          0.80          0.44         0.41 o                         
  -3  15   2          0.92          1.01         0.45 o                         
  -2  15   2         11.20          8.67         0.56 o                         
  -1  15   2          0.73          2.33         0.30 o                         
   0  15   2          0.08          0.25         0.41 o                         
  -6  16   2        100.24         90.19         2.51 o                         
  -5  16   2        139.47        135.65         3.69 o                         
  -4  16   2         77.45         80.93         3.32 o                         
  -3  16   2         34.98         34.12         1.12 o                         
  -2  16   2         64.51         66.31         1.65 o                         
   1 -16   3          6.43          4.42         0.52 o                         
   2 -16   3          3.19          3.60         0.53 o                         
   3 -16   3          0.22         -0.01         0.40 o                         
   4 -16   3          0.05          0.31         0.37 o                         
   5 -16   3          1.86          0.88         0.38 o                         
   6 -16   3          1.41          2.05         0.55 o                         
  -1 -15   3         18.89         17.64         0.60 o                         
   0 -15   3        116.39        125.90         2.05 o                         
   1 -15   3        340.11        323.06         6.57 o                         
   2 -15   3        133.50        158.22         3.42 o                         
   3 -15   3         54.83         55.32         1.39 o                         
   4 -15   3         69.57         70.66         1.74 o                         
   5 -15   3         41.31         39.75         1.10 o                         
   6 -15   3        121.76        129.71         2.53 o                         
   7 -15   3        103.25         83.96         2.38 o                         
   8 -15   3        104.45        107.93         5.97 o                         
  -2 -14   3          1.14          1.86         0.38 o                         
  -1 -14   3          6.90          7.44         0.53 o                         
   0 -14   3          6.43          7.38         0.65 o                         
   1 -14   3          0.93          0.23         0.41 o                         
   2 -14   3          2.18          3.85         0.49 o                         
   3 -14   3          7.18         10.41         0.72 o                         
   4 -14   3          3.02          5.06         0.41 o                         
   5 -14   3         12.07         16.09         0.65 o                         
   6 -14   3         11.13         13.37         0.68 o                         
   7 -14   3          0.32          0.14         0.36 o                         
   8 -14   3          3.74          1.63         0.56 o                         
   9 -14   3          0.26          0.23         0.62 o                         
  -3 -13   3         97.53         84.19         1.47 o                         
  -2 -13   3         56.85         64.08         1.34 o                         
  -1 -13   3         66.37         66.49         1.41 o                         
   0 -13   3         69.82         68.13         1.45 o                         
   1 -13   3        199.76        180.38         3.12 o                         
   2 -13   3        169.52        194.95         4.12 o                         
   3 -13   3        302.23        288.68         4.95 o                         
   4 -13   3        116.14        137.72         2.51 o                         
   5 -13   3         69.56         68.08         1.86 o                         
   6 -13   3        147.19        157.43         5.25 o                         
   7 -13   3        137.77        126.46         2.83 o                         
   8 -13   3        141.47        132.77         3.69 o                         
   9 -13   3         10.72          8.89         0.45 o                         
  -4 -12   3         10.62         10.61         0.43 o                         
  -3 -12   3          1.01          1.60         0.31 o                         
  -2 -12   3          0.75          0.04         0.21 o                         
  -1 -12   3          3.44          1.22         0.23 o                         
   0 -12   3          0.19         -0.02         0.21 o                         
   1 -12   3          0.25          1.26         0.18 o                         
   2 -12   3          0.27          0.21         0.34 o                         
   3 -12   3          4.43         12.01         0.48 o                         
   4 -12   3         10.92         15.54         0.73 o                         
   5 -12   3          0.30          0.73         0.31 o                         
   6 -12   3          6.16          2.99         0.69 o                         
   7 -12   3         64.94         61.70         1.86 o                         
   8 -12   3         13.86         11.62         0.72 o                         
   9 -12   3          1.67          2.22         0.32 o                         
  10 -12   3         47.28         51.87         1.17 o                         
  -5 -11   3         46.67         46.76         0.92 o                         
  -4 -11   3        334.51        341.43         4.34 o                         
  -3 -11   3        112.25        105.69         1.64 o                         
  -2 -11   3        224.84        251.60         3.51 o                         
  -1 -11   3         25.84         21.04         0.56 o                         
   0 -11   3        157.39        157.19         4.33 o                         
   1 -11   3        691.69        682.04        11.63 o                         
   2 -11   3        188.81        209.43         3.72 o                         
   3 -11   3         41.03         32.43         0.93 o                         
   4 -11   3        158.33        204.89         5.45 o                         
   5 -11   3        105.37         94.82         1.94 o                         
   6 -11   3        747.55        766.07        16.75 o                         
   7 -11   3         89.49         84.46         3.67 o                         
   8 -11   3        161.98        172.61         2.76 o                         
   9 -11   3        163.87        165.86         3.57 o                         
  10 -11   3         92.91         96.51         3.72 o                         
  -6 -10   3          0.08          0.31         0.30 o                         
  -5 -10   3          2.46          2.10         0.30 o                         
  -4 -10   3         14.97         15.36         0.37 o                         
  -3 -10   3          2.14          0.84         0.17 o                         
  -2 -10   3         18.27         21.33         0.67 o                         
  -1 -10   3         32.19         44.20         1.03 o                         
   0 -10   3         32.05         41.06         2.60 o                         
   1 -10   3         53.36         54.38         1.13 o                         
   2 -10   3         23.01         21.37         0.69 o                         
   3 -10   3        174.61        165.57         3.42 o                         
   4 -10   3          0.99          4.64         0.33 o                         
   5 -10   3         15.23         13.69         0.71 o                         
   6 -10   3          4.58          5.05         0.45 o                         
   7 -10   3         69.46         61.61         1.27 o                         
   8 -10   3         61.87         67.27         1.31 o                         
   9 -10   3        110.34        116.28         1.90 o                         
  10 -10   3          1.91          1.77         0.48 o                         
  11 -10   3         26.08         27.58         0.63 o                         
  -7  -9   3         81.89         80.47         2.70 o                         
  -6  -9   3        159.07        174.94         2.59 o                         
  -5  -9   3         95.88         92.19         1.39 o                         
  -4  -9   3          2.46          3.39         0.22 o                         
  -3  -9   3         41.72         46.78         0.74 o                         
  -2  -9   3        136.24        167.32         2.47 o                         
  -1  -9   3        958.40        911.43        15.24 o                         
   0  -9   3        116.53        127.63         1.93 o                         
   1  -9   3        447.27        455.37         8.97 o                         
   2  -9   3       1908.47       1990.83        44.85 o                         
   3  -9   3        373.51        380.14         7.59 o                         
   4  -9   3       1388.86       1476.99        23.23 o                         
   5  -9   3        318.93        321.61         8.09 o                         
   6  -9   3        540.84        528.93        12.19 o                         
   7  -9   3        953.96        981.23        17.07 o                         
   8  -9   3        175.13        176.23         3.05 o                         
   9  -9   3        143.46        146.24         2.66 o                         
  10  -9   3        139.25        127.36         2.05 o                         
  11  -9   3         29.85         29.51         0.76 o                         
  -7  -8   3         13.64         14.74         0.48 o                         
  -6  -8   3         68.71         64.37         1.10 o                         
  -5  -8   3         46.41         46.72         0.80 o                         
  -4  -8   3          0.54          0.78         0.18 o                         
  -3  -8   3          6.60          7.90         0.27 o                         
  -2  -8   3          1.41          3.55         0.17 o                         
  -1  -8   3         30.95         36.38         0.71 o                         
   0  -8   3          0.25          2.16         0.39 o                         
   1  -8   3        250.64        253.78         6.28 o                         
   2  -8   3          8.24          8.44         0.39 o                         
   3  -8   3         32.31         37.80         1.66 o                         
   4  -8   3        118.47        117.62         2.11 o                         
   5  -8   3        117.98        124.63         2.38 o                         
   6  -8   3        180.91        171.46         3.01 o                         
   7  -8   3          5.89          4.38         0.21 o                         
   8  -8   3        181.81        163.84         3.02 o                         
   9  -8   3         57.40         63.45         1.27 o                         
  10  -8   3          0.25          0.28         0.26 o                         
  11  -8   3          0.48          0.24         0.31 o                         
  -8  -7   3        148.17        143.21         2.27 o                         
  -7  -7   3         48.69         54.90         1.02 o                         
  -6  -7   3          7.57          5.32         0.29 o                         
  -5  -7   3        371.67        356.94         4.57 o                         
  -4  -7   3          1.16          1.35         0.14 o                         
  -3  -7   3        910.84        911.52        11.08 o                         
  -2  -7   3       1203.05       1237.40        17.52 o                         
  -1  -7   3       2406.07       2258.69        69.13 o                         
   0  -7   3       1400.69       1400.79        26.15 o                         
   1  -7   3        477.01        456.93         6.89 o                         
   2  -7   3        106.34         96.69         1.86 o                         
   3  -7   3        529.27        558.57         9.57 o                         
   4  -7   3        709.85        696.17         9.30 o                         
   5  -7   3       1625.02       1649.04        44.45 o                         
   6  -7   3        291.50        304.32         4.93 o                         
   7  -7   3       1137.76       1194.16        17.56 o                         
   8  -7   3        428.57        382.60         7.25 o                         
   9  -7   3         64.83         72.42         1.19 o                         
  10  -7   3        445.79        421.62         6.59 o                         
  11  -7   3         51.76         48.36         1.87 o                         
  -9  -6   3          0.41          0.36         0.32 o                         
  -8  -6   3         40.53         42.36         0.83 o                         
  -7  -6   3         29.86         26.22         0.59 o                         
  -6  -6   3         67.88         61.81         0.99 o                         
  -5  -6   3          2.55          6.72         0.26 o                         
  -4  -6   3          0.14          1.17         0.16 o                         
  -3  -6   3          0.00          0.20         0.11 o                         
  -2  -6   3         26.92         25.13         0.49 o                         
  -1  -6   3          2.64          6.53         1.29 o                         
   1  -6   3         58.48         73.37         2.18 o                         
   2  -6   3        357.54        395.65         7.61 o                         
   3  -6   3         17.82         19.75         0.56 o                         
   4  -6   3        101.99        108.34         1.82 o                         
   5  -6   3         16.66         12.76         0.32 o                         
   6  -6   3          6.68          4.59         0.20 o                         
   7  -6   3         22.38         14.60         0.39 o                         
   8  -6   3          1.88          0.08         0.22 o                         
   9  -6   3          0.07          2.07         0.58 o                         
  10  -6   3         44.65         54.10         1.31 o                         
  11  -6   3          2.65          2.98         0.30 o                         
  -9  -5   3         68.53         65.30         2.59 o                         
  -8  -5   3        228.25        234.11         3.08 o                         
  -7  -5   3        823.62        878.38        11.15 o                         
  -6  -5   3        536.25        541.67         6.96 o                         
  -5  -5   3        378.27        364.11         7.77 o                         
  -4  -5   3        457.42        512.35         6.45 o                         
  -3  -5   3       1065.18       1061.86        14.17 o                         
  -2  -5   3       1765.21       1693.52        49.58 o                         
  -1  -5   3        724.16        641.10         9.27 o                         
   0  -5   3        167.62        170.10         7.87 o                         
   1  -5   3        217.11        190.79         4.83 o                         
   2  -5   3        578.62        526.43         8.57 o                         
   4  -5   3       1048.76       1059.46        19.20 o                         
   5  -5   3       1229.36       1276.71        23.26 o                         
   6  -5   3        471.77        473.48         9.12 o                         
   7  -5   3        907.59        959.66        15.89 o                         
   8  -5   3        580.04        560.32         7.66 o                         
   9  -5   3          8.63         12.12         0.41 o                         
  10  -5   3        255.82        228.72         3.25 o                         
  11  -5   3         36.51         34.66         1.56 o                         
 -10  -4   3          0.79          0.50         0.31 o                         
  -9  -4   3         18.17         18.49         0.53 o                         
  -8  -4   3          2.94          2.70         0.29 o                         
  -7  -4   3          6.96          6.36         0.27 o                         
  -6  -4   3          5.93          2.30         0.19 o                         
  -5  -4   3          4.04          3.89         0.20 o                         
  -4  -4   3         48.41         34.84         0.86 o                         
  -3  -4   3        228.77        219.63         3.57 o                         
  -2  -4   3        122.75        128.71         2.18 o                         
  -1  -4   3        104.12        105.61         1.60 o                         
   1  -4   3         50.21         36.34         1.20 o                         
   2  -4   3        184.99        179.95         6.45 o                         
   3  -4   3          1.48          3.31         0.20 o                         
   4  -4   3          3.79          2.10         0.15 o                         
   5  -4   3        134.68        150.49         3.23 o                         
   6  -4   3          4.01          1.12         0.17 o                         
   7  -4   3        312.52        324.55         5.12 o                         
   8  -4   3         40.48         37.62         0.73 o                         
   9  -4   3         32.84         36.37         0.75 o                         
  10  -4   3          3.17          0.86         0.25 o                         
  11  -4   3          2.91          4.28         0.32 o                         
 -10  -3   3        119.48        126.20         2.71 o                         
  -9  -3   3        180.66        179.54         3.55 o                         
  -8  -3   3        145.27        154.00         2.93 o                         
  -7  -3   3       1286.85       1337.58        21.37 o                         
  -6  -3   3         88.80         90.41         2.59 o                         
  -5  -3   3       1319.37       1318.86        20.96 o                         
  -4  -3   3        906.93       1016.08        23.07 o                         
  -3  -3   3        923.98        773.95        11.05 o                         
  -2  -3   3       1483.47       1243.36        38.90 o                         
   1  -3   3       1677.00       1517.27        47.68 o                         
   2  -3   3        219.26        230.12         7.29 o                         
   4  -3   3        452.77        405.82         5.54 o                         
   5  -3   3       1882.31       2026.20        37.08 o                         
   6  -3   3        417.79        450.49         6.94 o                         
   7  -3   3        135.75        163.10         2.67 o                         
   8  -3   3        733.52        696.19         9.08 o                         
   9  -3   3        119.88        119.88         1.73 o                         
  10  -3   3         67.56         56.12         1.03 o                         
  11  -3   3        127.83        118.93         2.19 o                         
 -10  -2   3         18.93         19.22         0.56 o                         
  -9  -2   3          0.06          0.14         0.35 o                         
  -8  -2   3          2.70          2.80         0.27 o                         
  -7  -2   3          0.07          0.38         0.23 o                         
  -6  -2   3         81.08         81.86         3.18 o                         
  -5  -2   3         66.97         64.01         1.15 o                         
  -4  -2   3        722.70        603.75         8.11 o                         
  -3  -2   3        168.22         83.15         2.17 o                         
  -2  -2   3        179.84        232.47         3.53 o                         
   0  -2   3        201.00        205.12         2.43 o                         
   2  -2   3        191.31        230.83         3.59 o                         
   3  -2   3        557.35        643.59        10.22 o                         
   4  -2   3       1159.04       1134.94        14.97 o                         
   5  -2   3        346.20        389.43         5.07 o                         
   6  -2   3        196.37        189.19         3.04 o                         
   7  -2   3         43.01         47.93         1.08 o                         
   8  -2   3         21.34         27.99         0.67 o                         
   9  -2   3          0.49          0.46         0.24 o                         
  10  -2   3         41.07         40.12         1.01 o                         
  11  -2   3          4.41          5.84         0.38 o                         
 -11  -1   3        243.27        256.28         4.10 o                         
 -10  -1   3         36.01         36.73         0.71 o                         
  -9  -1   3        306.29        311.37         4.34 o                         
  -8  -1   3          1.27          1.30         0.21 o                         
  -7  -1   3       1188.03       1170.85        21.77 o                         
  -6  -1   3        143.24        138.51         2.62 o                         
  -5  -1   3        936.10        947.50        13.89 o                         
  -4  -1   3       1594.57       1646.80        30.27 o                         
  -3  -1   3        759.33        499.39         6.32 o                         
  -2  -1   3        112.88        142.56         4.18 o                         
   2  -1   3        254.52        261.53         4.08 o                         
   3  -1   3       1036.42        956.35        13.61 o                         
   4  -1   3        829.14        745.91        20.08 o                         
   5  -1   3        492.62        516.11         7.03 o                         
   6  -1   3        244.94        233.83         3.34 o                         
   7  -1   3        121.44        126.51         1.76 o                         
   8  -1   3        377.11        395.94         5.84 o                         
   9  -1   3        618.47        621.40         8.18 o                         
  10  -1   3         43.68         43.09         1.03 o                         
 -11   0   3          4.43          3.82         0.32 o                         
 -10   0   3          3.07          3.33         0.29 o                         
  -9   0   3          4.18          5.19         0.26 o                         
  -8   0   3         20.88         24.57         0.58 o                         
  -7   0   3        236.69        236.06         3.44 o                         
  -6   0   3        728.10        709.95         9.48 o                         
  -5   0   3        700.76        759.57         9.39 o                         
  -4   0   3        216.09        261.11         3.70 o                         
  -2   0   3          1.46         13.43         1.06 o                         
   0   0   3        372.77        351.32        26.54 o                         
   1   0   3        988.26        645.04        20.49 o                         
   3   0   3         55.84         35.63         1.22 o                         
   4   0   3       1025.24       1037.15        15.50 o                         
   5   0   3        496.72        485.69         7.22 o                         
   6   0   3        291.76        294.74         5.04 o                         
   7   0   3          6.48          5.94         0.24 o                         
   8   0   3          0.64          0.65         0.21 o                         
   9   0   3          2.20          3.74         0.46 o                         
  10   0   3        108.50        111.47         1.85 o                         
 -11   1   3        375.82        382.17         5.21 o                         
 -10   1   3        101.75        109.10         1.58 o                         
  -9   1   3        110.46        105.65         1.68 o                         
  -8   1   3         14.31         18.35         0.72 o                         
  -7   1   3          1.84          2.75         0.49 o                         
  -6   1   3       3309.32       3769.63       119.97 o                         
  -5   1   3       2873.05       3343.39       106.51 o                         
  -4   1   3        806.08        720.04        11.88 o                         
  -2   1   3         81.48         70.20         1.46 o                         
   4   1   3       1475.46       1560.00        28.77 o                         
   5   1   3        533.89        531.47         7.84 o                         
   6   1   3          1.45          1.79         0.19 o                         
   7   1   3        737.49        755.22        10.09 o                         
   8   1   3        146.99        158.43         2.18 o                         
   9   1   3        289.25        266.53         4.09 o                         
  10   1   3         92.97         93.72         1.58 o                         
 -11   2   3          0.46          0.39         0.27 o                         
 -10   2   3         19.63         22.03         0.55 o                         
  -9   2   3         15.65         11.57         0.30 o                         
  -8   2   3        133.82        128.88         2.38 o                         
  -7   2   3       1796.95       1810.58        25.55 o                         
  -6   2   3         22.98         36.40         0.70 o                         
  -5   2   3        882.36        967.71        14.30 o                         
  -4   2   3          2.73          2.87         0.14 o                         
  -2   2   3       1181.08       1080.78        33.97 o                         
   0   2   3        358.44        370.63         8.50 o                         
   1   2   3        654.22        605.42         9.69 o                         
   4   2   3        107.23         89.89         1.50 o                         
   5   2   3         47.70         51.40         1.32 o                         
   6   2   3        261.96        247.10         4.49 o                         
   7   2   3         39.48         37.33         0.79 o                         
   8   2   3         12.69         14.67         0.70 o                         
   9   2   3          7.47          5.33         0.32 o                         
  10   2   3         70.72         63.18         1.04 o                         
 -11   3   3         58.22         51.26         1.82 o                         
 -10   3   3        357.17        352.51         5.25 o                         
  -9   3   3        431.76        446.35         6.14 o                         
  -8   3   3        697.19        746.63        17.40 o                         
  -7   3   3       1527.18       1511.13        19.30 o                         
  -6   3   3        416.38        462.48         5.93 o                         
  -4   3   3       1390.34       1619.39        51.06 o                         
  -2   3   3          3.02          5.14         0.41 o                         
   4   3   3        119.72        113.49         2.35 o                         
   5   3   3       1366.63       1380.77        17.93 o                         
   6   3   3        121.92        108.65         1.44 o                         
   7   3   3        337.69        351.09         6.09 o                         
   8   3   3         39.93         38.35         0.82 o                         
   9   3   3        221.81        220.71         3.52 o                         
 -11   4   3         15.73         13.52         0.42 o                         
 -10   4   3        180.17        192.12         2.61 o                         
  -9   4   3         24.20         26.11         0.80 o                         
  -8   4   3        202.99        205.76         2.72 o                         
  -7   4   3        147.72        161.31         5.28 o                         
  -6   4   3          3.10          3.22         0.15 o                         
  -5   4   3        328.52        376.02         5.73 o                         
  -4   4   3          1.25          9.36         0.41 o                         
  -3   4   3        100.50        148.57         2.14 o                         
  -2   4   3        733.54        542.71        13.81 o                         
   0   4   3         29.86         49.22         1.14 o                         
   1   4   3       1563.90       1624.94        50.39 o                         
   2   4   3         57.44         51.79         1.03 o                         
   3   4   3        457.63        480.69         7.04 o                         
   4   4   3        150.70        134.71         2.32 o                         
   5   4   3          0.52          0.92         0.30 o                         
   6   4   3         28.54         23.46         0.46 o                         
   7   4   3          0.00          0.12         0.38 o                         
   8   4   3          1.03          1.06         0.44 o                         
   9   4   3         42.30         39.49         1.06 o                         
 -12   5   3         65.60         72.10         1.35 o                         
 -11   5   3        106.78         93.04         1.33 o                         
 -10   5   3        533.02        545.62         7.56 o                         
  -9   5   3        425.36        454.33         6.73 o                         
  -8   5   3         24.25         24.63         0.63 o                         
  -7   5   3        844.51        824.53        11.80 o                         
  -6   5   3         14.38         21.57         0.40 o                         
  -4   5   3        293.22        296.33         9.68 o                         
   1   5   3        470.34        470.83         7.03 o                         
   2   5   3        440.10        439.96         7.22 o                         
   3   5   3       1504.80       1522.19        27.80 o                         
   4   5   3         29.40         39.26         1.07 o                         
   5   5   3        674.47        653.64         8.67 o                         
   6   5   3         32.50         38.49         1.53 o                         
   7   5   3        115.51        106.24         2.04 o                         
   8   5   3         33.84         32.73         0.82 o                         
 -12   6   3         48.04         42.91         0.87 o                         
 -11   6   3          8.95          5.37         0.48 o                         
 -10   6   3        110.47        104.85         2.01 o                         
  -9   6   3         21.97         20.51         0.50 o                         
  -8   6   3        233.89        224.94         8.87 o                         
  -7   6   3          4.64          5.05         0.19 o                         
  -6   6   3        251.42        256.12         3.60 o                         
  -5   6   3        103.14         91.63         1.46 o                         
  -4   6   3        572.37        587.03         6.72 o                         
  -3   6   3         65.65         88.42         1.49 o                         
  -1   6   3        171.91        148.76         1.98 o                         
   0   6   3        313.78        282.46         9.30 o                         
   1   6   3        172.21        154.65         2.22 o                         
   2   6   3          9.20         12.62         0.41 o                         
   3   6   3         54.85         55.68         1.29 o                         
   4   6   3         82.77         77.84         1.17 o                         
   5   6   3         29.84         31.44         1.11 o                         
   6   6   3         18.40         17.76         1.55 o                         
   7   6   3         17.08         21.85         0.63 o                         
   8   6   3         12.60         13.65         0.48 o                         
 -12   7   3        144.69        155.72         2.94 o                         
 -11   7   3          2.60          1.85         0.30 o                         
 -10   7   3        117.89        123.13         1.75 o                         
  -9   7   3        624.26        639.07         8.65 o                         
  -8   7   3        314.30        295.76         4.02 o                         
  -7   7   3       1447.38       1465.02        20.63 o                         
  -6   7   3        119.43        129.30         2.65 o                         
  -5   7   3       1502.51       1540.15        24.11 o                         
  -4   7   3        976.53        976.92        12.77 o                         
  -3   7   3        402.63        421.38        14.00 o                         
  -2   7   3        499.16        380.75         9.01 o                         
  -1   7   3       1413.57       1368.32        30.11 o                         
   0   7   3       1249.31       1266.44        22.83 o                         
   1   7   3        956.13        903.56        11.83 o                         
   2   7   3         82.78         75.71         2.66 o                         
   3   7   3        187.02        199.94         3.91 o                         
   4   7   3         47.88         52.99         0.94 o                         
   5   7   3        405.40        384.99         5.84 o                         
   6   7   3         57.58         64.75         1.25 o                         
   7   7   3         18.71         14.62         0.63 o                         
 -11   8   3         14.07         14.02         0.52 o                         
 -10   8   3         12.42         13.21         0.35 o                         
  -9   8   3          1.55          3.81         0.52 o                         
  -8   8   3          3.47          2.45         0.19 o                         
  -7   8   3         10.64          9.46         0.41 o                         
  -6   8   3          8.14          5.22         0.25 o                         
  -5   8   3        188.35        158.04         2.76 o                         
  -4   8   3          8.93         10.15         0.23 o                         
  -3   8   3        716.84        735.09        49.61 o                         
  -2   8   3        475.81        531.74         7.68 o                         
  -1   8   3        183.77        206.01         4.10 o                         
   0   8   3         87.92         89.74         1.51 o                         
   1   8   3        372.49        347.71         5.96 o                         
   2   8   3          2.24          1.86         0.22 o                         
   3   8   3         16.17         14.05         0.42 o                         
   4   8   3        156.64        167.74         2.27 o                         
   5   8   3         75.96         75.82         1.21 o                         
   6   8   3          4.94          6.77         0.39 o                         
   7   8   3          5.95          5.57         0.54 o                         
 -11   9   3        165.16        163.59         2.52 o                         
 -10   9   3         17.56         19.28         0.45 o                         
  -9   9   3        530.81        524.46        12.16 o                         
  -8   9   3         82.19         73.62         2.01 o                         
  -7   9   3       1099.04       1113.67        49.61 o                         
  -6   9   3        743.21        762.90        40.31 o                         
  -5   9   3          1.70          2.30         0.17 o                         
  -4   9   3         97.98        112.26         1.89 o                         
  -3   9   3        482.40        540.98        12.50 o                         
  -2   9   3        709.56        706.05        10.16 o                         
  -1   9   3       1742.69       1829.24        28.37 o                         
   0   9   3        304.58        300.96         8.16 o                         
   1   9   3        707.13        669.94        12.78 o                         
   2   9   3         84.29         96.09         1.69 o                         
   3   9   3        395.26        382.41         7.43 o                         
   4   9   3        174.80        153.72         2.52 o                         
   5   9   3        130.20        133.52         1.83 o                         
   6   9   3         96.49        100.33         2.19 o                         
 -11  10   3         30.02         30.89         1.01 o                         
 -10  10   3        173.96        185.24        11.25 o                         
  -9  10   3         49.65         49.16         1.07 o                         
  -8  10   3          1.93          1.21         0.23 o                         
  -7  10   3          3.11          0.79         0.18 o                         
  -6  10   3         96.66        113.51         2.98 o                         
  -5  10   3        111.42        107.98         3.74 o                         
  -4  10   3         16.18         16.27         1.56 o                         
  -3  10   3          1.36          1.97         0.49 o                         
  -2  10   3         19.92         20.41         0.52 o                         
  -1  10   3         24.59         29.82         1.15 o                         
   0  10   3         50.01         44.17         0.91 o                         
   1  10   3         41.19         44.35         0.82 o                         
   2  10   3         23.91         23.52         0.45 o                         
   3  10   3         99.65        100.04         1.44 o                         
   4  10   3          6.61          9.90         0.37 o                         
   5  10   3         10.01         13.61         0.60 o                         
 -11  11   3         86.83         87.07         1.63 o                         
 -10  11   3         26.17         28.77         0.72 o                         
  -9  11   3        232.23        214.07         3.72 o                         
  -8  11   3        213.02        214.78         3.88 o                         
  -7  11   3         56.75         73.12         3.59 o                         
  -6  11   3        129.69        105.12         1.60 o                         
  -5  11   3         89.90        106.14         2.29 o                         
  -4  11   3        215.92        221.19         3.41 o                         
  -3  11   3        978.75        990.84        14.13 o                         
  -2  11   3         37.02         33.05         0.87 o                         
  -1  11   3        565.41        609.38        11.63 o                         
   0  11   3        479.35        453.95         7.60 o                         
   1  11   3        316.96        310.21         5.29 o                         
   2  11   3         71.83         80.33         1.44 o                         
   3  11   3         50.85         46.07         0.85 o                         
   4  11   3         40.24         37.04         0.93 o                         
 -10  12   3          0.02         -0.08         0.26 o                         
  -9  12   3         34.19         32.53         0.74 o                         
  -8  12   3         93.98         82.11         1.47 o                         
  -7  12   3         60.43         55.39         1.60 o                         
  -6  12   3        220.85        241.12         4.07 o                         
  -5  12   3          2.52          1.82         0.19 o                         
  -4  12   3         37.20         43.79         1.73 o                         
  -3  12   3         20.64         16.75         0.56 o                         
  -2  12   3          1.47          1.83         0.23 o                         
  -1  12   3          0.29          1.14         0.21 o                         
   0  12   3         16.40         25.36         0.48 o                         
   1  12   3          1.62          0.61         0.20 o                         
   2  12   3         90.49         95.17         2.90 o                         
   3  12   3          4.14          6.21         0.36 o                         
 -10  13   3        132.23        124.90         2.55 o                         
  -9  13   3         25.10         23.10         0.68 o                         
  -8  13   3         93.47        104.30         4.59 o                         
  -7  13   3        121.60         92.47         1.57 o                         
  -6  13   3        282.13        294.82         5.74 o                         
  -5  13   3        236.52        272.31        10.30 o                         
  -4  13   3        137.54        140.19         2.88 o                         
  -3  13   3        294.57        312.99         6.09 o                         
  -2  13   3        124.99        143.30         2.57 o                         
  -1  13   3         34.21         33.23         0.91 o                         
   0  13   3         51.41         50.27         1.63 o                         
   1  13   3         92.42        104.00         1.82 o                         
   2  13   3        167.32        159.19         2.91 o                         
  -9  14   3         11.69          9.56         0.72 o                         
  -8  14   3          3.54          6.61         0.48 o                         
  -7  14   3          8.05          2.79         0.48 o                         
  -6  14   3          5.90          9.15         0.39 o                         
  -5  14   3         30.00         28.09         0.90 o                         
  -4  14   3         31.08         37.58         0.84 o                         
  -3  14   3          7.46          5.45         0.30 o                         
  -2  14   3         13.08         10.98         0.43 o                         
  -1  14   3          1.20          2.19         0.31 o                         
   0  14   3         11.40         14.46         0.63 o                         
   1  14   3          6.47          5.52         0.41 o                         
  -8  15   3         97.57         85.68         2.53 o                         
  -7  15   3         20.50         18.69         1.18 o                         
  -6  15   3         71.13         72.99         3.18 o                         
  -5  15   3        218.02        222.88         5.74 o                         
  -4  15   3        149.66        154.06         3.18 o                         
  -3  15   3        106.72        102.00         1.93 o                         
  -2  15   3         44.72         50.69         1.21 o                         
  -1  15   3         75.71         63.55         2.31 o                         
  -6  16   3          3.71          3.10         0.70 o                         
  -5  16   3         23.17         24.04         1.07 o                         
  -4  16   3          2.72          2.85         0.67 o                         
  -3  16   3          8.38          6.16         0.39 o                         
   1 -16   4        110.84        122.02         2.76 o                         
   2 -16   4        225.64        241.22         4.87 o                         
   3 -16   4        184.17        185.67         3.80 o                         
   4 -16   4         46.18         44.72         1.48 o                         
   5 -16   4         29.22         26.21         0.91 o                         
   6 -16   4         68.27         63.69         1.40 o                         
  -1 -15   4          0.06          0.37         0.55 o                         
   0 -15   4          1.58          0.73         0.28 o                         
   1 -15   4          0.93          1.06         0.55 o                         
   2 -15   4          1.09          1.07         0.56 o                         
   3 -15   4          5.10          4.08         0.51 o                         
   4 -15   4          3.54          3.63         0.44 o                         
   5 -15   4          9.24          9.30         0.53 o                         
   6 -15   4          0.39          0.11         0.45 o                         
   7 -15   4          0.60          1.52         0.53 o                         
   8 -15   4          5.60          6.92         0.68 o                         
  -2 -14   4         28.10         27.12         0.73 o                         
  -1 -14   4          4.61          3.02         0.32 o                         
   0 -14   4        243.66        264.18         5.12 o                         
   1 -14   4        208.81        224.74         4.14 o                         
   2 -14   4         58.95         58.28         1.38 o                         
   3 -14   4         41.31         42.22         1.43 o                         
   4 -14   4        104.09        103.24         2.17 o                         
   5 -14   4        111.57        103.07         2.06 o                         
   6 -14   4        247.30        250.90         4.51 o                         
   7 -14   4         23.64         22.60         0.87 o                         
   8 -14   4        167.12        154.90         3.86 o                         
  -3 -13   4          0.08          0.15         0.29 o                         
  -2 -13   4          0.64          0.32         0.36 o                         
  -1 -13   4         15.41         17.69         0.53 o                         
   0 -13   4         24.66         32.30         0.78 o                         
   1 -13   4         17.21         20.86         0.61 o                         
   2 -13   4          5.04          6.55         0.47 o                         
   3 -13   4          6.25          6.57         0.42 o                         
   4 -13   4          8.11          9.82         0.48 o                         
   5 -13   4         13.44         13.77         0.99 o                         
   6 -13   4          0.15          0.15         0.62 o                         
   7 -13   4         16.05         14.61         0.70 o                         
   8 -13   4          4.06          4.61         0.54 o                         
   9 -13   4          4.57          4.87         0.59 o                         
  -4 -12   4         41.56         50.80         0.97 o                         
  -3 -12   4        130.93        128.60         1.81 o                         
  -2 -12   4        144.05        142.97         2.22 o                         
  -1 -12   4        109.36        104.58         2.56 o                         
   0 -12   4         39.91         53.27         1.14 o                         
   1 -12   4        403.09        359.73         6.90 o                         
   2 -12   4        427.10        431.57        10.30 o                         
   3 -12   4         62.62         69.18         1.38 o                         
   4 -12   4        353.42        354.02         8.62 o                         
   5 -12   4         42.67         37.73         1.10 o                         
   6 -12   4        373.97        364.66         7.24 o                         
   7 -12   4        110.37        114.53         2.34 o                         
   8 -12   4         22.00         23.98         0.59 o                         
   9 -12   4        110.12        105.34         2.86 o                         
  10 -12   4        115.55        105.03         1.67 o                         
  -5 -11   4          0.00          0.01         0.32 o                         
  -4 -11   4          3.64          4.65         0.44 o                         
  -3 -11   4          6.92          9.38         0.33 o                         
  -2 -11   4          0.30          1.01         0.19 o                         
  -1 -11   4         71.39         67.57         2.13 o                         
   0 -11   4         13.95         19.41         0.55 o                         
   1 -11   4          0.93          0.26         0.24 o                         
   2 -11   4         13.79         13.03         0.44 o                         
   3 -11   4          0.10          0.34         0.25 o                         
   4 -11   4          0.90          0.30         0.25 o                         
   5 -11   4          1.53          2.35         0.35 o                         
   6 -11   4        315.00        316.51         6.59 o                         
   7 -11   4         15.86         13.86         1.34 o                         
   8 -11   4        140.25        137.98         8.57 o                         
   9 -11   4         68.97         72.73         1.90 o                         
  10 -11   4         11.79         11.12         0.43 o                         
  -6 -10   4        117.21        119.02         2.15 o                         
  -5 -10   4        310.69        306.58         4.32 o                         
  -4 -10   4         35.18         46.36         0.86 o                         
  -3 -10   4        179.84        177.37         2.46 o                         
  -2 -10   4        122.50        136.38         2.09 o                         
  -1 -10   4        186.21        190.41         2.79 o                         
   0 -10   4        303.45        329.77         6.89 o                         
   1 -10   4          8.19          3.71         0.22 o                         
   2 -10   4        232.97        261.38         7.39 o                         
   3 -10   4        435.95        448.30        11.50 o                         
   4 -10   4        974.39        970.72        18.65 o                         
   5 -10   4        194.63        200.94         3.53 o                         
   6 -10   4        190.00        195.31         5.87 o                         
   7 -10   4        234.78        237.39         3.89 o                         
   8 -10   4        170.54        153.08         2.78 o                         
   9 -10   4        124.29        126.70         2.84 o                         
  10 -10   4        324.94        326.11         4.95 o                         
  -7  -9   4          0.70          0.53         0.36 o                         
  -6  -9   4          0.08          0.07         0.28 o                         
  -5  -9   4          2.34          0.95         0.26 o                         
  -4  -9   4          1.19          0.44         0.19 o                         
  -3  -9   4         41.94         49.22         0.80 o                         
  -2  -9   4         22.36         14.95         0.34 o                         
  -1  -9   4         39.43         38.70         0.84 o                         
   0  -9   4         64.52         70.05         1.39 o                         
   1  -9   4        969.82        966.37        27.77 o                         
   2  -9   4         41.97         54.93         1.63 o                         
   3  -9   4         50.41         57.62         1.68 o                         
   4  -9   4          0.26          0.22         0.23 o                         
   5  -9   4        160.42        159.71         2.91 o                         
   6  -9   4         83.32         85.62         2.59 o                         
   7  -9   4         20.41         24.71         0.71 o                         
   8  -9   4        107.81         97.23         1.61 o                         
   9  -9   4          1.66          1.09         0.45 o                         
  10  -9   4          5.29          4.19         0.43 o                         
  11  -9   4          0.03         -0.16         0.31 o                         
  -7  -8   4        168.41        168.49         2.54 o                         
  -6  -8   4         21.05         20.83         0.49 o                         
  -5  -8   4         44.43         42.72         0.71 o                         
  -4  -8   4         40.14         51.12         1.15 o                         
  -3  -8   4        176.64        169.10         3.39 o                         
  -2  -8   4       1060.41       1133.29        16.04 o                         
  -1  -8   4        239.91        226.62         3.28 o                         
   0  -8   4        663.06        712.65        10.59 o                         
   1  -8   4        244.51        245.46         3.74 o                         
   2  -8   4       1509.40       1586.38        35.18 o                         
   3  -8   4        281.92        285.91        10.29 o                         
   4  -8   4        238.44        250.37         8.98 o                         
   5  -8   4         57.14         65.00         2.18 o                         
   6  -8   4        916.08        914.93        23.00 o                         
   7  -8   4        561.23        557.40        14.43 o                         
   8  -8   4        445.26        447.19         7.46 o                         
   9  -8   4          2.44          2.93         0.24 o                         
  10  -8   4        436.12        421.94         5.81 o                         
  11  -8   4         21.42         17.60         0.53 o                         
  -8  -7   4          4.79          3.38         0.38 o                         
  -7  -7   4          8.55         12.23         1.11 o                         
  -6  -7   4         36.96         38.20         0.71 o                         
  -5  -7   4         10.70          8.68         0.31 o                         
  -4  -7   4          4.20          5.09         0.24 o                         
  -3  -7   4          0.28          1.46         0.24 o                         
  -2  -7   4         31.62         41.39         1.06 o                         
  -1  -7   4          9.95          9.97         0.46 o                         
   0  -7   4         57.29         53.23         0.88 o                         
   1  -7   4          6.77          9.68         0.45 o                         
   2  -7   4        190.56        193.20         4.15 o                         
   3  -7   4       1007.75       1062.61        19.84 o                         
   4  -7   4          9.63         10.74         0.29 o                         
   5  -7   4        290.14        272.14         5.34 o                         
   6  -7   4        155.79        148.48         2.69 o                         
   7  -7   4          1.74          0.39         0.19 o                         
   8  -7   4         11.87         15.64         0.50 o                         
   9  -7   4          0.05         -0.01         0.20 o                         
  10  -7   4          0.66          0.28         0.39 o                         
  11  -7   4         47.50         43.71         0.98 o                         
  -9  -6   4         79.32         71.45         2.05 o                         
  -8  -6   4        213.18        221.18         3.79 o                         
  -7  -6   4        203.89        198.40         2.84 o                         
  -6  -6   4         40.24         44.47         0.87 o                         
  -5  -6   4        687.49        679.65         9.99 o                         
  -4  -6   4        615.24        628.52         9.44 o                         
  -3  -6   4        846.89        786.95        12.92 o                         
  -2  -6   4       2364.10       2401.03        44.33 o                         
  -1  -6   4        986.40        961.29        15.49 o                         
   0  -6   4       1467.79       1320.61        24.96 o                         
   1  -6   4          4.88         12.59         0.59 o                         
   2  -6   4        239.70        212.02         3.67 o                         
   3  -6   4        473.24        449.46         6.67 o                         
   4  -6   4       1186.93       1145.32        31.50 o                         
   5  -6   4       1112.76       1172.65        26.49 o                         
   6  -6   4       1180.79       1168.40        16.88 o                         
   7  -6   4        313.57        310.10         5.15 o                         
   8  -6   4       1066.23       1105.29        21.25 o                         
   9  -6   4         14.79         14.68         0.72 o                         
  10  -6   4        258.34        259.23         6.98 o                         
  11  -6   4         49.23         47.75         1.28 o                         
  -9  -5   4          5.26          4.81         0.35 o                         
  -8  -5   4         10.13          8.97         0.35 o                         
  -7  -5   4          4.88          6.51         0.35 o                         
  -6  -5   4         10.52         12.49         0.35 o                         
  -5  -5   4          0.30          0.79         0.19 o                         
  -4  -5   4          0.14          0.46         0.16 o                         
  -3  -5   4         97.34         81.42         1.61 o                         
  -2  -5   4         47.55         73.23         1.74 o                         
  -1  -5   4        151.85        162.15         3.25 o                         
   0  -5   4        711.60        768.81        24.60 o                         
   2  -5   4       1611.47       1708.88        56.16 o                         
   3  -5   4         17.66         16.91         0.49 o                         
   4  -5   4        677.34        653.18        19.84 o                         
   5  -5   4        920.35        866.67        14.46 o                         
   6  -5   4          2.76          4.47         0.30 o                         
   7  -5   4         16.49          9.98         0.58 o                         
   8  -5   4          2.69          2.66         0.26 o                         
   9  -5   4         28.28         25.58         0.79 o                         
  10  -5   4         63.53         59.96         1.14 o                         
  11  -5   4         56.20         56.32         1.41 o                         
  -9  -4   4        228.84        242.25         3.37 o                         
  -8  -4   4        301.81        298.84         3.95 o                         
  -7  -4   4        961.68        982.70        12.88 o                         
  -6  -4   4        200.59        222.68         3.47 o                         
  -5  -4   4        739.73        746.06        10.71 o                         
  -4  -4   4       1281.38       1214.13        17.56 o                         
  -3  -4   4        327.27        330.41         5.01 o                         
  -1  -4   4        871.05        779.89        12.74 o                         
   2  -4   4        943.20        886.35        11.74 o                         
   3  -4   4        680.17        661.47        10.12 o                         
   4  -4   4       2388.26       2431.83        75.61 o                         
   5  -4   4        242.81        292.94         4.66 o                         
   6  -4   4       2062.11       2049.21        28.42 o                         
   7  -4   4         56.93         78.03         1.55 o                         
   8  -4   4       1005.71       1009.25        12.33 o                         
   9  -4   4          8.86          7.43         0.26 o                         
  10  -4   4        110.74        108.09         2.94 o                         
  11  -4   4         67.16         58.69         1.07 o                         
 -10  -3   4          0.00          0.41         0.33 o                         
  -9  -3   4         12.21         11.32         0.48 o                         
  -8  -3   4          6.87          5.14         0.28 o                         
  -7  -3   4         12.40         10.01         0.38 o                         
  -6  -3   4        314.22        309.11         4.68 o                         
  -5  -3   4         94.51         97.50         1.47 o                         
  -4  -3   4        178.06        218.18         2.91 o                         
  -3  -3   4        285.52        356.28         4.63 o                         
  -2  -3   4          4.36          5.21         0.17 o                         
  -1  -3   4          0.55          0.30         0.07 o                         
   0  -3   4        361.04        386.88         4.82 o                         
   1  -3   4       1470.14       1231.76        19.41 o                         
   2  -3   4        552.64        477.75         6.52 o                         
   3  -3   4          0.57          6.64         0.30 o                         
   4  -3   4          3.08          3.15         0.20 o                         
   5  -3   4         23.21         36.74         0.79 o                         
   6  -3   4          5.71          5.92         0.26 o                         
   7  -3   4          3.40          8.22         0.29 o                         
   8  -3   4         72.17         57.92         1.05 o                         
   9  -3   4        112.74        100.24         1.70 o                         
  10  -3   4        222.06        223.08         3.62 o                         
  11  -3   4         25.22         29.30         0.71 o                         
 -10  -2   4         49.13         43.50         1.60 o                         
  -9  -2   4        119.54        116.74         2.11 o                         
  -8  -2   4         53.66         54.13         1.11 o                         
  -7  -2   4        171.93        195.66         2.73 o                         
  -6  -2   4       2827.91       2848.82        51.71 o                         
  -5  -2   4         94.15         80.16         1.28 o                         
  -4  -2   4        728.56        632.23        12.77 o                         
  -3  -2   4       1043.42       1183.06        19.16 o                         
   0  -2   4       1227.05       1228.78        38.76 o                         
   2  -2   4       1323.73       1080.97        39.55 o                         
   3  -2   4          3.80          3.06         0.61 o                         
   5  -2   4        189.50        186.17         5.85 o                         
   6  -2   4        459.35        463.79         6.09 o                         
   7  -2   4        230.93        226.89         3.26 o                         
   8  -2   4        473.17        454.28         6.18 o                         
   9  -2   4        113.33        105.71         1.80 o                         
  10  -2   4        110.63        108.36         1.70 o                         
 -11  -1   4          6.64          8.08         0.43 o                         
 -10  -1   4          1.45          3.23         0.35 o                         
  -9  -1   4          3.07          1.48         0.25 o                         
  -8  -1   4          7.51          8.70         0.34 o                         
  -7  -1   4         23.94         28.47         0.80 o                         
  -6  -1   4        695.41        708.85        13.25 o                         
  -5  -1   4         12.53          7.97         0.23 o                         
  -4  -1   4          2.85          1.18         0.14 o                         
  -3  -1   4        125.58         83.11         1.13 o                         
  -1  -1   4         34.46         52.22         0.96 o                         
   0  -1   4        224.75        238.99         5.12 o                         
   1  -1   4        235.00        263.54         4.51 o                         
   2  -1   4        255.74        315.06         5.40 o                         
   3  -1   4        546.74        657.25         8.88 o                         
   4  -1   4          2.52          1.88         0.23 o                         
   5  -1   4          9.77         10.08         0.38 o                         
   6  -1   4          7.49          5.77         0.21 o                         
   7  -1   4        167.17        176.40         3.26 o                         
   8  -1   4         61.61         61.15         1.21 o                         
   9  -1   4        202.53        196.01         2.86 o                         
  10  -1   4         44.12         44.48         0.91 o                         
 -11   0   4        276.45        266.76         3.75 o                         
 -10   0   4        170.00        171.99         2.52 o                         
  -9   0   4         49.12         55.68         1.98 o                         
  -8   0   4        248.54        259.14         3.75 o                         
  -7   0   4        486.00        517.82        10.63 o                         
  -6   0   4        378.51        374.27         4.81 o                         
  -5   0   4       1746.54       1740.21        27.84 o                         
  -4   0   4       1206.93       1417.31        31.64 o                         
  -2   0   4        924.64        806.02        18.63 o                         
  -1   0   4       1243.97       1119.65        36.87 o                         
   0   0   4        113.94         72.91         2.21 o                         
   1   0   4         40.13         41.93         1.14 o                         
   3   0   4        633.70        760.22         8.80 o                         
   4   0   4        532.66        435.99         7.39 o                         
   5   0   4        244.36        242.08         5.78 o                         
   6   0   4        317.51        333.68         4.69 o                         
   7   0   4        298.14        340.81         5.80 o                         
   8   0   4        214.15        207.79         3.19 o                         
   9   0   4         72.95         81.75         1.33 o                         
  10   0   4        107.25        102.16         1.76 o                         
 -11   1   4          6.91          6.37         0.38 o                         
 -10   1   4         24.62         25.68         0.60 o                         
  -9   1   4         26.73         33.89         0.73 o                         
  -8   1   4        199.27        222.44         3.12 o                         
  -7   1   4        254.53        260.58         3.63 o                         
  -6   1   4        126.75        127.23         1.78 o                         
  -5   1   4        319.52        355.94         4.61 o                         
  -4   1   4       1852.18       2078.88        66.77 o                         
  -3   1   4        211.61        231.43         4.59 o                         
   0   1   4         11.56         13.93         0.37 o                         
   1   1   4        138.74        139.05         4.67 o                         
   2   1   4        943.41       1056.95        23.76 o                         
   3   1   4        155.60        123.37         2.60 o                         
   4   1   4       2098.50       2184.24        49.03 o                         
   5   1   4          3.06          3.35         0.23 o                         
   6   1   4         10.56         11.05         0.33 o                         
   7   1   4        298.27        301.18         5.33 o                         
   8   1   4         26.74         26.21         0.50 o                         
   9   1   4         13.70         13.86         0.46 o                         
  10   1   4          0.12          0.55         0.39 o                         
 -11   2   4        111.88        116.61         2.00 o                         
 -10   2   4        114.34        113.66         1.89 o                         
  -9   2   4         35.96         50.64         1.41 o                         
  -8   2   4        153.91        144.70         2.20 o                         
  -7   2   4        763.23        808.97         9.96 o                         
  -6   2   4        311.05        326.11         4.98 o                         
  -4   2   4       1014.03       1068.59        12.91 o                         
  -2   2   4        679.37        625.93        14.89 o                         
   0   2   4        471.04        416.56         8.40 o                         
   3   2   4       1435.91       1495.82        73.37 o                         
   4   2   4        647.76        629.26         9.23 o                         
   5   2   4        596.18        586.14        21.69 o                         
   6   2   4        130.03        160.25         4.11 o                         
   7   2   4        101.50         83.15         1.36 o                         
   8   2   4        200.74        217.14         4.37 o                         
   9   2   4         48.87         43.37         1.77 o                         
 -11   3   4        100.71        112.96         1.89 o                         
 -10   3   4        130.30        132.14         1.83 o                         
  -9   3   4          2.44          2.17         0.21 o                         
  -8   3   4         62.33         73.41         1.06 o                         
  -7   3   4        529.35        598.55         7.49 o                         
  -6   3   4        154.35        142.47         3.73 o                         
  -5   3   4        532.97        605.61         7.52 o                         
  -3   3   4          1.12          0.68         0.38 o                         
  -2   3   4        129.60        139.11         2.10 o                         
   0   3   4          5.92          8.43         0.37 o                         
   1   3   4       1061.29       1006.61        15.93 o                         
   2   3   4        186.94        284.15         4.07 o                         
   3   3   4         18.30         18.07         0.97 o                         
   4   3   4          1.25          1.60         0.27 o                         
   5   3   4        205.78        200.80         3.47 o                         
   6   3   4         10.98          7.53         0.32 o                         
   7   3   4         18.57         19.90         0.48 o                         
   8   3   4         13.17         14.75         0.44 o                         
   9   3   4          9.19         13.16         0.48 o                         
 -11   4   4         35.77         38.77         1.06 o                         
 -10   4   4        394.83        420.24         5.74 o                         
  -9   4   4        417.30        428.25         5.82 o                         
  -8   4   4         76.73         71.89         1.12 o                         
  -7   4   4        450.42        494.06        10.58 o                         
  -6   4   4          2.57          4.73         0.58 o                         
  -4   4   4        763.46        837.37        35.30 o                         
  -3   4   4        499.73        459.33        26.81 o                         
   2   4   4        381.30        438.30         9.51 o                         
   3   4   4       1273.57       1197.46        15.69 o                         
   4   4   4        910.13        937.91        13.51 o                         
   5   4   4        754.77        732.51        12.14 o                         
   6   4   4        146.09        159.51         2.32 o                         
   7   4   4         28.73         21.72         0.72 o                         
   8   4   4        241.95        269.32         4.89 o                         
 -11   5   4         19.35         21.97         0.51 o                         
 -10   5   4         53.47         58.17         1.02 o                         
  -9   5   4         82.36         77.59         2.25 o                         
  -8   5   4         95.54         85.15         1.12 o                         
  -7   5   4         71.60         76.13         1.21 o                         
  -6   5   4         18.76         34.71         0.65 o                         
  -5   5   4          2.46          1.52         0.14 o                         
  -4   5   4         40.31         31.28         1.29 o                         
  -3   5   4        133.50         74.51         1.26 o                         
  -2   5   4       1012.85        986.24        71.20 o                         
  -1   5   4        576.94        619.69        13.85 o                         
   0   5   4        319.06        321.56         5.39 o                         
   1   5   4         29.89         24.19         0.75 o                         
   2   5   4         32.03         20.86         0.45 o                         
   3   5   4        228.87        252.11         5.95 o                         
   4   5   4         22.19         18.88         0.49 o                         
   5   5   4          0.12         -0.02         0.27 o                         
   6   5   4         20.66         14.59         0.39 o                         
   7   5   4          1.48          0.48         0.28 o                         
   8   5   4          1.14          1.88         0.34 o                         
 -11   6   4        254.98        276.47         6.81 o                         
 -10   6   4         37.13         35.11         0.79 o                         
  -9   6   4        629.59        642.63         9.37 o                         
  -8   6   4         27.27         26.56         1.35 o                         
  -7   6   4       2175.66       2236.91        42.50 o                         
  -6   6   4        408.49        408.21        17.49 o                         
  -5   6   4        827.97        828.39        12.15 o                         
  -3   6   4        904.59        767.96        21.24 o                         
  -2   6   4       1231.40       1305.50        24.24 o                         
   0   6   4        437.19        388.76         6.02 o                         
   1   6   4        888.68        885.54        12.72 o                         
   2   6   4          9.06         12.70         0.34 o                         
   3   6   4       1062.58        995.85        14.17 o                         
   4   6   4        661.69        680.38        10.96 o                         
   5   6   4        220.67        223.01         3.61 o                         
   6   6   4         48.78         51.76         0.90 o                         
   7   6   4          3.04          1.75         0.33 o                         
 -11   7   4          7.04          4.47         0.29 o                         
 -10   7   4          9.68         10.95         0.34 o                         
  -9   7   4         15.52         13.45         0.43 o                         
  -8   7   4          0.15         -0.01         0.16 o                         
  -7   7   4          1.97          1.74         0.20 o                         
  -6   7   4        154.29        141.69         2.10 o                         
  -5   7   4        390.91        387.43         5.90 o                         
  -4   7   4        146.25        132.92         1.96 o                         
  -3   7   4         28.99         11.98         0.28 o                         
  -2   7   4        365.85        320.25        10.05 o                         
  -1   7   4        293.13        332.62         7.04 o                         
   0   7   4         19.32         15.40         0.79 o                         
   1   7   4        130.12        133.35         4.45 o                         
   2   7   4        979.69        988.77        18.77 o                         
   3   7   4          3.49          6.03         0.22 o                         
   4   7   4        162.66        153.32         3.41 o                         
   5   7   4         19.64         25.57         0.54 o                         
   6   7   4          6.05          6.58         0.34 o                         
   7   7   4          5.74          3.76         0.38 o                         
 -11   8   4        457.77        454.70         6.16 o                         
 -10   8   4         25.45         23.51         0.53 o                         
  -9   8   4        632.02        621.91         9.16 o                         
  -8   8   4        190.63        196.49         2.79 o                         
  -7   8   4       1108.09       1117.26        24.43 o                         
  -6   8   4        951.93        942.56        20.58 o                         
  -5   8   4        368.62        412.26         6.70 o                         
  -4   8   4        269.38        254.23         3.89 o                         
  -3   8   4        558.27        538.43         7.91 o                         
  -2   8   4         48.38         57.20         1.24 o                         
   0   8   4        313.41        320.61        19.21 o                         
   1   8   4        271.45        279.95         5.19 o                         
   2   8   4        325.73        352.25         6.35 o                         
   3   8   4        403.86        369.60         5.56 o                         
   4   8   4        325.68        350.07         5.31 o                         
   5   8   4        139.14        134.48         2.22 o                         
   6   8   4         56.22         53.36         0.93 o                         
 -11   9   4         50.96         47.03         0.97 o                         
 -10   9   4         15.96         15.52         0.83 o                         
  -9   9   4        107.49        110.08         2.09 o                         
  -8   9   4        306.32        291.89         5.64 o                         
  -7   9   4         23.04         21.53         0.68 o                         
  -6   9   4        115.19        119.18         2.13 o                         
  -5   9   4        877.46        876.01        15.24 o                         
  -4   9   4          1.43          1.84         0.21 o                         
  -3   9   4        165.12        166.31         3.65 o                         
  -2   9   4        145.35        131.28         2.74 o                         
  -1   9   4        114.55        114.10         2.37 o                         
   0   9   4        178.40        169.54         2.91 o                         
   1   9   4        128.33        133.66         1.99 o                         
   2   9   4         67.50         75.89         1.65 o                         
   3   9   4         42.79         36.99         2.15 o                         
   4   9   4         11.85         17.33         0.53 o                         
   5   9   4         15.65         11.38         0.41 o                         
   6   9   4          0.20          0.40         0.37 o                         
 -11  10   4        126.71        115.29         5.02 o                         
 -10  10   4         44.20         37.52         0.77 o                         
  -9  10   4        146.76        158.20         2.56 o                         
  -8  10   4        387.74        397.51         6.76 o                         
  -7  10   4        327.08        303.28         4.59 o                         
  -6  10   4         27.64         43.14         0.79 o                         
  -5  10   4         15.57         15.11         0.77 o                         
  -4  10   4         17.10         15.24         0.35 o                         
  -3  10   4        672.06        678.46        15.37 o                         
  -2  10   4        133.02        145.89         2.98 o                         
  -1  10   4        380.05        355.80         5.38 o                         
   0  10   4        289.59        302.99         3.80 o                         
   1  10   4        527.38        532.96         7.18 o                         
   2  10   4        347.43        319.04         5.28 o                         
   3  10   4         14.64         14.23         0.46 o                         
   4  10   4          5.95          7.07         0.34 o                         
   5  10   4         97.50         83.98         1.40 o                         
 -11  11   4         15.76         13.75         0.87 o                         
 -10  11   4          0.08          0.37         0.32 o                         
  -9  11   4         91.44         97.86         3.69 o                         
  -8  11   4         74.43         71.22         1.24 o                         
  -7  11   4         36.88         25.44         1.21 o                         
  -6  11   4         51.52         32.86         0.70 o                         
  -5  11   4         97.59        113.43         4.50 o                         
  -4  11   4         15.28         15.74         0.38 o                         
  -3  11   4         13.06         16.69         0.65 o                         
  -2  11   4         19.69         24.06         0.71 o                         
  -1  11   4         70.96         66.31         1.32 o                         
   0  11   4          9.01          7.08         0.28 o                         
   1  11   4          2.67          2.11         0.24 o                         
   2  11   4         18.93         22.02         1.04 o                         
   3  11   4          0.52          0.94         0.29 o                         
   4  11   4          7.42          7.24         0.49 o                         
 -10  12   4        196.41        205.21         3.67 o                         
  -9  12   4        236.77        234.29         3.37 o                         
  -8  12   4         21.32         16.91         2.01 o                         
  -7  12   4         64.40         75.90         1.47 o                         
  -6  12   4         94.81        106.37         2.36 o                         
  -5  12   4        552.13        539.21         8.79 o                         
  -4  12   4        144.50        143.41         5.00 o                         
  -3  12   4        347.48        363.59         8.73 o                         
  -2  12   4         44.73         43.09         1.10 o                         
  -1  12   4        166.75        156.53         3.24 o                         
   0  12   4         56.62         66.22         1.19 o                         
   1  12   4         95.45         87.15         2.45 o                         
   2  12   4         34.64         34.77         0.69 o                         
   3  12   4         33.06         40.76         0.99 o                         
 -10  13   4         21.32         18.71         1.45 o                         
  -9  13   4          3.58          4.59         0.40 o                         
  -8  13   4          2.17          4.94         0.34 o                         
  -7  13   4         23.45         38.82         1.75 o                         
  -6  13   4          3.98          3.08         0.53 o                         
  -5  13   4          0.37          0.37         0.23 o                         
  -4  13   4          8.82          9.04         0.59 o                         
  -3  13   4          0.07          0.04         0.18 o                         
  -2  13   4          5.89          8.02         0.48 o                         
  -1  13   4          0.67          1.91         0.34 o                         
   0  13   4          9.00         11.37         0.56 o                         
   1  13   4         72.10         81.79         2.32 o                         
   2  13   4         16.76         14.23         0.55 o                         
  -9  14   4        251.38        248.60         5.91 o                         
  -8  14   4         88.70         77.30         1.63 o                         
  -7  14   4        181.87        215.22         4.28 o                         
  -6  14   4         85.10         67.61         2.08 o                         
  -5  14   4        253.13        262.12         6.47 o                         
  -4  14   4        104.32        124.04         2.43 o                         
  -3  14   4        124.21        125.18         2.38 o                         
  -2  14   4         16.94         14.55         0.59 o                         
  -1  14   4         74.77         88.39         3.18 o                         
   0  14   4        205.91        199.84         2.83 o                         
   1  14   4        138.54        150.28         2.34 o                         
  -7  15   4          2.96          2.79         0.39 o                         
  -6  15   4         26.94         29.63         1.91 o                         
  -5  15   4         74.57         75.24         1.44 o                         
  -4  15   4         18.58         24.36         1.45 o                         
  -3  15   4         34.36         37.63         1.04 o                         
  -2  15   4          5.33          7.48         0.49 o                         
  -1  15   4          0.44          0.31         0.38 o                         
   2 -16   5          1.33          0.94         0.55 o                         
   3 -16   5          5.88          9.28         0.77 o                         
   4 -16   5         11.22          7.46         0.67 o                         
   5 -16   5          1.59          4.49         0.54 o                         
  -1 -15   5          7.32          7.85         0.68 o                         
   0 -15   5         47.25         40.27         1.00 o                         
   1 -15   5        257.60        269.16         5.41 o                         
   2 -15   5         82.99         77.73         2.24 o                         
   3 -15   5         28.88         33.32         1.21 o                         
   4 -15   5         32.08         25.22         0.77 o                         
   5 -15   5         42.80         48.20         1.09 o                         
   6 -15   5        118.68        105.53         2.46 o                         
   7 -15   5         32.34         38.33         2.17 o                         
  -2 -14   5          0.01         -0.02         0.47 o                         
  -1 -14   5         11.17         10.14         0.43 o                         
   0 -14   5          1.16          4.53         0.37 o                         
   1 -14   5         24.29         20.24         0.71 o                         
   2 -14   5          3.10          3.27         0.36 o                         
   3 -14   5          0.03          1.21         0.37 o                         
   4 -14   5          1.97          4.84         0.38 o                         
   5 -14   5          0.10          0.84         0.56 o                         
   6 -14   5          0.35          0.20         0.40 o                         
   7 -14   5         14.49          9.36         0.60 o                         
   8 -14   5          1.16          2.27         0.64 o                         
  -3 -13   5         79.09         77.88         1.33 o                         
  -2 -13   5         21.56         21.27         0.48 o                         
  -1 -13   5         73.34         87.45         1.58 o                         
   0 -13   5        134.37        116.83         3.18 o                         
   1 -13   5         56.62         67.63         3.14 o                         
   2 -13   5        248.40        255.61         4.70 o                         
   3 -13   5        231.62        246.68         4.25 o                         
   4 -13   5        173.64        152.29         2.74 o                         
   5 -13   5         92.71        113.15         3.35 o                         
   6 -13   5        161.47        137.63         2.91 o                         
   7 -13   5        133.93        147.87         5.21 o                         
   8 -13   5         56.52         44.45         1.09 o                         
   9 -13   5        208.46        228.02         3.58 o                         
  -4 -12   5          2.43          2.41         0.76 o                         
  -3 -12   5          2.21          2.67         0.32 o                         
  -2 -12   5          0.16          0.25         0.21 o                         
  -1 -12   5          3.75          3.07         0.20 o                         
   0 -12   5          0.61          1.89         0.34 o                         
   1 -12   5          3.77          7.62         0.48 o                         
   2 -12   5         75.69         81.13         1.97 o                         
   3 -12   5          0.03          0.33         0.27 o                         
   4 -12   5         16.54         20.79         0.62 o                         
   5 -12   5          5.80          2.89         0.42 o                         
   6 -12   5         17.88         13.69         0.64 o                         
   7 -12   5         16.77         15.51         0.73 o                         
   8 -12   5         21.85         15.51         0.45 o                         
   9 -12   5          0.22         -0.39         0.34 o                         
  -5 -11   5         89.94         99.45         1.62 o                         
  -4 -11   5        296.39        296.79         4.47 o                         
  -3 -11   5        121.23        123.65         1.90 o                         
  -2 -11   5        180.38        188.12         3.47 o                         
  -1 -11   5         85.60         82.99         1.27 o                         
   0 -11   5        434.90        445.68         6.70 o                         
   1 -11   5        264.59        307.36         8.46 o                         
   2 -11   5        373.25        383.37         7.34 o                         
   3 -11   5        201.41        210.17         3.91 o                         
   4 -11   5        306.65        283.18        11.43 o                         
   5 -11   5        262.36        267.13         6.99 o                         
   6 -11   5        202.31        177.32         2.61 o                         
   7 -11   5         40.71         45.67         2.59 o                         
   8 -11   5         24.99         22.81         0.80 o                         
   9 -11   5        176.61        183.07         2.97 o                         
  10 -11   5        207.66        192.53         3.39 o                         
  -6 -10   5          1.06          1.30         0.33 o                         
  -5 -10   5         23.56         22.80         0.52 o                         
  -4 -10   5         15.87         15.48         0.52 o                         
  -3 -10   5          2.22          1.73         0.20 o                         
  -2 -10   5         47.26         45.46         0.95 o                         
  -1 -10   5        298.90        274.25         4.18 o                         
   0 -10   5         25.35         26.64         0.93 o                         
   1 -10   5        258.05        261.11         4.91 o                         
   2 -10   5         50.10         35.67         1.49 o                         
   3 -10   5         10.07          7.55         0.61 o                         
   4 -10   5          4.16          5.67         0.42 o                         
   5 -10   5          3.04          3.78         0.22 o                         
   6 -10   5        161.54        143.20         2.37 o                         
   7 -10   5          0.91          0.39         0.21 o                         
   8 -10   5          6.77          5.25         0.51 o                         
   9 -10   5          6.72          4.35         0.32 o                         
  10 -10   5          0.18          0.46         0.31 o                         
  -7  -9   5         87.02         85.36         1.51 o                         
  -6  -9   5        183.08        194.35         2.86 o                         
  -5  -9   5        173.03        175.71         2.79 o                         
  -4  -9   5          5.89          5.85         0.56 o                         
  -3  -9   5        132.67        137.92         2.24 o                         
  -2  -9   5        337.80        336.26         4.32 o                         
  -1  -9   5        168.04        158.21         2.53 o                         
   0  -9   5        189.58        188.82         2.54 o                         
   1  -9   5          5.95         13.75         0.36 o                         
   2  -9   5        807.88        774.70        14.78 o                         
   3  -9   5        757.61        855.36        15.78 o                         
   4  -9   5        222.63        220.53         3.23 o                         
   5  -9   5         30.58         33.43         0.93 o                         
   6  -9   5          4.25          4.85         0.65 o                         
   7  -9   5        252.13        255.34         4.23 o                         
   8  -9   5        279.92        292.93         4.56 o                         
   9  -9   5         54.26         46.90         0.97 o                         
  10  -9   5        217.00        226.00         3.53 o                         
  -7  -8   5         15.67         16.48         0.75 o                         
  -6  -8   5         25.59         27.13         0.60 o                         
  -5  -8   5          8.69          7.25         0.34 o                         
  -4  -8   5          5.94          4.29         0.31 o                         
  -3  -8   5         20.52         18.04         0.44 o                         
  -2  -8   5          4.43          4.47         0.38 o                         
  -1  -8   5         37.30         38.45         1.86 o                         
   0  -8   5        376.56        354.51         5.87 o                         
   1  -8   5        137.57        149.75         2.82 o                         
   2  -8   5        193.59        192.48         3.76 o                         
   3  -8   5        638.65        629.22        10.57 o                         
   4  -8   5         57.75         57.00         1.20 o                         
   5  -8   5        791.34        766.96        11.43 o                         
   6  -8   5         85.40         82.04         1.47 o                         
   7  -8   5         22.76         20.95         0.46 o                         
   8  -8   5         15.55         13.76         0.38 o                         
   9  -8   5         60.29         52.47         1.38 o                         
  10  -8   5          0.31          0.55         0.32 o                         
  -8  -7   5        211.58        199.13         3.80 o                         
  -7  -7   5        116.66        120.57         1.76 o                         
  -6  -7   5          1.98          3.10         0.23 o                         
  -5  -7   5        137.81        127.48         2.08 o                         
  -4  -7   5        431.92        435.31         6.04 o                         
  -3  -7   5        473.66        483.29         7.28 o                         
  -2  -7   5       1625.87       1554.05        24.65 o                         
  -1  -7   5         57.54         63.61         3.01 o                         
   0  -7   5       2032.47       2062.11        45.66 o                         
   1  -7   5       1334.76       1422.64        26.21 o                         
   2  -7   5          7.74          2.13         0.28 o                         
   3  -7   5        283.00        290.05         4.94 o                         
   4  -7   5        329.41        326.46         8.19 o                         
   5  -7   5        146.13        144.54         4.93 o                         
   6  -7   5       1341.01       1406.28        33.07 o                         
   7  -7   5        200.73        203.25         6.14 o                         
   8  -7   5        575.47        570.52        11.54 o                         
   9  -7   5          2.29          1.62         0.35 o                         
  10  -7   5         95.88        110.93         1.90 o                         
  -9  -6   5          1.48          1.65         0.31 o                         
  -8  -6   5         26.98         26.35         0.87 o                         
  -7  -6   5          0.35          0.68         0.27 o                         
  -6  -6   5         74.52         69.08         1.27 o                         
  -5  -6   5        114.11        111.64         2.18 o                         
  -4  -6   5         25.70         28.87         1.03 o                         
  -3  -6   5         43.20         52.39         1.34 o                         
  -2  -6   5         11.03         14.00         0.47 o                         
  -1  -6   5         10.48          7.17         0.52 o                         
   0  -6   5         20.52         19.01         0.46 o                         
   1  -6   5         96.50         77.86         1.35 o                         
   2  -6   5        242.05        187.23         3.76 o                         
   3  -6   5        217.62        193.24         3.43 o                         
   4  -6   5         22.79         18.61         0.68 o                         
   5  -6   5          5.63          5.49         0.34 o                         
   6  -6   5          0.17         -0.11         0.51 o                         
   7  -6   5         34.91         32.92         1.38 o                         
   8  -6   5         16.01         17.79         0.51 o                         
   9  -6   5         17.90         15.23         0.46 o                         
  10  -6   5          8.21          8.09         0.38 o                         
  -9  -5   5        133.34        127.58         2.96 o                         
  -8  -5   5        175.34        194.02         3.83 o                         
  -7  -5   5        309.16        322.20         5.35 o                         
  -6  -5   5        912.01        904.34        11.02 o                         
  -5  -5   5          5.65          5.09         0.23 o                         
  -4  -5   5       1317.73       1333.10        19.11 o                         
  -3  -5   5        660.60        706.48        22.14 o                         
  -2  -5   5       2231.18       2038.27        45.53 o                         
  -1  -5   5        981.30        983.12        15.77 o                         
   0  -5   5        843.23        824.36        10.72 o                         
   1  -5   5       1901.96       1879.00        60.15 o                         
   2  -5   5       1872.61       1808.50        42.28 o                         
   3  -5   5        592.88        592.18         6.92 o                         
   4  -5   5       2483.10       2560.44        79.77 o                         
   5  -5   5         26.95         30.92         0.65 o                         
   6  -5   5       2665.39       2686.29        49.51 o                         
   7  -5   5        378.89        354.23         5.06 o                         
   8  -5   5        285.32        320.34         5.61 o                         
   9  -5   5         42.04         39.02         0.88 o                         
  10  -5   5         40.95         46.19         0.90 o                         
  -9  -4   5         16.43         17.45         0.52 o                         
  -8  -4   5         25.51         24.69         0.56 o                         
  -7  -4   5         27.50         28.36         0.62 o                         
  -6  -4   5         42.88         46.58         0.78 o                         
  -5  -4   5         50.81         47.79         0.89 o                         
  -4  -4   5        149.91        143.50         2.40 o                         
  -3  -4   5         41.68         42.94         0.78 o                         
  -2  -4   5       1919.49       1757.94        39.69 o                         
  -1  -4   5        509.51        431.23         7.21 o                         
   0  -4   5        313.48        267.30         4.07 o                         
   1  -4   5       1167.04       1267.01        28.54 o                         
   2  -4   5        303.30        311.85         4.88 o                         
   3  -4   5         58.57         92.36         1.40 o                         
   4  -4   5         54.42         57.04         0.98 o                         
   5  -4   5        257.79        295.65         4.19 o                         
   6  -4   5         41.97         34.96         0.72 o                         
   7  -4   5         32.06         42.14         1.17 o                         
   8  -4   5         81.03         96.20         1.34 o                         
   9  -4   5        129.71        142.62         3.38 o                         
  10  -4   5         82.11         78.37         1.41 o                         
 -10  -3   5        118.47        126.16         2.02 o                         
  -9  -3   5        108.07        105.28         1.42 o                         
  -8  -3   5        311.86        338.06         4.70 o                         
  -7  -3   5         14.51         14.11         0.40 o                         
  -6  -3   5        278.66        282.75         3.69 o                         
  -5  -3   5        437.70        440.89         5.63 o                         
  -4  -3   5        986.53       1021.40        13.46 o                         
  -3  -3   5        905.29        790.23        16.90 o                         
  -2  -3   5        911.50        851.69        11.57 o                         
   3  -3   5         12.43         13.11         0.61 o                         
   4  -3   5       1904.98       1829.63        25.07 o                         
   5  -3   5        345.85        345.77         4.84 o                         
   6  -3   5        978.57       1060.53        13.81 o                         
   7  -3   5        199.15        180.33         2.94 o                         
   8  -3   5        160.22        164.29         2.57 o                         
   9  -3   5        110.10        100.06         1.58 o                         
  10  -3   5         59.00         50.84         1.14 o                         
 -10  -2   5         33.76         33.67         0.69 o                         
  -9  -2   5         17.70         17.95         0.52 o                         
  -8  -2   5          4.72          5.69         0.35 o                         
  -7  -2   5          6.19          6.28         0.35 o                         
  -6  -2   5        242.69        225.11         3.86 o                         
  -5  -2   5        437.43        415.44         6.23 o                         
  -4  -2   5         59.61         75.57         1.28 o                         
  -3  -2   5        480.73        522.24         8.30 o                         
   0  -2   5        108.07        121.70         1.55 o                         
   1  -2   5        568.12        566.52         7.06 o                         
   2  -2   5         26.16         21.09         1.13 o                         
   3  -2   5          6.57          6.71         0.19 o                         
   4  -2   5        822.07        787.58         9.83 o                         
   5  -2   5        616.98        621.76         8.46 o                         
   6  -2   5        131.32        134.12         3.79 o                         
   7  -2   5        154.33        159.97         2.62 o                         
   8  -2   5        146.39        164.05         2.31 o                         
   9  -2   5         92.82         98.17         1.80 o                         
  10  -2   5         10.68         14.20         0.84 o                         
 -10  -1   5        183.83        184.47         2.89 o                         
  -9  -1   5         33.09         37.98         0.74 o                         
  -8  -1   5        517.19        507.26         8.52 o                         
  -7  -1   5        229.49        238.42         4.23 o                         
  -6  -1   5       1219.33       1185.26        18.83 o                         
  -5  -1   5        916.28        980.71        12.92 o                         
  -4  -1   5        436.25        395.56         6.05 o                         
  -3  -1   5       1220.53       1206.33        15.91 o                         
   0  -1   5       1548.77       1375.94        30.99 o                         
   1  -1   5         19.73         37.45         1.04 o                         
   3  -1   5        123.25        155.76         2.48 o                         
   4  -1   5       1545.32       1408.38        20.13 o                         
   5  -1   5         66.10         73.59         1.62 o                         
   6  -1   5        610.43        630.58         9.47 o                         
   7  -1   5        354.95        333.90         5.12 o                         
   8  -1   5        342.83        375.26         5.43 o                         
   9  -1   5          2.43          1.00         0.28 o                         
  10  -1   5        110.44        116.98         1.67 o                         
 -11   0   5          2.53          6.96         0.37 o                         
 -10   0   5         34.83         42.20         1.07 o                         
  -9   0   5          9.18          7.37         0.29 o                         
  -8   0   5          4.07          5.85         0.24 o                         
  -7   0   5          9.04          5.05         0.25 o                         
  -6   0   5         81.63         86.97         1.52 o                         
  -5   0   5        386.09        330.94         5.02 o                         
  -4   0   5        849.52        786.34        14.80 o                         
  -3   0   5       1165.55       1453.99        47.99 o                         
  -1   0   5        196.13        182.90         5.80 o                         
   0   0   5          1.15          1.70         0.27 o                         
   1   0   5          1.14          0.29         0.09 o                         
   2   0   5          3.50          5.22         0.16 o                         
   3   0   5          3.49          6.04         0.49 o                         
   4   0   5       1125.63       1152.11        16.40 o                         
   5   0   5         16.81         12.44         0.53 o                         
   6   0   5        341.22        340.44         6.81 o                         
   7   0   5         73.58         72.72         1.08 o                         
   8   0   5         19.56         22.25         0.53 o                         
   9   0   5         56.29         60.59         1.10 o                         
  10   0   5          1.70          2.57         0.40 o                         
 -11   1   5         65.99         72.62         1.15 o                         
 -10   1   5        434.76        426.75         6.31 o                         
  -9   1   5         55.72         55.99         1.10 o                         
  -8   1   5        504.44        499.25         7.57 o                         
  -7   1   5         55.31         70.73         1.13 o                         
  -6   1   5        541.39        500.20         7.80 o                         
  -5   1   5       2021.73       2248.68        50.86 o                         
  -4   1   5        628.35        537.02         8.90 o                         
  -3   1   5       1336.57       1334.84        42.36 o                         
  -1   1   5          9.08          5.84         0.18 o                         
   1   1   5         31.37         34.88         1.44 o                         
   4   1   5       2625.49       2742.39        87.03 o                         
   5   1   5        464.32        482.47         7.98 o                         
   6   1   5        384.88        410.95         7.01 o                         
   7   1   5         39.23         43.46         0.85 o                         
   8   1   5        275.79        271.16         4.09 o                         
   9   1   5          1.86          3.00         0.32 o                         
 -11   2   5         93.28         98.91         1.57 o                         
 -10   2   5          0.07          0.24         0.21 o                         
  -9   2   5         48.44         47.79         0.80 o                         
  -8   2   5          2.31          2.98         0.19 o                         
  -7   2   5         98.69         94.28         1.51 o                         
  -6   2   5        696.79        675.11         9.19 o                         
  -5   2   5         65.75         54.88         1.28 o                         
  -4   2   5        354.03        335.89         5.90 o                         
  -3   2   5        859.22        916.22        18.63 o                         
  -2   2   5          6.38          6.00         0.23 o                         
  -1   2   5          0.01          2.52         0.13 o                         
   0   2   5        184.89        210.93         4.92 o                         
   1   2   5         18.04         10.33         0.45 o                         
   2   2   5       1007.29        957.03        15.35 o                         
   3   2   5          3.15          9.04         0.28 o                         
   4   2   5       1631.29       1703.22        39.89 o                         
   5   2   5         93.71        101.11         4.08 o                         
   6   2   5         11.96         11.39         0.36 o                         
   7   2   5         51.91         53.87         1.18 o                         
   8   2   5          7.91          8.08         0.48 o                         
   9   2   5          2.16          1.42         0.34 o                         
 -11   3   5         34.71         39.04         1.04 o                         
 -10   3   5        116.70        103.84         1.60 o                         
  -9   3   5        115.93        134.74         2.10 o                         
  -8   3   5         18.27         19.01         0.41 o                         
  -7   3   5       1211.42       1227.91        15.05 o                         
  -6   3   5          9.32          9.44         0.26 o                         
  -5   3   5        262.93        274.60        19.35 o                         
  -4   3   5       1749.04       1576.03        35.24 o                         
  -3   3   5         10.74         11.54         0.25 o                         
  -1   3   5        123.12         90.48         3.94 o                         
   0   3   5       1215.08       1102.28        23.24 o                         
   1   3   5        968.75        994.82        18.27 o                         
   2   3   5       1404.31       1289.86        28.94 o                         
   3   3   5       2012.82       2077.27        30.54 o                         
   4   3   5        778.94        823.10        11.01 o                         
   5   3   5         10.92         10.68         0.29 o                         
   6   3   5        252.96        245.72         3.90 o                         
   7   3   5         23.40         23.57         0.59 o                         
   8   3   5        396.17        379.29         5.36 o                         
   9   3   5         93.21         93.17         2.65 o                         
 -11   4   5         74.35         79.98         1.25 o                         
 -10   4   5         29.15         23.07         0.99 o                         
  -9   4   5        194.65        170.81         2.76 o                         
  -8   4   5          8.38          8.54         0.28 o                         
  -7   4   5        504.77        535.47        13.24 o                         
  -6   4   5          0.40          0.21         0.13 o                         
  -5   4   5          3.88          7.51         0.23 o                         
  -4   4   5        160.65        170.40         2.68 o                         
  -3   4   5          1.57          0.99         0.10 o                         
  -2   4   5          8.71         17.52         0.66 o                         
  -1   4   5        188.66        226.22         4.47 o                         
   0   4   5        543.83        537.82        10.20 o                         
   1   4   5        180.67        136.79         2.18 o                         
   2   4   5        779.33        769.50        12.32 o                         
   3   4   5       1523.97       1487.38        20.78 o                         
   4   4   5          1.85          2.17         0.19 o                         
   5   4   5         15.15         13.46         0.62 o                         
   6   4   5          0.00          0.23         0.21 o                         
   7   4   5          2.32          2.19         0.22 o                         
   8   4   5          4.46          3.39         0.30 o                         
 -11   5   5        334.74        351.44         4.85 o                         
 -10   5   5         20.10         16.26         0.46 o                         
  -9   5   5        316.96        335.99         6.01 o                         
  -8   5   5        124.36        112.78         1.75 o                         
  -7   5   5        618.92        682.78        23.87 o                         
  -6   5   5       1221.18       1357.45        62.71 o                         
  -5   5   5        346.85        373.57         4.75 o                         
  -3   5   5         87.39         88.20         1.89 o                         
  -2   5   5       1457.04       1425.19        31.42 o                         
  -1   5   5       1688.18       1630.06        50.41 o                         
   0   5   5        450.40        470.31         7.70 o                         
   1   5   5        349.48        314.70         4.30 o                         
   2   5   5       1111.92       1114.54        17.62 o                         
   3   5   5        262.15        244.06         4.86 o                         
   4   5   5       1571.36       1602.85        19.18 o                         
   5   5   5        127.95        107.79         1.79 o                         
   6   5   5        285.27        293.70         3.83 o                         
   7   5   5         24.98         25.89         0.84 o                         
   8   5   5        182.37        186.32         2.74 o                         
 -11   6   5         19.16         18.71         0.49 o                         
 -10   6   5         95.33         93.05         1.75 o                         
  -9   6   5         57.12         52.23         0.93 o                         
  -8   6   5         48.10         58.94         1.01 o                         
  -7   6   5         93.28         87.28         4.56 o                         
  -6   6   5          0.35          0.76         0.18 o                         
  -5   6   5        665.69        661.72        23.67 o                         
  -4   6   5        200.52        196.55        11.65 o                         
  -3   6   5        343.11        325.68         5.83 o                         
  -2   6   5          2.85          1.45         0.18 o                         
  -1   6   5        357.78        378.40         5.48 o                         
   0   6   5          9.91         10.09         0.27 o                         
   1   6   5        298.99        320.42         5.42 o                         
   2   6   5          1.02          0.86         0.15 o                         
   3   6   5         28.36         29.85         0.58 o                         
   4   6   5          3.83          4.72         0.30 o                         
   5   6   5          1.51          3.16         0.34 o                         
   6   6   5         15.96         19.96         0.51 o                         
   7   6   5          1.35          1.89         0.30 o                         
 -11   7   5        412.37        400.03         5.15 o                         
 -10   7   5         86.91         81.54         1.19 o                         
  -9   7   5        203.08        222.30         5.77 o                         
  -8   7   5        752.02        753.56        12.68 o                         
  -7   7   5        556.15        567.89        16.90 o                         
  -6   7   5       1575.79       1605.45        20.52 o                         
  -5   7   5        580.82        567.16        10.25 o                         
  -4   7   5       1125.92       1151.15        37.17 o                         
  -3   7   5        690.22        693.89        26.84 o                         
  -2   7   5        640.55        639.02        20.66 o                         
  -1   7   5        646.59        572.51        19.11 o                         
   0   7   5        763.27        813.53        13.02 o                         
   1   7   5        550.07        493.10        10.65 o                         
   2   7   5        895.78        895.03        14.20 o                         
   3   7   5        101.00         93.72         1.61 o                         
   4   7   5        730.58        721.61        11.80 o                         
   5   7   5        106.39         93.94         1.43 o                         
   6   7   5         81.09         88.69         1.47 o                         
   7   7   5         35.89         35.90         0.96 o                         
 -11   8   5         27.31         23.29         0.61 o                         
 -10   8   5          2.38          2.57         0.26 o                         
  -9   8   5         19.32         24.93         0.90 o                         
  -8   8   5         78.80         83.88         1.13 o                         
  -7   8   5          5.38          8.11         0.25 o                         
  -6   8   5        172.56        143.20         2.01 o                         
  -5   8   5          6.25         15.51         0.46 o                         
  -4   8   5        104.93        128.30         4.15 o                         
  -3   8   5        495.60        493.78        14.13 o                         
  -2   8   5         68.11         64.43         1.66 o                         
  -1   8   5          0.02          0.79         0.13 o                         
   0   8   5        103.86        121.79         1.69 o                         
   1   8   5         32.57         23.78         0.49 o                         
   2   8   5         13.83         13.74         0.37 o                         
   3   8   5          3.74          5.20         0.27 o                         
   4   8   5         20.30         21.16         0.60 o                         
   5   8   5          5.02          3.83         0.35 o                         
   6   8   5          2.68          6.45         0.42 o                         
 -11   9   5        250.31        248.78         3.93 o                         
 -10   9   5        234.01        238.30         3.79 o                         
  -9   9   5         91.14         86.27         2.11 o                         
  -8   9   5        259.72        266.62         7.59 o                         
  -7   9   5        444.07        489.96         9.35 o                         
  -6   9   5        599.45        618.33         9.01 o                         
  -5   9   5        360.71        327.62         4.42 o                         
  -4   9   5         64.39         89.67         4.17 o                         
  -3   9   5        254.74        252.27         4.23 o                         
  -2   9   5         48.17         62.61         1.56 o                         
  -1   9   5        224.06        235.93         3.52 o                         
   0   9   5        337.51        348.72         5.81 o                         
   1   9   5        378.46        353.46         5.19 o                         
   2   9   5        359.38        379.73         6.29 o                         
   3   9   5         39.18         32.71         0.71 o                         
   4   9   5         57.36         45.09         0.84 o                         
   5   9   5         80.92         85.56         1.51 o                         
 -11  10   5          1.30          2.55         0.35 o                         
 -10  10   5         37.44         34.25         0.66 o                         
  -9  10   5         11.91         10.56         0.31 o                         
  -8  10   5          4.97          5.59         0.24 o                         
  -7  10   5         85.68        107.22         1.73 o                         
  -6  10   5          5.99          2.58         0.18 o                         
  -5  10   5         46.33         48.32         0.82 o                         
  -4  10   5         10.73          5.62         0.27 o                         
  -3  10   5        253.62        283.14         5.31 o                         
  -2  10   5         25.81         24.04         0.76 o                         
  -1  10   5         41.58         36.03         0.66 o                         
   0  10   5          0.06          0.98         0.20 o                         
   1  10   5         74.58         81.89         1.40 o                         
   2  10   5          1.28          3.48         0.28 o                         
   3  10   5          0.14          0.95         0.26 o                         
   4  10   5          0.87          0.99         0.29 o                         
 -10  11   5        337.25        323.60         5.81 o                         
  -9  11   5        161.85        166.64         2.79 o                         
  -8  11   5         98.77         99.63         1.61 o                         
  -7  11   5        127.72        140.71         3.07 o                         
  -6  11   5         36.92         23.59         0.52 o                         
  -5  11   5        402.90        437.94         6.53 o                         
  -4  11   5        214.43        222.24         4.46 o                         
  -3  11   5        173.38        153.44         2.73 o                         
  -2  11   5        157.49        169.30        10.29 o                         
  -1  11   5        229.62        222.23         4.30 o                         
   0  11   5        341.40        333.56         5.52 o                         
   1  11   5         17.49         16.23         1.06 o                         
   2  11   5         38.60         36.76         0.72 o                         
   3  11   5          0.61          1.16         0.31 o                         
   4  11   5          8.00          9.85         0.44 o                         
 -10  12   5         19.92         22.00         1.11 o                         
  -9  12   5         54.90         52.47         1.02 o                         
  -8  12   5         10.75         15.73         0.69 o                         
  -7  12   5          8.02          5.65         0.65 o                         
  -6  12   5          1.59          2.64         0.26 o                         
  -5  12   5          3.00          1.46         0.22 o                         
  -4  12   5         48.24         49.43         1.52 o                         
  -3  12   5         46.20         50.92         1.58 o                         
  -2  12   5         14.62         13.71         0.66 o                         
  -1  12   5         16.13         15.31         0.46 o                         
   0  12   5          4.69          6.77         0.40 o                         
   1  12   5          0.43          0.49         0.37 o                         
   2  12   5         24.83         22.32         0.60 o                         
   3  12   5         21.78         25.18         0.76 o                         
  -9  13   5        209.07        200.73         9.02 o                         
  -8  13   5         37.52         45.32         1.02 o                         
  -7  13   5        291.00        239.05         4.24 o                         
  -6  13   5        134.79        155.71         3.46 o                         
  -5  13   5        302.37        314.56         7.57 o                         
  -4  13   5        267.70        270.89        10.09 o                         
  -3  13   5         50.86         52.62         1.09 o                         
  -2  13   5        105.35        116.02         2.48 o                         
  -1  13   5         66.85         63.76         1.36 o                         
   0  13   5         58.29         56.92         1.12 o                         
   1  13   5         52.42         59.47         1.31 o                         
  -8  14   5         13.40         13.62         0.62 o                         
  -7  14   5         33.78         24.63         0.72 o                         
  -6  14   5         15.31         19.70         0.65 o                         
  -5  14   5          8.08          6.14         0.42 o                         
  -4  14   5         28.20         33.72         1.27 o                         
  -3  14   5         10.45         11.89         1.20 o                         
  -2  14   5          4.19          3.77         0.42 o                         
  -1  14   5          1.86          7.07         0.59 o                         
   0  14   5          0.15          0.37         0.31 o                         
  -7  15   5         44.57         45.04         1.13 o                         
  -6  15   5         27.43         31.72         1.01 o                         
  -5  15   5         55.21         49.51         1.27 o                         
  -4  15   5         95.56        105.87         4.22 o                         
  -3  15   5         72.53         70.12         1.55 o                         
  -2  15   5         60.10         68.82         1.97 o                         
   3 -16   6         23.16         25.52         0.93 o                         
   4 -16   6         22.09         19.93         0.70 o                         
   0 -15   6         10.16         10.37         0.83 o                         
   1 -15   6          9.99          6.65         0.65 o                         
   2 -15   6         11.06         10.58         0.83 o                         
   3 -15   6         11.91         13.11         0.61 o                         
   4 -15   6          7.08          8.12         1.11 o                         
   5 -15   6          0.03          0.38         0.47 o                         
   6 -15   6          0.39          1.41         0.50 o                         
   7 -15   6          0.69          0.76         0.52 o                         
  -2 -14   6         56.39         51.70         1.02 o                         
  -1 -14   6         79.40         81.46         1.34 o                         
   0 -14   6        106.94        109.15         2.17 o                         
   1 -14   6         39.61         40.53         1.36 o                         
   2 -14   6         28.80         22.32         0.77 o                         
   3 -14   6         75.30         73.33         1.72 o                         
   4 -14   6         89.75         84.97         1.87 o                         
   5 -14   6        172.98        184.37         4.87 o                         
   6 -14   6         57.15         48.05         1.52 o                         
   7 -14   6         33.12         32.68         1.72 o                         
   8 -14   6         49.96         41.74         1.24 o                         
  -3 -13   6          0.07          0.43         0.35 o                         
  -2 -13   6         20.37         22.50         1.15 o                         
  -1 -13   6         22.28         18.18         0.54 o                         
   0 -13   6         30.22         28.40         0.94 o                         
   1 -13   6          3.80          5.19         0.76 o                         
   2 -13   6          4.57          5.51         0.43 o                         
   3 -13   6          1.67          0.42         0.35 o                         
   4 -13   6          0.89          1.36         0.33 o                         
   5 -13   6          5.11          5.17         0.48 o                         
   6 -13   6          0.01         -0.10         0.40 o                         
   7 -13   6         27.49         23.96         0.74 o                         
   8 -13   6         10.38         10.42         0.65 o                         
  -4 -12   6         21.47         18.66         0.70 o                         
  -3 -12   6        155.83        170.72         2.37 o                         
  -2 -12   6         95.88         86.71         1.44 o                         
  -1 -12   6        168.47        192.32         2.92 o                         
   0 -12   6         99.71        106.36         1.90 o                         
   1 -12   6        194.58        211.82         3.92 o                         
   2 -12   6        483.34        473.22        11.35 o                         
   3 -12   6        412.61        484.76         9.25 o                         
   4 -12   6        148.92        127.78         2.61 o                         
   5 -12   6        223.22        228.47         4.15 o                         
   6 -12   6         71.52         63.36         1.41 o                         
   7 -12   6        291.16        300.19        12.47 o                         
   8 -12   6         44.81         43.80         0.91 o                         
   9 -12   6        139.21        129.66         4.29 o                         
  -5 -11   6          0.83          0.59         0.28 o                         
  -4 -11   6          0.31          0.53         0.28 o                         
  -3 -11   6          0.18         -0.13         0.37 o                         
  -2 -11   6         16.43         23.00         0.54 o                         
  -1 -11   6          6.70          1.20         0.23 o                         
   0 -11   6         11.81         18.13         1.32 o                         
   1 -11   6          4.12          6.33         0.26 o                         
   2 -11   6         11.94         12.63         0.56 o                         
   3 -11   6         57.40         43.05         1.36 o                         
   4 -11   6         11.88         20.46         0.63 o                         
   5 -11   6         13.80         16.62         0.66 o                         
   6 -11   6        127.45        120.58         2.43 o                         
   7 -11   6          0.18          0.16         0.20 o                         
   8 -11   6         56.91         65.99         1.93 o                         
   9 -11   6         10.35          9.15         0.49 o                         
  -6 -10   6         35.85         30.34         0.68 o                         
  -5 -10   6        176.26        175.86         3.00 o                         
  -4 -10   6        139.26        128.72         1.68 o                         
  -3 -10   6        242.30        249.13         4.41 o                         
  -2 -10   6        244.47        237.17         3.38 o                         
  -1 -10   6        100.48        131.87         1.93 o                         
   0 -10   6        699.96        637.23         9.67 o                         
   1 -10   6        122.34        142.46         2.67 o                         
   2 -10   6        142.50        118.73         5.15 o                         
   3 -10   6       1014.24       1068.79        17.35 o                         
   4 -10   6         96.27         70.38         1.26 o                         
   5 -10   6        155.64        181.04         2.96 o                         
   6 -10   6         48.83         50.34         1.15 o                         
   7 -10   6         48.15         47.68         1.08 o                         
   8 -10   6         81.35         67.00         1.10 o                         
   9 -10   6         56.14         63.47         1.19 o                         
  10 -10   6         80.98         77.26         1.12 o                         
  -7  -9   6         47.50         43.71         1.15 o                         
  -6  -9   6          0.47          0.08         0.26 o                         
  -5  -9   6          3.02          4.04         0.24 o                         
  -4  -9   6         32.50         36.22         0.74 o                         
  -3  -9   6          0.16          0.28         0.20 o                         
  -2  -9   6        115.33        125.70         2.11 o                         
  -1  -9   6         50.74         60.44         1.09 o                         
   0  -9   6         31.55         23.03         0.87 o                         
   1  -9   6         92.59        101.83         1.63 o                         
   2  -9   6          0.90          0.56         0.20 o                         
   3  -9   6          0.00          0.82         0.16 o                         
   4  -9   6         16.84          8.65         0.43 o                         
   5  -9   6         19.10         37.13         1.27 o                         
   6  -9   6        155.75        158.06         5.43 o                         
   7  -9   6          0.21         -0.03         0.48 o                         
   8  -9   6        114.14        130.97         2.33 o                         
   9  -9   6        178.58        184.06         3.35 o                         
  10  -9   6          0.27         -0.63         0.43 o                         
  -7  -8   6        174.90        174.91         2.58 o                         
  -6  -8   6         80.23         67.83         1.45 o                         
  -5  -8   6          5.90          8.40         0.32 o                         
  -4  -8   6        786.58        783.25        10.94 o                         
  -3  -8   6        352.31        369.65         5.58 o                         
  -2  -8   6        214.59        183.14         3.31 o                         
  -1  -8   6         40.42         50.22         1.55 o                         
   0  -8   6        203.93        189.77         3.08 o                         
   1  -8   6       1870.21       2149.28        68.23 o                         
   2  -8   6        530.37        525.86        27.97 o                         
   3  -8   6        454.24        455.75        14.64 o                         
   4  -8   6         12.56         11.63         0.68 o                         
   5  -8   6         79.35         95.03         3.91 o                         
   6  -8   6        599.16        548.92        13.12 o                         
   7  -8   6        157.46        165.43         3.80 o                         
   8  -8   6         64.66         71.02         2.00 o                         
   9  -8   6        202.93        197.63         3.54 o                         
  10  -8   6         14.74         12.65         0.48 o                         
  -8  -7   6          0.26          0.74         0.38 o                         
  -7  -7   6          0.03          0.14         0.33 o                         
  -6  -7   6         73.26         64.12         1.30 o                         
  -5  -7   6          2.37          4.31         0.30 o                         
  -4  -7   6          0.36          1.43         0.20 o                         
  -3  -7   6        160.37        159.72         2.72 o                         
  -2  -7   6        243.58        230.60         3.02 o                         
  -1  -7   6         36.11         27.75         0.53 o                         
   0  -7   6        109.33         95.76         1.83 o                         
   1  -7   6         86.64         80.45         1.80 o                         
   2  -7   6        264.32        247.90         4.73 o                         
   3  -7   6         99.51        110.68         2.48 o                         
   4  -7   6        191.92        202.60         2.86 o                         
   5  -7   6         19.27         18.53         1.08 o                         
   6  -7   6          0.15          0.99         0.28 o                         
   7  -7   6        307.55        275.44         5.56 o                         
   8  -7   6          1.11          2.00         0.49 o                         
   9  -7   6          9.93          5.92         0.34 o                         
  10  -7   6          0.02         -0.40         0.35 o                         
  -8  -6   6         57.00         59.62         0.97 o                         
  -7  -6   6         14.23         12.14         0.56 o                         
  -6  -6   6        352.15        370.05         4.98 o                         
  -5  -6   6        531.41        552.38         7.75 o                         
  -4  -6   6        383.62        380.77         4.91 o                         
  -3  -6   6        222.64        232.74         3.15 o                         
  -2  -6   6         79.24         76.73         1.24 o                         
  -1  -6   6       1073.48       1095.87        16.18 o                         
   0  -6   6       1395.53       1348.11        17.47 o                         
   1  -6   6       1802.29       1803.78        39.87 o                         
   2  -6   6        474.51        472.16         9.43 o                         
   3  -6   6        280.68        272.80         5.97 o                         
   4  -6   6       1034.76       1055.24        17.27 o                         
   5  -6   6        832.34        845.70        17.27 o                         
   6  -6   6        399.20        421.33         6.28 o                         
   7  -6   6        447.78        406.02         7.95 o                         
   8  -6   6         29.76         39.75         0.87 o                         
   9  -6   6        374.33        342.15         4.37 o                         
  10  -6   6          0.85          1.05         0.31 o                         
  -9  -5   6         11.39         11.37         0.47 o                         
  -8  -5   6         58.83         53.18         1.63 o                         
  -7  -5   6         27.63         25.11         0.66 o                         
  -6  -5   6        123.20        119.27         4.98 o                         
  -5  -5   6         25.01         24.02         0.52 o                         
  -4  -5   6         33.07         36.22         0.72 o                         
  -3  -5   6        119.16        112.10         1.72 o                         
  -2  -5   6         72.77         91.48         1.35 o                         
  -1  -5   6        122.20        120.40         4.38 o                         
   0  -5   6        351.34        326.84         4.71 o                         
   1  -5   6         38.97         46.39         1.01 o                         
   2  -5   6         87.26        110.35         1.70 o                         
   3  -5   6        736.20        723.44        10.75 o                         
   4  -5   6         56.08         46.57         1.37 o                         
   5  -5   6         99.25        107.06         1.71 o                         
   6  -5   6          1.14          0.79         0.19 o                         
   7  -5   6         10.85          6.50         0.58 o                         
   8  -5   6          1.99          1.97         0.30 o                         
   9  -5   6         12.05         17.75         0.49 o                         
  10  -5   6         29.25         20.01         0.51 o                         
  -9  -4   6         65.03         67.65         1.25 o                         
  -8  -4   6        207.73        217.77         2.73 o                         
  -7  -4   6         44.01         46.14         0.94 o                         
  -6  -4   6        373.23        379.53         5.41 o                         
  -5  -4   6         34.83         48.26         1.55 o                         
  -4  -4   6        110.06         87.54         1.65 o                         
  -3  -4   6        762.47        766.46        11.13 o                         
  -2  -4   6       1114.56       1121.13        18.17 o                         
  -1  -4   6        376.20        341.53         5.96 o                         
   0  -4   6       1745.47       1820.40        41.21 o                         
   2  -4   6       1927.96       1877.82        33.92 o                         
   3  -4   6        214.71        183.76         4.12 o                         
   4  -4   6       1470.79       1579.25        22.67 o                         
   5  -4   6        460.62        473.75         8.04 o                         
   6  -4   6        581.81        605.12         8.26 o                         
   7  -4   6        739.21        694.61        12.95 o                         
   8  -4   6         27.97         34.95         0.62 o                         
   9  -4   6        306.92        281.43         4.02 o                         
  10  -4   6         65.06         80.97         1.31 o                         
 -10  -3   6         26.22         33.68         0.74 o                         
  -9  -3   6          4.35          3.07         0.29 o                         
  -8  -3   6          0.08          0.18         0.23 o                         
  -7  -3   6         21.92         19.68         0.45 o                         
  -6  -3   6        218.41        217.85         5.73 o                         
  -5  -3   6        204.01        205.63         3.46 o                         
  -4  -3   6         50.00         37.25         0.62 o                         
  -3  -3   6          3.00          1.20         0.11 o                         
  -2  -3   6          0.76          0.51         0.10 o                         
  -1  -3   6        320.09        377.47         5.20 o                         
   0  -3   6        338.00        341.12         4.40 o                         
   1  -3   6        146.18        183.92         2.37 o                         
   2  -3   6        267.02        302.24         6.94 o                         
   3  -3   6         10.21         16.18         0.41 o                         
   4  -3   6        325.84        311.41         6.24 o                         
   5  -3   6        133.04        144.19         2.14 o                         
   6  -3   6         34.14         28.13         0.56 o                         
   7  -3   6          7.96          4.45         0.24 o                         
   8  -3   6          1.94          0.64         0.22 o                         
   9  -3   6          0.02          0.41         0.27 o                         
  10  -3   6         12.25          7.29         0.41 o                         
 -10  -2   6        231.29        229.59         3.48 o                         
  -9  -2   6         29.04         32.85         1.07 o                         
  -8  -2   6        249.25        259.35         3.64 o                         
  -7  -2   6         35.28         41.05         1.91 o                         
  -6  -2   6       1301.47       1283.31        16.72 o                         
  -5  -2   6        789.32        831.44        10.19 o                         
  -4  -2   6        122.84        104.61         1.63 o                         
   1  -2   6         36.81         22.29         0.45 o                         
   3  -2   6       1952.56       1906.79        30.48 o                         
   4  -2   6        450.49        517.27         6.42 o                         
   5  -2   6        342.35        317.42         4.95 o                         
   6  -2   6        160.51        165.33         2.62 o                         
   7  -2   6        868.05        841.38         9.70 o                         
   8  -2   6        177.24        178.40         2.85 o                         
   9  -2   6        128.73        125.86         2.39 o                         
  10  -2   6         61.76         64.73         1.79 o                         
 -10  -1   6         23.25         21.47         0.75 o                         
  -9  -1   6          2.81          4.13         0.35 o                         
  -8  -1   6         25.94         29.07         1.38 o                         
  -7  -1   6         62.15         65.69         1.33 o                         
  -6  -1   6        219.77        220.41         3.53 o                         
  -5  -1   6        583.31        555.50         8.31 o                         
  -4  -1   6          9.09         11.70         0.26 o                         
  -3  -1   6       1351.29       1331.30        20.77 o                         
  -2  -1   6        221.10        210.15         2.95 o                         
  -1  -1   6          2.21          0.36         0.11 o                         
   0  -1   6         78.18        103.20         1.57 o                         
   1  -1   6        137.58        118.98         2.31 o                         
   2  -1   6         48.84         57.14         1.51 o                         
   3  -1   6         84.67         69.44         1.29 o                         
   4  -1   6        321.14        365.40         5.68 o                         
   5  -1   6         53.62         69.96         1.33 o                         
   6  -1   6        154.51        171.94         3.45 o                         
   7  -1   6         40.08         42.61         0.82 o                         
   8  -1   6          6.29         12.91         0.35 o                         
   9  -1   6         17.12         18.52         0.66 o                         
  10  -1   6         53.47         56.01         1.17 o                         
 -11   0   6         13.52         10.50         0.68 o                         
 -10   0   6        299.73        325.93         4.77 o                         
  -9   0   6        238.03        241.29         3.44 o                         
  -8   0   6       1089.53       1088.30        14.52 o                         
  -7   0   6       1175.84       1149.22        14.03 o                         
  -6   0   6          2.30          3.96         0.19 o                         
  -5   0   6        739.14        741.49        13.93 o                         
  -3   0   6       1402.00       1423.43        46.28 o                         
  -1   0   6          1.91          2.65         0.15 o                         
   0   0   6       1582.19       1518.84        24.32 o                         
   1   0   6        428.81        353.09         6.26 o                         
   2   0   6       1037.13        987.34        12.85 o                         
   3   0   6       1550.96       1594.57        31.30 o                         
   4   0   6        136.07        141.76         2.19 o                         
   5   0   6       1053.03       1037.25        13.68 o                         
   6   0   6       1074.42       1125.73        18.22 o                         
   7   0   6        503.36        510.19         7.73 o                         
   8   0   6        179.01        170.27         2.77 o                         
   9   0   6         16.53         18.34         0.68 o                         
 -11   1   6         23.93         20.45         0.72 o                         
 -10   1   6          7.48          6.34         0.31 o                         
  -9   1   6        113.41        119.85         1.83 o                         
  -8   1   6         23.48         25.12         0.52 o                         
  -7   1   6        288.99        294.20         4.16 o                         
  -6   1   6        474.72        492.65         6.23 o                         
  -5   1   6        346.34        356.44         4.58 o                         
  -4   1   6         96.22         94.09         1.30 o                         
  -3   1   6         85.23         85.23         1.30 o                         
  -2   1   6         22.34         25.39         0.62 o                         
  -1   1   6         14.60         14.71         0.83 o                         
   0   1   6          7.06          6.92         0.28 o                         
   1   1   6        242.24        246.34         4.22 o                         
   2   1   6        363.24        347.69         7.88 o                         
   3   1   6        426.96        398.73         5.97 o                         
   4   1   6       1081.99       1037.08        16.76 o                         
   5   1   6         46.74         42.11         1.17 o                         
   6   1   6         15.86         15.55         0.43 o                         
   7   1   6         64.93         64.80         2.01 o                         
   8   1   6         14.81         14.64         0.40 o                         
   9   1   6          3.13          3.17         0.48 o                         
 -11   2   6         98.56        106.21         1.58 o                         
 -10   2   6        180.01        184.87         2.89 o                         
  -9   2   6        544.06        549.54         7.95 o                         
  -8   2   6        336.60        325.71         4.13 o                         
  -7   2   6        136.40        159.81         2.10 o                         
  -6   2   6        276.32        286.36         4.18 o                         
  -5   2   6          2.63          2.64         0.30 o                         
  -4   2   6       1466.56       1303.58        33.13 o                         
  -3   2   6        418.64        408.15         6.08 o                         
  -1   2   6        357.30        332.97         5.69 o                         
   0   2   6        471.80        432.89         8.21 o                         
   1   2   6        284.57        218.04         3.15 o                         
   2   2   6        515.66        520.09        12.61 o                         
   3   2   6        611.72        615.63        11.54 o                         
   4   2   6       1948.24       2012.73        55.28 o                         
   5   2   6         62.76         66.85         1.17 o                         
   6   2   6        269.80        277.53         4.33 o                         
   7   2   6         21.24         17.32         0.48 o                         
   8   2   6        141.25        138.98         2.31 o                         
   9   2   6         44.25         38.64         0.93 o                         
 -11   3   6         21.42         22.22         0.48 o                         
 -10   3   6        192.93        198.72         2.87 o                         
  -9   3   6        239.97        243.99         3.70 o                         
  -8   3   6         71.62         88.45         1.41 o                         
  -7   3   6         28.12         21.16         0.48 o                         
  -6   3   6          2.85          4.88         0.20 o                         
  -5   3   6          6.72          4.41         0.17 o                         
  -4   3   6        602.78        609.61        11.36 o                         
  -3   3   6         25.76         36.47         0.70 o                         
  -2   3   6        403.86        355.08         8.41 o                         
  -1   3   6        677.78        620.50        13.86 o                         
   0   3   6         12.05          5.36         0.38 o                         
   1   3   6        429.76        457.54         7.41 o                         
   2   3   6        433.44        480.33         8.05 o                         
   3   3   6         44.58         40.67         0.66 o                         
   4   3   6         17.93         29.46         0.66 o                         
   5   3   6         12.40          9.83         0.37 o                         
   6   3   6          3.64          2.73         0.26 o                         
   7   3   6          1.12          1.85         0.23 o                         
   8   3   6          1.44          1.10         0.64 o                         
 -11   4   6        254.32        261.75         3.90 o                         
 -10   4   6         48.49         50.74         0.89 o                         
  -9   4   6        188.65        175.58         2.52 o                         
  -8   4   6        615.28        651.19         8.11 o                         
  -7   4   6         75.11        107.39         1.50 o                         
  -6   4   6       1350.86       1308.97        26.49 o                         
  -5   4   6         16.18         20.71         0.53 o                         
  -4   4   6       1806.97       1835.52        57.42 o                         
  -3   4   6        561.61        524.00         8.36 o                         
  -2   4   6       1913.95       1719.12        38.37 o                         
  -1   4   6        478.91        445.22        16.49 o                         
   0   4   6        651.10        629.68        10.19 o                         
   1   4   6        147.14        129.91         4.21 o                         
   2   4   6        146.80        150.50         2.43 o                         
   3   4   6         36.66         42.41         0.93 o                         
   4   4   6       1278.45       1251.50        18.06 o                         
   5   4   6         64.29         69.06         1.13 o                         
   6   4   6        238.12        225.77         3.60 o                         
   7   4   6        147.58        160.71         2.74 o                         
   8   4   6        166.92        152.74         3.24 o                         
 -11   5   6         22.82         20.84         0.53 o                         
 -10   5   6        147.04        159.36         2.63 o                         
  -9   5   6         56.68         56.70         0.92 o                         
  -8   5   6          0.02          0.31         0.17 o                         
  -7   5   6         31.66         35.76         1.73 o                         
  -6   5   6          0.32          0.80         0.16 o                         
  -5   5   6        326.13        370.00         6.17 o                         
  -4   5   6       1047.41       1098.47        22.28 o                         
  -3   5   6        286.76        273.13         5.60 o                         
  -2   5   6        520.57        509.00        19.53 o                         
  -1   5   6        556.10        538.38        13.07 o                         
   0   5   6          6.56         18.74         1.01 o                         
   1   5   6        331.27        308.50         5.85 o                         
   2   5   6          0.14          0.12         0.18 o                         
   3   5   6         58.08         52.43         1.03 o                         
   4   5   6         23.28         22.89         0.53 o                         
   5   5   6          0.62          0.55         0.20 o                         
   6   5   6         12.01         10.51         0.41 o                         
   7   5   6          9.01         11.03         0.42 o                         
 -11   6   6        263.41        282.57         3.95 o                         
 -10   6   6        146.83        136.08         2.05 o                         
  -9   6   6         14.67         17.85         0.49 o                         
  -8   6   6        889.14        973.56        22.55 o                         
  -7   6   6        521.16        533.77         7.89 o                         
  -5   6   6        181.58        209.55         3.20 o                         
  -4   6   6        621.96        652.73         8.57 o                         
  -3   6   6        570.21        496.54         8.50 o                         
  -2   6   6       1003.40       1058.95        26.42 o                         
  -1   6   6        962.56       1005.87        18.23 o                         
   0   6   6        779.43        704.35        11.29 o                         
   1   6   6        241.94        274.00         4.10 o                         
   2   6   6        862.75        849.19        24.87 o                         
   3   6   6        415.63        381.84         6.25 o                         
   4   6   6        899.86        852.16        11.05 o                         
   5   6   6        153.48        171.87         3.59 o                         
   6   6   6         75.88         66.41         2.14 o                         
   7   6   6         92.90         99.29         1.72 o                         
 -11   7   6          0.51         -0.27         0.27 o                         
 -10   7   6         16.70         17.98         0.46 o                         
  -9   7   6         35.13         31.29         0.68 o                         
  -8   7   6          0.87          0.90         0.19 o                         
  -7   7   6         12.01         11.30         0.79 o                         
  -6   7   6          3.17          5.25         0.24 o                         
  -5   7   6         34.40         30.51         0.59 o                         
  -4   7   6        119.69        112.87         1.96 o                         
  -3   7   6        684.67        702.98        17.83 o                         
  -2   7   6        159.12        169.49         5.95 o                         
  -1   7   6        390.59        379.71        10.72 o                         
   0   7   6          5.62          5.25         0.20 o                         
   1   7   6         66.02         44.67         1.32 o                         
   2   7   6         24.40         25.39         0.58 o                         
   3   7   6          0.93          2.34         0.25 o                         
   4   7   6         62.65         61.18         2.00 o                         
   5   7   6          0.32          0.09         0.25 o                         
   6   7   6          0.19          1.18         0.45 o                         
 -11   8   6        114.79        118.88         3.31 o                         
 -10   8   6        467.51        444.44         5.51 o                         
  -9   8   6          4.14          3.54         0.23 o                         
  -8   8   6        705.37        725.81        10.43 o                         
  -7   8   6        196.68        199.66         2.90 o                         
  -6   8   6        768.25        766.13        14.71 o                         
  -5   8   6        806.79        891.04        71.64 o                         
  -4   8   6        746.97        690.14        11.32 o                         
  -3   8   6        357.25        341.42         5.67 o                         
  -2   8   6        655.74        698.42        12.23 o                         
  -1   8   6         41.14         36.72         1.87 o                         
   0   8   6        548.70        569.52        11.16 o                         
   1   8   6         97.16        108.94         2.01 o                         
   2   8   6       1031.15        987.06        15.85 o                         
   3   8   6         23.72         22.71         0.53 o                         
   4   8   6        100.57         99.68         1.66 o                         
   5   8   6         42.01         40.59         0.99 o                         
   6   8   6         68.83         56.06         1.46 o                         
 -11   9   6          6.51          7.42         0.45 o                         
 -10   9   6         29.87         34.76         0.69 o                         
  -9   9   6          4.22          2.13         0.32 o                         
  -8   9   6         69.16         63.34         1.04 o                         
  -7   9   6         71.26         79.31         1.58 o                         
  -6   9   6         39.11         42.66         0.76 o                         
  -5   9   6         60.76         49.01         1.51 o                         
  -4   9   6         42.84         36.25         1.53 o                         
  -3   9   6        276.42        277.07         4.64 o                         
  -2   9   6          0.63          0.90         0.31 o                         
  -1   9   6         20.01         16.59         0.38 o                         
   0   9   6          4.61          4.95         0.32 o                         
   1   9   6         29.70         27.65         1.06 o                         
   2   9   6         51.52         51.93         1.07 o                         
   3   9   6          0.28          0.73         0.31 o                         
   4   9   6         57.31         63.93         1.32 o                         
   5   9   6         62.42         67.98         1.13 o                         
 -11  10   6         36.25         28.79         0.77 o                         
 -10  10   6        396.65        378.73        21.18 o                         
  -9  10   6         53.07         58.58         1.05 o                         
  -8  10   6        133.28        122.04         2.21 o                         
  -7  10   6        275.29        244.89         7.15 o                         
  -6  10   6        309.37        352.84        12.40 o                         
  -5  10   6        874.43        850.53        12.69 o                         
  -4  10   6        467.73        448.48        18.37 o                         
  -3  10   6          1.31          1.50         0.16 o                         
  -2  10   6        290.51        309.75         4.60 o                         
  -1  10   6         37.22         28.09         0.64 o                         
   0  10   6        458.62        491.03         7.66 o                         
   1  10   6        258.08        252.75         3.50 o                         
   2  10   6        193.68        166.59         2.50 o                         
   3  10   6          1.29          2.21         0.35 o                         
   4  10   6         10.10          8.70         0.44 o                         
 -10  11   6          8.52          6.05         0.34 o                         
  -9  11   6         47.68         50.68         1.01 o                         
  -8  11   6        230.31        238.13         5.94 o                         
  -7  11   6         22.52         19.19         0.77 o                         
  -6  11   6         62.76         87.73         1.82 o                         
  -5  11   6        150.81        169.98         2.63 o                         
  -4  11   6         10.92          6.90         0.31 o                         
  -3  11   6         39.62         37.33         0.80 o                         
  -2  11   6         11.90          8.39         0.45 o                         
  -1  11   6          1.25         -0.06         0.25 o                         
   0  11   6          9.05         17.77         0.77 o                         
   1  11   6          8.72         11.29         0.42 o                         
   2  11   6         26.86         26.56         0.79 o                         
   3  11   6         43.31         40.95         1.07 o                         
 -10  12   6        121.69        127.49         2.15 o                         
  -9  12   6        174.14        170.96        11.27 o                         
  -8  12   6         18.17         12.51         0.69 o                         
  -7  12   6        132.84        148.99         2.36 o                         
  -6  12   6        351.15        356.95         7.18 o                         
  -5  12   6        417.42        380.42        29.54 o                         
  -4  12   6        498.21        530.80         8.37 o                         
  -3  12   6         33.18         29.62         0.78 o                         
  -2  12   6        191.39        188.82         3.74 o                         
  -1  12   6        180.02        179.66         3.12 o                         
   0  12   6         84.16         90.76         1.48 o                         
   1  12   6         71.82         62.98         1.06 o                         
   2  12   6         30.31         30.91         1.77 o                         
  -9  13   6         13.45         11.89         0.47 o                         
  -8  13   6         23.91         16.61         0.89 o                         
  -7  13   6         19.33         30.61         0.80 o                         
  -6  13   6          3.72          2.39         0.37 o                         
  -5  13   6         12.61         10.67         0.53 o                         
  -4  13   6          1.67          3.98         0.40 o                         
  -3  13   6         22.16         27.27         0.64 o                         
  -2  13   6          6.31          8.92         0.36 o                         
  -1  13   6          1.54          0.90         0.36 o                         
   0  13   6         19.31         21.12         1.06 o                         
   1  13   6          0.16         -0.02         0.29 o                         
  -8  14   6        104.03        104.87         2.05 o                         
  -7  14   6         56.11         63.70         1.34 o                         
  -6  14   6         74.72         69.75         1.91 o                         
  -5  14   6         11.34         12.17         0.79 o                         
  -4  14   6         94.88         98.04         1.97 o                         
  -3  14   6         17.73         18.72         0.62 o                         
  -2  14   6         62.38         65.05         1.48 o                         
  -1  14   6        118.42        138.26         2.87 o                         
  -6  15   6         11.67         13.71         0.62 o                         
  -5  15   6          2.99          2.08         0.51 o                         
  -4  15   6          0.03         -0.16         0.32 o                         
  -3  15   6          2.11          1.95         0.38 o                         
   0 -15   7         34.65         31.47         1.06 o                         
   1 -15   7         41.67         38.63         1.33 o                         
   2 -15   7         30.67         33.78         1.21 o                         
   3 -15   7         16.78         14.16         1.42 o                         
   4 -15   7         48.82         48.72         1.62 o                         
   5 -15   7        100.38         92.44         1.96 o                         
   6 -15   7         51.75         53.56         1.37 o                         
  -2 -14   7          0.16         -0.17         0.39 o                         
  -1 -14   7          1.86          1.00         0.35 o                         
   0 -14   7         10.15         12.34         0.54 o                         
   1 -14   7          2.96          4.87         0.86 o                         
   2 -14   7          0.12          0.37         0.40 o                         
   3 -14   7          0.15         -0.05         0.48 o                         
   4 -14   7          3.46          4.34         0.62 o                         
   5 -14   7         43.38         39.08         1.32 o                         
   6 -14   7         13.33         16.21         0.76 o                         
   7 -14   7          9.68         10.13         0.82 o                         
  -3 -13   7         55.90         55.47         1.46 o                         
  -2 -13   7         47.94         50.83         1.16 o                         
  -1 -13   7         95.15         94.58         2.05 o                         
   0 -13   7        113.37        100.94         2.51 o                         
   1 -13   7          0.71          0.63         0.40 o                         
   2 -13   7        133.22        142.30         2.99 o                         
   3 -13   7        320.65        316.10        10.58 o                         
   4 -13   7        135.33        138.67         2.66 o                         
   5 -13   7        239.96        244.16         6.19 o                         
   6 -13   7         70.82         66.78         2.00 o                         
   7 -13   7         61.77         52.56         2.58 o                         
   8 -13   7         94.20         94.78         4.07 o                         
  -4 -12   7          1.16          1.41         0.33 o                         
  -3 -12   7          0.13         -0.15         0.37 o                         
  -2 -12   7         33.11         34.41         0.69 o                         
  -1 -12   7          4.40          3.94         0.30 o                         
   0 -12   7          3.32          3.34         0.25 o                         
   1 -12   7         21.93         25.82         0.60 o                         
   2 -12   7          0.12          0.13         0.32 o                         
   3 -12   7          0.01          0.09         0.34 o                         
   4 -12   7          1.40          0.25         0.48 o                         
   5 -12   7          1.05          0.48         0.37 o                         
   6 -12   7         20.40         25.03         0.64 o                         
   7 -12   7          1.06          1.75         0.23 o                         
   8 -12   7         23.40         22.81         1.77 o                         
   9 -12   7         21.80         21.77         0.61 o                         
  -5 -11   7         11.94         13.36         0.61 o                         
  -4 -11   7        132.86        125.35         2.06 o                         
  -3 -11   7         41.62         40.09         1.14 o                         
  -2 -11   7        116.74        116.90         1.67 o                         
  -1 -11   7        251.87        242.73         4.81 o                         
   0 -11   7        236.53        251.64         4.12 o                         
   1 -11   7        463.53        505.22         7.37 o                         
   2 -11   7        128.19        126.79         2.30 o                         
   3 -11   7        511.49        474.02         7.01 o                         
   4 -11   7        116.38        122.57         3.24 o                         
   5 -11   7        365.34        358.73         9.54 o                         
   6 -11   7        179.65        174.25         2.98 o                         
   7 -11   7         60.90         60.57         1.15 o                         
   8 -11   7         97.13         99.35         1.70 o                         
   9 -11   7         58.49         53.37         1.93 o                         
  -6 -10   7          1.45          1.07         0.79 o                         
  -5 -10   7          8.29          4.48         0.36 o                         
  -4 -10   7          3.90          1.90         0.28 o                         
  -3 -10   7          0.06          0.25         0.28 o                         
  -2 -10   7        124.25        127.46         2.03 o                         
  -1 -10   7         95.93         97.19         1.57 o                         
   0 -10   7          5.21          7.04         0.31 o                         
   1 -10   7         19.78         20.42         0.62 o                         
   2 -10   7          9.86         11.22         0.42 o                         
   3 -10   7         21.62         19.65         0.58 o                         
   4 -10   7          5.91          4.96         0.18 o                         
   5 -10   7        179.10        163.57         4.01 o                         
   6 -10   7          4.33          5.45         0.30 o                         
   7 -10   7          6.73          4.37         0.41 o                         
   8 -10   7        102.27         97.88         2.00 o                         
   9 -10   7         19.31         13.34         0.64 o                         
  -7  -9   7         56.16         53.80         1.07 o                         
  -6  -9   7        143.94        150.31         2.20 o                         
  -5  -9   7        104.71        102.01         2.45 o                         
  -4  -9   7        149.90        137.33         2.35 o                         
  -3  -9   7        426.79        433.46         6.46 o                         
  -2  -9   7        229.60        212.54         3.04 o                         
  -1  -9   7        429.97        430.27         6.47 o                         
   0  -9   7        171.37        162.44         4.31 o                         
   1  -9   7        677.79        625.74        14.50 o                         
   2  -9   7        269.18        245.51         8.30 o                         
   3  -9   7        404.99        411.62         9.74 o                         
   4  -9   7        150.95        168.19         5.11 o                         
   5  -9   7        220.81        193.02         4.10 o                         
   6  -9   7        116.21        125.03         2.67 o                         
   7  -9   7        237.45        227.25         4.11 o                         
   8  -9   7         44.15         48.13         1.04 o                         
   9  -9   7        168.47        157.48         2.73 o                         
  10  -9   7          9.98          8.29         0.58 o                         
  -7  -8   7         15.90         11.55         0.42 o                         
  -6  -8   7         15.42         15.81         1.27 o                         
  -5  -8   7         40.47         41.47         0.81 o                         
  -4  -8   7         19.47         23.97         0.47 o                         
  -3  -8   7          4.79          4.98         0.22 o                         
  -2  -8   7         29.21         22.82         0.53 o                         
  -1  -8   7         56.37         57.17         1.49 o                         
   0  -8   7          0.43          0.25         0.14 o                         
   1  -8   7         61.29         50.01         1.21 o                         
   2  -8   7         18.68         15.13         0.34 o                         
   3  -8   7        557.89        551.00        13.60 o                         
   4  -8   7         51.68         50.17         0.97 o                         
   5  -8   7         30.20         23.06         0.58 o                         
   6  -8   7         29.10         25.34         0.59 o                         
   7  -8   7         31.56         29.05         0.99 o                         
   8  -8   7          3.66          1.53         0.29 o                         
   9  -8   7         37.44         36.79         0.72 o                         
  10  -8   7          2.49          2.21         0.39 o                         
  -8  -7   7         45.88         36.64         0.99 o                         
  -7  -7   7         48.24         52.90         0.88 o                         
  -6  -7   7        183.67        183.13         2.35 o                         
  -5  -7   7        265.32        286.34         3.77 o                         
  -4  -7   7        528.38        488.76         7.30 o                         
  -3  -7   7        342.10        371.19         7.42 o                         
  -2  -7   7         19.25         23.04         0.59 o                         
  -1  -7   7         46.87         57.37         0.80 o                         
   0  -7   7       1003.04        981.69        14.39 o                         
   1  -7   7       2023.86       2119.07        47.60 o                         
   2  -7   7        296.89        279.26         4.89 o                         
   3  -7   7        251.52        283.89         4.53 o                         
   4  -7   7        382.45        388.91         6.12 o                         
   5  -7   7        496.21        507.93         8.60 o                         
   6  -7   7        484.92        497.50         7.32 o                         
   7  -7   7        346.56        358.20         6.06 o                         
   8  -7   7          5.24          3.02         0.28 o                         
   9  -7   7        348.18        356.77         5.34 o                         
  10  -7   7         17.62         16.04         0.52 o                         
  -8  -6   7          7.54          6.05         0.32 o                         
  -7  -6   7         27.02         32.24         0.69 o                         
  -6  -6   7         10.95         15.95         0.38 o                         
  -5  -6   7          0.48          0.79         0.24 o                         
  -4  -6   7          0.79          1.61         0.51 o                         
  -3  -6   7          0.30          1.81         0.15 o                         
  -2  -6   7        120.17        139.02         2.39 o                         
  -1  -6   7        100.54         86.74         1.90 o                         
   0  -6   7         56.63         50.75         0.82 o                         
   1  -6   7        318.10        351.77         4.64 o                         
   2  -6   7         20.85         28.86         0.60 o                         
   3  -6   7        640.81        709.57        16.10 o                         
   4  -6   7         89.18        107.37         2.05 o                         
   5  -6   7        257.86        277.92         7.52 o                         
   6  -6   7          2.43          1.78         0.23 o                         
   7  -6   7         55.97         56.85         1.10 o                         
   8  -6   7          1.24          2.57         0.24 o                         
   9  -6   7         16.72         17.76         0.48 o                         
  10  -6   7         14.88         15.08         0.56 o                         
  -9  -5   7         23.77         23.17         0.66 o                         
  -8  -5   7         29.23         29.45         0.76 o                         
  -7  -5   7        130.68        148.93         2.18 o                         
  -6  -5   7        666.22        627.31         9.04 o                         
  -5  -5   7         99.82        114.63         1.78 o                         
  -4  -5   7          5.54          8.33         0.48 o                         
  -3  -5   7        338.36        367.54         5.12 o                         
  -2  -5   7         79.01         93.46         1.66 o                         
  -1  -5   7       1060.29       1102.41        14.40 o                         
   0  -5   7        631.48        615.95        11.08 o                         
   1  -5   7       1013.26        964.93        12.64 o                         
   2  -5   7       1238.28       1372.61        18.04 o                         
   3  -5   7        512.04        572.00         8.58 o                         
   4  -5   7          1.51          2.13         0.17 o                         
   5  -5   7        795.59        840.93        12.42 o                         
   6  -5   7         85.41         81.32         1.33 o                         
   7  -5   7        794.08        790.63        10.79 o                         
   8  -5   7          3.10          2.21         0.20 o                         
   9  -5   7        516.36        542.49         7.42 o                         
  10  -5   7         53.58         37.93         0.89 o                         
  -9  -4   7         53.72         49.95         1.08 o                         
  -8  -4   7         37.51         39.15         0.86 o                         
  -7  -4   7          0.19          0.06         0.23 o                         
  -6  -4   7         44.46         44.73         0.76 o                         
  -5  -4   7        631.92        649.58         8.25 o                         
  -4  -4   7         25.64         26.25         0.49 o                         
  -3  -4   7          2.33          0.23         0.14 o                         
  -2  -4   7        286.66        260.07         3.42 o                         
  -1  -4   7         22.07         28.43         0.49 o                         
   0  -4   7          3.72          1.59         0.25 o                         
   1  -4   7        305.03        289.42         4.11 o                         
   2  -4   7        292.43        286.70         4.99 o                         
   3  -4   7         80.76         90.85         3.62 o                         
   4  -4   7        296.33        294.49         4.50 o                         
   5  -4   7         63.11         74.97         1.31 o                         
   6  -4   7         12.70         12.89         0.37 o                         
   7  -4   7         86.70         70.17         1.48 o                         
   8  -4   7         22.46         21.86         0.56 o                         
   9  -4   7          2.60          2.49         0.29 o                         
  10  -4   7        106.23        122.71         2.60 o                         
 -10  -3   7        184.48        195.96         3.53 o                         
  -9  -3   7         55.43         56.92         0.97 o                         
  -8  -3   7        202.87        212.80         2.76 o                         
  -7  -3   7        117.92        116.38         1.60 o                         
  -6  -3   7         21.23         27.43         0.89 o                         
  -5  -3   7       1545.14       1514.81        19.48 o                         
  -4  -3   7        187.66        199.99         2.74 o                         
  -3  -3   7        945.77        906.22        13.12 o                         
  -2  -3   7        994.41       1049.57        12.84 o                         
  -1  -3   7        582.43        587.81         7.41 o                         
   0  -3   7       1474.06       1553.95        25.28 o                         
   1  -3   7        442.91        434.49         5.54 o                         
   2  -3   7        686.34        753.72        11.05 o                         
   3  -3   7       2535.21       2616.20        80.87 o                         
   4  -3   7         41.26         42.50         0.85 o                         
   5  -3   7       2115.37       2083.45        33.15 o                         
   6  -3   7         33.64         38.69         0.66 o                         
   7  -3   7        642.14        654.26         9.98 o                         
   8  -3   7        115.29        112.18         1.73 o                         
   9  -3   7        338.52        347.69         4.83 o                         
  10  -3   7         41.44         35.46         0.67 o                         
 -10  -2   7         40.05         35.70         0.86 o                         
  -9  -2   7         55.22         46.43         0.84 o                         
  -8  -2   7         23.15         23.79         0.48 o                         
  -7  -2   7          1.29          3.01         0.27 o                         
  -6  -2   7         41.33         41.87         0.82 o                         
  -5  -2   7         62.81         58.50         0.94 o                         
  -4  -2   7         95.37        113.23         1.63 o                         
  -3  -2   7        157.32        126.68         1.94 o                         
  -2  -2   7       1885.91       1890.97        60.66 o                         
  -1  -2   7          1.23          0.71         0.11 o                         
   0  -2   7         55.91         46.06         0.95 o                         
   1  -2   7        409.27        439.17         6.59 o                         
   2  -2   7        852.26        760.24        22.36 o                         
   3  -2   7        468.17        508.29         7.43 o                         
   4  -2   7          1.16          1.08         0.15 o                         
   5  -2   7         29.64         27.87         0.97 o                         
   6  -2   7          0.09          0.47         0.19 o                         
   7  -2   7        224.97        226.99         3.51 o                         
   8  -2   7        143.28        138.21         2.17 o                         
   9  -2   7        150.63        149.45         2.41 o                         
 -10  -1   7         43.75         41.74         0.77 o                         
  -9  -1   7        271.95        281.33         5.55 o                         
  -8  -1   7        289.30        297.93         4.08 o                         
  -7  -1   7        975.53        961.46        16.07 o                         
  -6  -1   7        465.77        442.13         7.28 o                         
  -5  -1   7        506.65        493.27         5.86 o                         
  -4  -1   7        827.92        817.97        10.21 o                         
  -3  -1   7       1299.23       1294.19        17.24 o                         
  -1  -1   7        346.97        282.81         3.70 o                         
   0  -1   7         64.01         66.15         1.04 o                         
   1  -1   7       1774.26       1728.65        27.54 o                         
   2  -1   7        860.74        988.58        16.04 o                         
   4  -1   7        150.36        164.01         2.98 o                         
   5  -1   7        208.52        224.45         3.17 o                         
   6  -1   7        309.38        298.76         4.52 o                         
   7  -1   7        766.67        737.36        11.83 o                         
   8  -1   7        217.39        233.39         3.56 o                         
   9  -1   7        159.66        141.33         2.87 o                         
 -11   0   7          0.87          0.82         0.28 o                         
 -10   0   7          0.42          0.33         0.24 o                         
  -9   0   7        112.20        126.30         1.95 o                         
  -8   0   7         37.75         42.98         0.86 o                         
  -7   0   7         32.82         35.96         0.67 o                         
  -6   0   7         30.49         30.19         0.56 o                         
  -5   0   7          6.45          9.10         0.34 o                         
  -3   0   7         30.95         22.90         0.48 o                         
  -2   0   7        556.19        537.93         7.91 o                         
  -1   0   7         97.83         93.72         1.57 o                         
   0   0   7         64.41         68.15         1.38 o                         
   1   0   7         42.24         33.78         1.37 o                         
   2   0   7          0.00          0.97         0.31 o                         
   3   0   7          0.07          3.80         0.17 o                         
   4   0   7        321.14        300.87         5.05 o                         
   5   0   7        237.72        254.82         3.90 o                         
   6   0   7          7.66          6.07         0.38 o                         
   7   0   7        332.08        324.74         4.19 o                         
   8   0   7         28.95         30.18         0.87 o                         
   9   0   7         30.48         26.08         0.94 o                         
 -11   1   7         48.06         45.82         0.82 o                         
 -10   1   7         89.33         88.22         1.48 o                         
  -9   1   7       1208.04       1175.64        14.04 o                         
  -8   1   7        721.12        765.77        10.14 o                         
  -7   1   7        271.15        263.55         3.24 o                         
  -6   1   7        200.43        195.59         2.76 o                         
  -5   1   7         86.21         93.43         2.52 o                         
  -4   1   7       1394.38       1384.82        33.96 o                         
  -3   1   7       1620.58       1477.45        26.90 o                         
  -2   1   7        706.01        632.68        10.77 o                         
  -1   1   7       1090.51        897.98        30.03 o                         
   0   1   7        143.20        213.05         7.35 o                         
   1   1   7       1491.68       1316.94        40.76 o                         
   2   1   7          2.44          4.50         0.24 o                         
   3   1   7       1651.09       1608.08        29.16 o                         
   4   1   7        484.76        516.58         6.89 o                         
   5   1   7        331.96        336.68         4.67 o                         
   6   1   7        232.45        206.69         2.98 o                         
   7   1   7        356.48        343.25         4.73 o                         
   8   1   7          3.44          1.89         0.31 o                         
   9   1   7        100.86        103.49         2.15 o                         
 -11   2   7         18.32         25.57         0.56 o                         
 -10   2   7         39.89         42.99         0.75 o                         
  -9   2   7        144.67        149.29         2.07 o                         
  -8   2   7          5.56         13.76         0.34 o                         
  -7   2   7          1.39          2.79         0.19 o                         
  -6   2   7          0.97          1.80         0.15 o                         
  -5   2   7        101.04        114.46         1.65 o                         
  -4   2   7        371.32        405.22         5.47 o                         
  -3   2   7        308.47        356.62         8.06 o                         
  -2   2   7        312.06        313.97         4.74 o                         
  -1   2   7         43.50         48.08         1.06 o                         
   0   2   7          1.52          0.90         0.21 o                         
   1   2   7         45.75         39.62         0.84 o                         
   2   2   7         44.86         56.22         1.60 o                         
   3   2   7         36.89         35.20         1.13 o                         
   4   2   7         85.44         80.98         1.84 o                         
   5   2   7         40.46         38.01         0.70 o                         
   6   2   7         46.39         48.90         1.03 o                         
   7   2   7         15.06         16.33         0.48 o                         
   8   2   7          2.43          1.56         0.29 o                         
 -11   3   7        356.45        345.03         4.68 o                         
 -10   3   7        160.19        169.81         2.51 o                         
  -9   3   7        375.19        369.88         5.11 o                         
  -8   3   7        633.50        652.45         8.70 o                         
  -7   3   7        148.55        110.86         2.12 o                         
  -6   3   7        490.75        536.34         7.80 o                         
  -5   3   7          9.42          8.47         0.35 o                         
  -4   3   7       1212.16       1164.39        16.53 o                         
  -2   3   7       1362.55       1498.80        33.24 o                         
  -1   3   7       1961.87       1828.46        29.26 o                         
   0   3   7         56.18         42.87         0.84 o                         
   1   3   7        473.34        467.80         7.67 o                         
   2   3   7         37.25         30.93         0.85 o                         
   3   3   7        288.70        307.83         5.92 o                         
   4   3   7        107.98        122.18         2.70 o                         
   5   3   7        129.52        132.36         2.12 o                         
   6   3   7         39.38         29.08         0.66 o                         
   7   3   7        253.61        257.89         4.54 o                         
   8   3   7          5.36          2.95         0.49 o                         
 -11   4   7          0.27          0.19         0.25 o                         
 -10   4   7          5.13          7.69         0.34 o                         
  -9   4   7          1.98          2.91         0.26 o                         
  -8   4   7         36.89         32.60         0.62 o                         
  -7   4   7         11.95          8.95         0.25 o                         
  -6   4   7          1.42          6.35         0.31 o                         
  -5   4   7        208.13        198.14         2.79 o                         
  -4   4   7         78.03         79.13         4.42 o                         
  -3   4   7        197.41        216.74         3.69 o                         
  -2   4   7       1104.52       1127.51        20.68 o                         
  -1   4   7        268.12        297.76         7.47 o                         
   0   4   7         89.40         74.98         1.42 o                         
   1   4   7         10.46          9.10         0.26 o                         
   2   4   7          0.05          0.72         0.27 o                         
   3   4   7        195.27        209.50         3.65 o                         
   4   4   7         48.70         43.25         1.24 o                         
   5   4   7          0.13          0.00         0.23 o                         
   6   4   7         19.83         24.09         0.52 o                         
   7   4   7         38.95         47.74         0.92 o                         
 -11   5   7        153.16        142.89         2.14 o                         
 -10   5   7        181.08        184.23         2.68 o                         
  -9   5   7          1.04          1.14         0.25 o                         
  -8   5   7       1029.84       1075.05        12.98 o                         
  -7   5   7         80.83         78.59         1.33 o                         
  -6   5   7       1666.92       1769.18        33.17 o                         
  -5   5   7       1179.59       1130.68        14.62 o                         
  -4   5   7        515.47        507.87         8.21 o                         
  -3   5   7        865.85        907.53        37.55 o                         
  -2   5   7        537.51        534.89        15.93 o                         
  -1   5   7        660.77        643.63        11.97 o                         
   0   5   7        738.04        789.93        17.79 o                         
   1   5   7        170.81        186.14         3.85 o                         
   2   5   7        418.39        402.82         6.79 o                         
   3   5   7         51.68         71.30         1.20 o                         
   4   5   7        554.32        510.70         7.63 o                         
   5   5   7        483.81        476.72         6.97 o                         
   6   5   7        101.75         89.39         1.51 o                         
   7   5   7        146.84        156.52         2.16 o                         
 -11   6   7          7.62         10.74         0.52 o                         
 -10   6   7         22.90         16.27         0.59 o                         
  -9   6   7         39.54         34.08         1.29 o                         
  -8   6   7          4.32          4.80         0.22 o                         
  -7   6   7         18.58         18.53         0.46 o                         
  -6   6   7         52.77         64.78         1.42 o                         
  -5   6   7          0.04         -0.07         0.15 o                         
  -4   6   7        346.48        320.70         8.84 o                         
  -3   6   7         87.17         72.26         2.00 o                         
  -2   6   7         17.92         15.36         0.97 o                         
  -1   6   7          4.16          3.34         0.23 o                         
   0   6   7        149.47        147.38         2.63 o                         
   1   6   7         17.58         19.58         0.47 o                         
   2   6   7         90.80         88.57         1.97 o                         
   3   6   7        178.22        206.05         3.46 o                         
   4   6   7          8.83          7.51         0.35 o                         
   5   6   7         38.37         41.19         1.76 o                         
   6   6   7          6.52          7.88         0.37 o                         
 -11   7   7         31.66         21.86         1.07 o                         
 -10   7   7        335.89        345.66         5.15 o                         
  -9   7   7          5.11          5.97         0.24 o                         
  -8   7   7        432.49        452.01         7.73 o                         
  -7   7   7        468.02        461.36        11.34 o                         
  -6   7   7        425.79        419.82        11.65 o                         
  -5   7   7        667.21        642.93        24.78 o                         
  -4   7   7          1.66          1.85         0.14 o                         
  -3   7   7        351.55        362.31        14.81 o                         
  -2   7   7       1601.29       1559.68        49.53 o                         
  -1   7   7        369.16        379.49         7.07 o                         
   0   7   7        866.70        907.19        14.51 o                         
   1   7   7        480.17        471.88         6.99 o                         
   2   7   7        266.06        241.24         5.32 o                         
   3   7   7        177.71        200.77         2.99 o                         
   4   7   7         71.85         51.71         1.26 o                         
   5   7   7        142.56        149.44         2.70 o                         
   6   7   7         28.01         27.34         0.86 o                         
 -11   8   7         52.64         48.18         0.99 o                         
 -10   8   7          1.28          0.08         0.28 o                         
  -9   8   7          5.13          6.50         0.30 o                         
  -8   8   7         43.69         49.06         1.04 o                         
  -7   8   7        458.90        455.40         8.64 o                         
  -6   8   7          2.60          1.61         0.18 o                         
  -5   8   7        344.44        372.31        13.69 o                         
  -4   8   7        130.79        127.50        14.51 o                         
  -3   8   7          0.09          0.84         0.18 o                         
  -2   8   7         10.77         14.58         0.45 o                         
  -1   8   7          1.11          3.45         0.28 o                         
   0   8   7         52.04         43.73         1.66 o                         
   1   8   7         58.90         63.13         1.18 o                         
   2   8   7          0.21          0.32         0.22 o                         
   3   8   7         19.83         16.54         0.56 o                         
   4   8   7         29.61         21.91         0.53 o                         
   5   8   7         10.14          5.63         0.39 o                         
 -11   9   7         34.86         30.85         0.75 o                         
 -10   9   7        234.87        252.24         3.95 o                         
  -9   9   7         80.26         69.69         1.14 o                         
  -8   9   7         52.16         59.31         4.63 o                         
  -7   9   7        358.96        374.31        12.12 o                         
  -6   9   7        649.54        630.65        33.62 o                         
  -5   9   7        871.31        831.90        13.17 o                         
  -4   9   7        756.50        781.77        11.18 o                         
  -3   9   7         75.28         65.30         2.05 o                         
  -2   9   7        548.32        516.37        21.38 o                         
  -1   9   7        145.77        175.93         4.38 o                         
   0   9   7        269.84        241.76         6.15 o                         
   1   9   7        338.78        347.23        13.85 o                         
   2   9   7         71.95         64.41         1.25 o                         
   3   9   7        145.38        144.35         4.25 o                         
   4   9   7         57.90         49.40         1.14 o                         
 -10  10   7          0.02          0.26         0.26 o                         
  -9  10   7        206.01        212.59         2.76 o                         
  -8  10   7         43.24         45.02         0.86 o                         
  -7  10   7         20.93         12.68         0.37 o                         
  -6  10   7         12.75          3.87         0.46 o                         
  -5  10   7          9.74         13.65         0.38 o                         
  -4  10   7          5.44          5.60         0.24 o                         
  -3  10   7          6.22          4.06         0.26 o                         
  -2  10   7         65.65         56.58         1.35 o                         
  -1  10   7          1.18          1.09         0.22 o                         
   0  10   7          0.01          1.04         0.22 o                         
   1  10   7          5.35          4.28         0.28 o                         
   2  10   7          2.09          3.03         0.28 o                         
   3  10   7          0.61          0.72         0.38 o                         
   4  10   7          0.03          0.67         0.38 o                         
 -10  11   7         88.57         77.31         4.10 o                         
  -9  11   7         78.21         85.33         1.39 o                         
  -8  11   7        134.29        136.61         2.97 o                         
  -7  11   7        125.86        122.33         4.28 o                         
  -6  11   7        473.73        458.52         6.14 o                         
  -5  11   7        248.36        277.36         5.81 o                         
  -4  11   7        604.20        610.54        21.08 o                         
  -3  11   7         40.55         43.53         1.42 o                         
  -2  11   7        328.52        334.09         6.59 o                         
  -1  11   7        236.59        251.90         5.07 o                         
   0  11   7        194.75        166.42         6.29 o                         
   1  11   7         91.53         99.50         1.83 o                         
   2  11   7        178.57        170.55         2.53 o                         
   3  11   7         68.00         57.63         0.98 o                         
  -9  12   7         26.61         21.23         0.84 o                         
  -8  12   7         10.05         12.52         0.93 o                         
  -7  12   7          0.35         -0.01         0.24 o                         
  -6  12   7          0.83          0.72         0.23 o                         
  -5  12   7          3.05          5.85         0.35 o                         
  -4  12   7          0.03          0.28         0.21 o                         
  -3  12   7          9.38          8.61         0.58 o                         
  -2  12   7          1.38          1.80         0.37 o                         
  -1  12   7          0.07          0.27         0.27 o                         
   0  12   7         16.77         16.12         0.59 o                         
   1  12   7         31.16         36.40         2.77 o                         
  -8  13   7        146.05        160.80         4.46 o                         
  -7  13   7         49.55         33.57         0.91 o                         
  -6  13   7        100.81        109.86         2.17 o                         
  -5  13   7         94.42         93.01         4.01 o                         
  -4  13   7        159.83        135.61         3.46 o                         
  -3  13   7         12.91         19.87         0.76 o                         
  -2  13   7         39.34         37.24         1.01 o                         
  -1  13   7         57.95         54.80         1.58 o                         
   0  13   7         46.31         45.81         3.01 o                         
  -7  14   7          0.61         -0.31         0.40 o                         
  -6  14   7          1.66          4.35         0.41 o                         
  -5  14   7          9.83         12.12         0.66 o                         
  -4  14   7         11.85         10.05         1.62 o                         
  -3  14   7         27.38         31.80         3.52 o                         
  -2  14   7         10.47          9.63         0.68 o                         
   1 -15   8          0.99          0.74         0.63 o                         
   2 -15   8          6.09          4.54         1.14 o                         
   3 -15   8         12.39         14.65         0.70 o                         
   4 -15   8          0.07         -0.55         0.44 o                         
   5 -15   8          3.15          1.07         0.49 o                         
  -1 -14   8         65.19         54.98         1.03 o                         
   0 -14   8         13.65         19.60         0.62 o                         
   1 -14   8         17.08         12.35         0.56 o                         
   2 -14   8         17.63         18.11         0.79 o                         
   3 -14   8        122.62        103.47         2.84 o                         
   4 -14   8         88.66        100.62         2.26 o                         
   5 -14   8        156.49        133.20         4.67 o                         
   6 -14   8         50.75         52.29         1.39 o                         
  -3 -13   8         17.11         19.83         0.62 o                         
  -2 -13   8         27.88         21.69         0.90 o                         
  -1 -13   8          0.01         -0.11         0.34 o                         
   0 -13   8         16.27         23.60         0.54 o                         
   1 -13   8          0.07          1.37         0.35 o                         
   2 -13   8         13.80         20.54         0.86 o                         
   3 -13   8          7.52          9.88         1.17 o                         
   4 -13   8         42.51         52.55         1.25 o                         
   5 -13   8         48.84         37.94         1.00 o                         
   6 -13   8          0.65          0.13         0.43 o                         
   7 -13   8         16.15         17.30         0.87 o                         
  -4 -12   8         28.67         27.84         0.72 o                         
  -3 -12   8         50.35         46.53         0.88 o                         
  -2 -12   8         41.52         44.71         1.00 o                         
  -1 -12   8         66.30         61.08         1.11 o                         
   0 -12   8         35.90         37.73         0.86 o                         
   1 -12   8         84.74         68.64         1.72 o                         
   2 -12   8        113.99        137.76         3.04 o                         
   3 -12   8        157.40        147.40         2.54 o                         
   4 -12   8        232.79        249.86         5.29 o                         
   5 -12   8        156.40        117.97         1.76 o                         
   6 -12   8        145.65        169.27         5.46 o                         
   7 -12   8         81.86         65.27         1.72 o                         
   8 -12   8         98.84        107.71         2.07 o                         
  -5 -11   8          2.53          1.20         0.33 o                         
  -4 -11   8         22.71         20.39         0.54 o                         
  -3 -11   8          0.01          0.18         0.24 o                         
  -2 -11   8          0.02         -0.07         0.20 o                         
  -1 -11   8          0.40          0.48         0.22 o                         
   0 -11   8         23.36         19.66         0.53 o                         
   1 -11   8         12.74         18.12         0.60 o                         
   2 -11   8          5.48          8.69         0.34 o                         
   3 -11   8          2.32          3.69         0.24 o                         
   4 -11   8         64.56         53.13         1.13 o                         
   5 -11   8          1.38          0.53         0.66 o                         
   6 -11   8          7.36          2.54         0.34 o                         
   7 -11   8          2.39          6.99         0.84 o                         
   8 -11   8          1.17          1.80         0.45 o                         
  -6 -10   8         20.99         18.32         0.50 o                         
  -5 -10   8         49.57         43.39         0.89 o                         
  -4 -10   8        151.39        153.93         3.50 o                         
  -3 -10   8        128.01        131.60         2.08 o                         
  -2 -10   8        115.67        119.24         3.01 o                         
  -1 -10   8        351.33        342.12         6.55 o                         
   0 -10   8        645.03        622.52        12.08 o                         
   1 -10   8        306.95        283.85         7.46 o                         
   2 -10   8         94.10        105.86         2.58 o                         
   3 -10   8        129.50        101.32         2.11 o                         
   4 -10   8        342.56        350.78         5.85 o                         
   5 -10   8        328.57        309.22         5.55 o                         
   6 -10   8        475.62        502.05         9.35 o                         
   7 -10   8         42.93         34.17         1.24 o                         
   8 -10   8         56.40         56.69         1.38 o                         
   9 -10   8         41.43         40.62         1.07 o                         
  -6  -9   8          8.79         10.38         0.73 o                         
  -5  -9   8          0.08          0.22         0.21 o                         
  -4  -9   8          0.50         -0.18         0.86 o                         
  -3  -9   8          4.27          7.11         0.26 o                         
  -2  -9   8         21.25         16.05         0.43 o                         
  -1  -9   8          1.34          3.04         0.31 o                         
   0  -9   8         27.10         26.26         0.50 o                         
   1  -9   8         60.04         59.75         1.24 o                         
   2  -9   8          5.03          2.98         0.86 o                         
   3  -9   8        133.58        119.40         2.59 o                         
   4  -9   8          7.40          8.00         0.51 o                         
   5  -9   8         43.23         46.53         1.04 o                         
   6  -9   8         24.61         22.74         0.59 o                         
   7  -9   8          9.42         12.94         0.52 o                         
   8  -9   8         22.11         20.85         0.52 o                         
   9  -9   8          0.29          0.02         0.35 o                         
  -7  -8   8        131.37        118.77         1.91 o                         
  -6  -8   8        174.04        157.96         2.67 o                         
  -5  -8   8        100.60        110.65         1.87 o                         
  -4  -8   8        392.24        399.16         7.08 o                         
  -3  -8   8        445.67        429.58         5.68 o                         
  -2  -8   8         26.39         27.38         0.60 o                         
  -1  -8   8        870.68        842.63        11.27 o                         
   0  -8   8        171.02        179.67         3.34 o                         
   1  -8   8        458.91        425.08         5.31 o                         
   2  -8   8        211.73        268.18         3.52 o                         
   3  -8   8         30.66         22.91         0.66 o                         
   4  -8   8        376.73        394.21         5.44 o                         
   5  -8   8       1007.05       1029.51        14.71 o                         
   6  -8   8        352.17        346.72        12.29 o                         
   7  -8   8        144.89        147.90         2.44 o                         
   8  -8   8         29.76         29.42         2.24 o                         
   9  -8   8        215.95        213.88         5.21 o                         
  -8  -7   8         10.46          8.49         0.47 o                         
  -7  -7   8          6.28          9.60         0.32 o                         
  -6  -7   8         45.15         44.24         0.79 o                         
  -5  -7   8         25.55         27.98         0.53 o                         
  -4  -7   8        154.29        163.34         2.49 o                         
  -3  -7   8         65.77         60.84         1.39 o                         
  -2  -7   8          0.04          0.12         0.14 o                         
  -1  -7   8        577.03        548.93         8.06 o                         
   0  -7   8        287.75        284.68         4.96 o                         
   1  -7   8          0.08          2.46         0.18 o                         
   2  -7   8         27.01         38.99         0.70 o                         
   3  -7   8        309.73        302.70         6.15 o                         
   4  -7   8         26.95         19.85         0.80 o                         
   5  -7   8          1.76          0.23         0.20 o                         
   6  -7   8         92.01         84.85         1.59 o                         
   7  -7   8          5.30          6.60         0.29 o                         
   8  -7   8          8.79          9.80         0.38 o                         
   9  -7   8          5.16          7.39         0.40 o                         
  -8  -6   8         68.56         65.24         1.10 o                         
  -7  -6   8         72.50         66.85         1.04 o                         
  -6  -6   8        364.27        381.28         5.21 o                         
  -5  -6   8        792.15        787.01        10.53 o                         
  -4  -6   8          2.78          1.92         0.18 o                         
  -3  -6   8         62.71         55.79         1.00 o                         
  -2  -6   8          5.00         10.58         0.27 o                         
  -1  -6   8        212.08        194.18         3.13 o                         
   0  -6   8        703.24        738.68        24.66 o                         
   1  -6   8        287.07        276.09        11.55 o                         
   2  -6   8        983.71       1062.53        15.30 o                         
   3  -6   8        499.78        477.88         6.63 o                         
   4  -6   8        101.37        130.47         2.22 o                         
   5  -6   8        595.17        605.69         7.60 o                         
   6  -6   8          9.04          7.28         0.91 o                         
   7  -6   8        147.15        141.85         2.50 o                         
   8  -6   8        116.61         99.70         1.63 o                         
   9  -6   8        143.28        144.50         2.72 o                         
  -9  -5   8         84.29         83.74         1.45 o                         
  -8  -5   8          1.92          2.44         0.30 o                         
  -7  -5   8          1.31          0.79         0.26 o                         
  -6  -5   8         10.95          8.95         0.29 o                         
  -5  -5   8          1.56          1.94         0.18 o                         
  -4  -5   8         41.41         38.07         0.60 o                         
  -3  -5   8         93.03        100.55         1.47 o                         
  -2  -5   8        870.67        813.20        13.43 o                         
  -1  -5   8        190.04        185.62         2.85 o                         
   0  -5   8          0.80          3.07         0.17 o                         
   1  -5   8        520.20        543.88         6.47 o                         
   2  -5   8        102.57         88.42         1.49 o                         
   3  -5   8         26.61         16.45         0.45 o                         
   4  -5   8         34.12         45.26         1.06 o                         
   5  -5   8         10.14         10.41         0.46 o                         
   6  -5   8          5.19          5.55         0.25 o                         
   7  -5   8          0.13          0.15         0.23 o                         
   8  -5   8         20.90         27.12         0.70 o                         
   9  -5   8         43.04         49.80         0.96 o                         
  -9  -4   8        118.01        133.25         1.94 o                         
  -8  -4   8         79.60         73.89         1.20 o                         
  -7  -4   8        465.71        483.55         6.11 o                         
  -6  -4   8        126.57        119.03         1.86 o                         
  -5  -4   8        308.20        337.13         4.73 o                         
  -4  -4   8        191.38        194.04         2.87 o                         
  -3  -4   8        745.53        721.85        15.37 o                         
  -2  -4   8        824.86        854.82        10.54 o                         
  -1  -4   8         33.64         29.90         0.47 o                         
   0  -4   8        593.88        595.64         8.42 o                         
   1  -4   8       1077.69       1104.70        15.02 o                         
   2  -4   8        414.77        455.89        11.51 o                         
   3  -4   8       1078.89       1105.34        19.94 o                         
   4  -4   8         57.09         47.02         1.03 o                         
   5  -4   8         98.29        113.34         2.05 o                         
   6  -4   8        251.14        229.54         3.03 o                         
   7  -4   8        378.64        405.21         4.97 o                         
   8  -4   8        374.64        345.75         8.06 o                         
   9  -4   8        129.59        130.32         1.75 o                         
  -9  -3   8          0.06         -0.07         0.26 o                         
  -8  -3   8         22.58         20.10         0.54 o                         
  -7  -3   8          5.45          4.47         0.28 o                         
  -6  -3   8         45.60         37.89         0.70 o                         
  -5  -3   8          0.63          0.56         0.17 o                         
  -4  -3   8          1.12          1.22         0.17 o                         
  -3  -3   8       1171.76       1237.63        14.84 o                         
  -2  -3   8        202.60        204.86         2.70 o                         
  -1  -3   8        480.83        458.64         9.04 o                         
   0  -3   8          4.69          7.49         0.23 o                         
   1  -3   8         38.37         44.24         0.99 o                         
   2  -3   8         40.11         56.53         1.00 o                         
   3  -3   8        422.29        439.88         6.65 o                         
   4  -3   8        145.25        137.91         2.17 o                         
   5  -3   8        250.25        263.85         3.48 o                         
   6  -3   8          1.49          0.22         0.18 o                         
   7  -3   8         27.64         29.01         0.58 o                         
   8  -3   8        108.04        121.01         2.18 o                         
   9  -3   8         19.29         23.88         0.57 o                         
 -10  -2   8         24.39         19.44         0.53 o                         
  -9  -2   8        295.75        316.86         5.15 o                         
  -8  -2   8         28.71         25.85         0.72 o                         
  -7  -2   8        426.70        426.84         5.80 o                         
  -6  -2   8        267.69        287.14         4.11 o                         
  -5  -2   8        822.02        817.34        11.79 o                         
  -4  -2   8       1259.46       1195.04        14.50 o                         
  -3  -2   8       1423.52       1478.75        17.97 o                         
  -2  -2   8        153.07        140.27         2.02 o                         
  -1  -2   8        630.68        596.03         6.95 o                         
   0  -2   8         61.36         66.29         1.01 o                         
   1  -2   8       2449.90       2510.51        78.42 o                         
   2  -2   8        752.89        788.88         9.77 o                         
   4  -2   8          2.47          4.96         0.77 o                         
   5  -2   8        212.50        217.10         2.88 o                         
   6  -2   8        360.81        334.32         5.72 o                         
   7  -2   8        405.66        430.38         5.97 o                         
   8  -2   8        146.73        136.64         2.28 o                         
   9  -2   8        176.50        200.61         3.06 o                         
 -10  -1   8          3.29          2.96         0.51 o                         
  -9  -1   8         31.87         33.11         0.77 o                         
  -8  -1   8          5.54          3.47         0.29 o                         
  -7  -1   8         37.28         30.86         0.60 o                         
  -6  -1   8        120.22        114.62         1.81 o                         
  -5  -1   8        152.68        169.28         2.56 o                         
  -4  -1   8       1197.04       1221.00        15.86 o                         
  -3  -1   8        120.15        126.34         1.77 o                         
  -2  -1   8         85.32         91.92         1.35 o                         
  -1  -1   8         32.35         35.94         0.70 o                         
   0  -1   8         26.80         32.54         0.55 o                         
   1  -1   8         64.07         81.13         2.17 o                         
   2  -1   8        222.69        237.41         3.37 o                         
   3  -1   8          9.34          8.56         0.28 o                         
   4  -1   8        136.77        134.35         3.05 o                         
   5  -1   8         81.58         80.70         1.26 o                         
   6  -1   8        119.18        118.66         2.27 o                         
   7  -1   8         35.27         45.40         0.78 o                         
   8  -1   8          2.21          0.84         0.28 o                         
   9  -1   8         19.69         25.65         0.63 o                         
 -10   0   8          5.04          6.81         0.31 o                         
  -9   0   8        498.83        489.63         6.59 o                         
  -8   0   8        376.74        372.62         5.11 o                         
  -7   0   8        445.07        454.07         6.84 o                         
  -6   0   8        196.82        250.23         5.10 o                         
  -5   0   8        357.60        352.05         5.38 o                         
  -3   0   8       1414.81       1386.64        17.79 o                         
  -2   0   8         36.78         40.61         0.80 o                         
  -1   0   8       1286.75       1170.08        20.28 o                         
   0   0   8        327.36        353.00         7.78 o                         
   2   0   8        281.74        290.63         9.18 o                         
   3   0   8        723.95        760.23        12.34 o                         
   4   0   8         45.74         42.13         1.06 o                         
   5   0   8        318.19        295.72         4.62 o                         
   6   0   8        209.31        204.49         3.00 o                         
   7   0   8        319.50        317.12         4.40 o                         
   8   0   8         28.98         22.34         0.60 o                         
 -11   1   8         49.56         50.95         0.94 o                         
 -10   1   8         57.48         55.53         0.96 o                         
  -9   1   8          9.92         11.15         0.62 o                         
  -8   1   8         13.61         12.10         0.36 o                         
  -7   1   8        222.01        233.22         3.13 o                         
  -6   1   8        167.67        141.07         1.98 o                         
  -5   1   8         26.14         35.59         0.70 o                         
  -4   1   8       1208.37       1165.63        16.39 o                         
  -3   1   8        206.03        219.40         3.75 o                         
  -2   1   8         21.12         19.39         0.58 o                         
  -1   1   8         53.06         70.34         2.96 o                         
   0   1   8          0.00          0.28         0.13 o                         
   1   1   8        251.24        221.27         5.40 o                         
   2   1   8        107.91         94.46         1.79 o                         
   3   1   8         24.82         29.54         0.63 o                         
   4   1   8       1106.23       1065.42        19.58 o                         
   5   1   8          6.45          8.28         0.30 o                         
   6   1   8         22.74         20.31         0.70 o                         
   7   1   8        110.90        109.71         2.02 o                         
   8   1   8         16.86         20.47         0.52 o                         
 -11   2   8        350.34        350.00         4.46 o                         
 -10   2   8        131.43        130.83         2.03 o                         
  -9   2   8        476.72        461.15         5.88 o                         
  -8   2   8        679.69        720.77         8.32 o                         
  -7   2   8        135.78        160.37         2.40 o                         
  -6   2   8       1124.70       1140.69        18.77 o                         
  -5   2   8        388.01        326.41         4.45 o                         
  -4   2   8         87.01        106.14         1.54 o                         
  -2   2   8        653.26        647.93        11.26 o                         
   0   2   8        724.49        765.72        14.29 o                         
   1   2   8        723.89        693.86        11.23 o                         
   2   2   8         80.48         86.40         1.91 o                         
   3   2   8        233.77        233.07         8.19 o                         
   4   2   8        427.47        409.81         7.32 o                         
   5   2   8        272.87        269.83         4.68 o                         
   6   2   8         11.58         12.75         0.53 o                         
   7   2   8        165.32        162.52         2.19 o                         
   8   2   8          1.51          2.25         0.31 o                         
 -11   3   8         44.70         47.59         1.32 o                         
 -10   3   8          8.59          5.53         0.46 o                         
  -9   3   8         91.19         82.13         1.22 o                         
  -8   3   8         67.95         54.04         1.21 o                         
  -7   3   8        103.19        112.00         1.54 o                         
  -6   3   8        200.96        197.85         2.54 o                         
  -5   3   8         27.74         23.65         0.44 o                         
  -4   3   8         20.60         24.37         0.58 o                         
  -3   3   8         50.15         53.08         0.85 o                         
  -2   3   8        377.84        366.75         5.37 o                         
  -1   3   8        193.04        185.32         3.16 o                         
   0   3   8        100.31         99.01         1.87 o                         
   1   3   8        141.75        123.21         2.60 o                         
   2   3   8        290.24        271.18         4.70 o                         
   3   3   8        550.33        541.26         7.97 o                         
   4   3   8        305.63        302.74         4.63 o                         
   5   3   8          1.73          1.01         0.26 o                         
   6   3   8         15.51         20.69         1.13 o                         
   7   3   8         54.86         56.59         1.44 o                         
 -11   4   8        119.27        102.94         1.61 o                         
 -10   4   8        170.05        174.31         2.52 o                         
  -9   4   8         33.63         26.59         0.54 o                         
  -8   4   8        450.80        480.82         6.99 o                         
  -7   4   8        369.93        332.53         4.84 o                         
  -6   4   8        213.89        191.56         3.06 o                         
  -5   4   8       1287.83       1308.62        18.57 o                         
  -4   4   8         10.45         25.63         0.51 o                         
  -2   4   8       1136.53       1150.44        21.00 o                         
  -1   4   8       1220.27       1181.83        26.15 o                         
   0   4   8        364.62        357.99         5.84 o                         
   1   4   8        207.26        202.38         3.09 o                         
   2   4   8          1.69          3.00         0.21 o                         
   3   4   8        517.11        519.59         8.48 o                         
   4   4   8        100.07         95.71         1.80 o                         
   5   4   8        651.71        670.63         8.95 o                         
   6   4   8         23.88         18.91         0.51 o                         
   7   4   8        196.49        177.01         2.52 o                         
 -11   5   8          1.90          1.72         0.30 o                         
 -10   5   8        192.65        178.73         2.42 o                         
  -9   5   8         64.82         64.40         1.06 o                         
  -8   5   8         12.75          9.18         0.27 o                         
  -7   5   8         87.96         83.92         1.28 o                         
  -6   5   8         11.16         11.52         0.32 o                         
  -5   5   8          0.67          1.06         0.18 o                         
  -4   5   8        509.86        553.03        13.22 o                         
  -3   5   8         77.00         73.45         2.22 o                         
  -2   5   8        115.52        108.82         2.63 o                         
  -1   5   8         96.56        109.96         2.32 o                         
   0   5   8        230.61        234.24         3.95 o                         
   1   5   8        334.11        329.86        10.82 o                         
   2   5   8          0.34          1.48         0.21 o                         
   3   5   8         61.11         62.15         1.58 o                         
   4   5   8         13.81         18.29         0.59 o                         
   5   5   8          1.69          3.26         0.27 o                         
   6   5   8          1.23          1.83         0.31 o                         
 -11   6   8         10.10          8.87         0.58 o                         
 -10   6   8        208.27        225.93         2.85 o                         
  -9   6   8         51.62         44.79         0.86 o                         
  -8   6   8         74.58         90.24         1.84 o                         
  -7   6   8        919.55        859.26        12.39 o                         
  -6   6   8        146.71        146.82         2.09 o                         
  -5   6   8        383.72        423.11         6.84 o                         
  -4   6   8         25.82         19.19         0.46 o                         
  -3   6   8        341.96        338.55         5.55 o                         
  -2   6   8        723.20        787.70        17.91 o                         
  -1   6   8        390.58        411.21         9.61 o                         
   0   6   8        203.79        178.19         2.77 o                         
   1   6   8        523.60        556.35         9.64 o                         
   2   6   8        108.01        111.65         2.08 o                         
   3   6   8        886.69        887.30        13.93 o                         
   4   6   8         24.63         25.26         0.59 o                         
   5   6   8        186.61        185.26         3.10 o                         
   6   6   8         39.09         31.78         0.75 o                         
 -11   7   8         97.84        107.64         2.26 o                         
 -10   7   8          4.60          4.16         0.41 o                         
  -9   7   8          0.02          0.23         0.26 o                         
  -8   7   8         20.89         28.44         0.50 o                         
  -7   7   8        103.49        105.09         1.89 o                         
  -6   7   8          0.24          0.25         0.18 o                         
  -5   7   8          0.05          0.63         0.16 o                         
  -4   7   8        344.05        365.76        26.74 o                         
  -3   7   8        168.01        152.58         6.97 o                         
  -2   7   8         21.11         24.79         0.75 o                         
  -1   7   8         73.45         70.21         1.96 o                         
   0   7   8         46.26         47.24         1.82 o                         
   1   7   8          0.17          0.71         0.25 o                         
   2   7   8         63.28         64.77         2.17 o                         
   3   7   8         35.84         32.51         0.57 o                         
   4   7   8          0.03          0.06         0.29 o                         
   5   7   8          0.12          0.66         0.35 o                         
 -11   8   8         70.73         61.27         1.01 o                         
 -10   8   8         66.15         63.63         2.72 o                         
  -9   8   8        244.91        244.08         3.82 o                         
  -8   8   8         48.98         50.84         0.79 o                         
  -7   8   8        149.83        148.41         3.21 o                         
  -6   8   8         44.61         49.98         1.06 o                         
  -5   8   8        379.32        407.57         5.77 o                         
  -4   8   8        680.73        648.85        10.39 o                         
  -3   8   8        466.60        481.38        11.14 o                         
  -2   8   8        746.08        720.96        13.11 o                         
  -1   8   8        438.51        437.64        11.26 o                         
   0   8   8        163.44        143.21         3.49 o                         
   1   8   8        428.26        473.96         9.43 o                         
   2   8   8         98.81         75.24         1.53 o                         
   3   8   8        121.00        123.86         4.60 o                         
   4   8   8         35.06         41.65         1.65 o                         
   5   8   8         86.44         79.01         1.62 o                         
 -10   9   8          7.40          7.37         0.72 o                         
  -9   9   8        102.59        101.74         1.94 o                         
  -8   9   8          2.08          0.77         0.25 o                         
  -7   9   8         18.61         23.58         0.50 o                         
  -6   9   8         19.38         14.06         0.65 o                         
  -5   9   8          6.94         10.32         0.50 o                         
  -4   9   8         23.19         33.28         0.83 o                         
  -3   9   8        161.85        175.21         3.33 o                         
  -2   9   8          1.39          0.78         0.27 o                         
  -1   9   8          2.30          2.05         0.26 o                         
   0   9   8         24.33         26.90         0.65 o                         
   1   9   8          0.32          0.71         0.22 o                         
   2   9   8         22.97         32.50         0.89 o                         
   3   9   8         29.71         39.57         0.80 o                         
   4   9   8          9.57          8.34         0.48 o                         
 -10  10   8         43.37         49.37         0.82 o                         
  -9  10   8        233.02        217.61         4.47 o                         
  -8  10   8         68.35         74.48         2.15 o                         
  -7  10   8        133.08        118.83         2.04 o                         
  -6  10   8        461.85        511.76         8.13 o                         
  -5  10   8        700.09        666.28        12.20 o                         
  -4  10   8        292.03        285.39         7.39 o                         
  -3  10   8        149.67        172.69         5.77 o                         
  -2  10   8        164.42        138.14         2.98 o                         
  -1  10   8        374.81        396.35        13.17 o                         
   0  10   8         82.57         86.60         1.65 o                         
   1  10   8        294.02        304.22         5.18 o                         
   2  10   8         80.55         68.82         1.97 o                         
   3  10   8        250.09        272.35         4.69 o                         
  -9  11   8         93.22        108.22         3.18 o                         
  -8  11   8          2.21          2.08         0.30 o                         
  -7  11   8          2.12          1.92         0.23 o                         
  -6  11   8          5.87          3.02         0.32 o                         
  -5  11   8          3.12          1.06         0.36 o                         
  -4  11   8         13.91         13.10         1.44 o                         
  -3  11   8          0.89          0.96         0.27 o                         
  -2  11   8          0.06          0.73         0.36 o                         
  -1  11   8         28.19         28.11         0.84 o                         
   0  11   8          2.05          1.94         0.26 o                         
   1  11   8          2.23          3.11         0.31 o                         
   2  11   8          7.06          4.16         0.37 o                         
  -9  12   8         35.57         27.14         0.72 o                         
  -8  12   8        160.22        167.32         3.24 o                         
  -7  12   8         41.60         53.05         1.77 o                         
  -6  12   8        196.92        180.43         3.60 o                         
  -5  12   8        138.34        129.82         5.71 o                         
  -4  12   8        109.37        121.61         5.46 o                         
  -3  12   8        103.51        101.92         2.81 o                         
  -2  12   8         29.40         21.22         1.21 o                         
  -1  12   8         71.20         81.91         2.25 o                         
   0  12   8         41.41         47.28         3.69 o                         
   1  12   8        124.32        125.74         2.45 o                         
  -8  13   8         23.65         25.07         0.72 o                         
  -7  13   8          0.00          0.46         0.32 o                         
  -6  13   8          4.84          5.11         0.75 o                         
  -5  13   8          6.75          4.51         0.42 o                         
  -4  13   8         31.28         27.58         0.88 o                         
  -3  13   8        118.52        131.71         5.12 o                         
  -2  13   8          1.71          2.14         0.51 o                         
  -1  13   8          1.40          4.96         0.63 o                         
  -6  14   8         32.72         25.59         1.52 o                         
  -5  14   8         26.67         32.29         1.75 o                         
  -4  14   8         13.28          8.23         0.48 o                         
  -3  14   8         38.93         43.23         1.11 o                         
   0 -14   9          7.26          6.61         0.51 o                         
   1 -14   9          0.63          1.53         0.62 o                         
   2 -14   9          0.38          0.67         0.47 o                         
   3 -14   9         14.05         11.25         0.77 o                         
   4 -14   9          0.61          0.57         0.58 o                         
   5 -14   9         42.94         38.08         1.01 o                         
   6 -14   9         25.16         23.54         0.81 o                         
  -2 -13   9         34.26         32.86         1.11 o                         
  -1 -13   9         60.30         54.86         2.77 o                         
   0 -13   9         43.53         37.45         1.06 o                         
   1 -13   9          2.21          2.39         0.30 o                         
   2 -13   9         25.93         24.51         0.86 o                         
   3 -13   9         79.39         69.09         2.36 o                         
   4 -13   9        154.89        151.17         5.11 o                         
   5 -13   9         62.57         59.70         1.75 o                         
   6 -13   9         43.54         42.11         1.52 o                         
   7 -13   9          3.99          2.97         0.41 o                         
  -3 -12   9         18.32         21.14         1.06 o                         
  -2 -12   9          0.07          0.80         0.34 o                         
  -1 -12   9         13.95          8.75         0.35 o                         
   0 -12   9          9.35         12.36         0.44 o                         
   1 -12   9          0.12          0.17         0.20 o                         
   2 -12   9          8.63          7.78         0.46 o                         
   3 -12   9          0.16          0.59         0.23 o                         
   4 -12   9          0.95          1.94         0.25 o                         
   5 -12   9          1.68          0.76         0.68 o                         
   6 -12   9          7.75          8.95         0.45 o                         
   7 -12   9          1.15          1.41         0.45 o                         
  -4 -11   9        100.68        103.45         1.95 o                         
  -3 -11   9         55.08         48.01         1.11 o                         
  -2 -11   9         79.75         88.59         4.73 o                         
  -1 -11   9        196.51        171.51         2.48 o                         
   0 -11   9          8.53         15.03         0.53 o                         
   1 -11   9        170.06        149.20         2.46 o                         
   2 -11   9        109.77        119.47         2.13 o                         
   3 -11   9         67.30         48.08        24.29 o                         
   4 -11   9        316.24        332.49         7.66 o                         
   5 -11   9        197.50        181.64         3.29 o                         
   6 -11   9        131.37        122.33         2.53 o                         
   7 -11   9         57.27         60.91         1.52 o                         
   8 -11   9         87.96         84.14         5.81 o                         
  -5 -10   9          9.76          7.52         0.72 o                         
  -4 -10   9         27.43         30.43         0.73 o                         
  -3 -10   9          7.86          9.55         0.43 o                         
  -2 -10   9          0.69          0.26         0.18 o                         
  -1 -10   9         17.80         24.54         1.32 o                         
   0 -10   9          9.03         13.70         1.06 o                         
   1 -10   9         23.60         29.33         0.66 o                         
   2 -10   9          1.16          0.43         0.32 o                         
   3 -10   9         11.27         14.91         0.44 o                         
   4 -10   9         25.53         17.43         1.24 o                         
   5 -10   9          0.14          0.55         0.28 o                         
   6 -10   9          8.47         10.89         1.06 o                         
   7 -10   9         16.06         17.11         0.56 o                         
   8 -10   9         55.22         60.04         1.11 o                         
  -6  -9   9        121.59        139.73         2.36 o                         
  -5  -9   9        116.41        103.90         1.93 o                         
  -4  -9   9         78.58         80.99         1.38 o                         
  -3  -9   9        304.00        291.92         7.42 o                         
  -2  -9   9        274.09        295.89         4.16 o                         
  -1  -9   9        329.90        292.55         4.20 o                         
   0  -9   9        516.04        567.74         7.17 o                         
   1  -9   9        129.18        102.73         1.84 o                         
   2  -9   9        321.35        358.86         7.33 o                         
   3  -9   9          2.47          3.40         0.20 o                         
   4  -9   9        435.67        471.28         7.00 o                         
   5  -9   9        477.53        424.12        10.50 o                         
   6  -9   9        213.54        244.17         3.53 o                         
   7  -9   9        125.76        118.95         2.67 o                         
   8  -9   9         92.62        102.85         1.70 o                         
   9  -9   9         38.09         31.04         0.90 o                         
  -7  -8   9          0.42         -0.10         0.44 o                         
  -6  -8   9         24.62         17.89         0.46 o                         
  -5  -8   9          6.35         11.47         0.68 o                         
  -4  -8   9          0.05         -0.11         0.20 o                         
  -3  -8   9         44.87         48.50         0.98 o                         
  -2  -8   9          2.03          4.28         0.21 o                         
  -1  -8   9         13.93         12.38         0.36 o                         
   0  -8   9        215.83        189.24         6.09 o                         
   1  -8   9         25.35         28.03         0.51 o                         
   2  -8   9         28.68         21.54         0.50 o                         
   3  -8   9         30.63         23.67         0.54 o                         
   4  -8   9         22.05         36.36         0.73 o                         
   5  -8   9         64.79         86.22         1.35 o                         
   6  -8   9         32.68         47.59         1.15 o                         
   7  -8   9         25.58         32.56         0.79 o                         
   8  -8   9         20.24         20.54         0.50 o                         
   9  -8   9          8.05          9.81         0.69 o                         
  -7  -7   9        130.78        139.39         2.05 o                         
  -6  -7   9        123.66        127.70         2.53 o                         
  -5  -7   9        343.67        326.26         4.81 o                         
  -4  -7   9        282.39        286.72         3.54 o                         
  -3  -7   9        235.53        212.85         2.68 o                         
  -2  -7   9        209.83        236.42         3.12 o                         
  -1  -7   9         68.36         59.06         0.98 o                         
   0  -7   9        648.81        697.22         8.78 o                         
   1  -7   9         39.04         44.68         0.86 o                         
   2  -7   9        278.61        293.89         7.68 o                         
   3  -7   9        288.51        279.45         4.39 o                         
   4  -7   9        372.13        371.86         5.50 o                         
   5  -7   9        506.29        513.48         6.43 o                         
   6  -7   9        344.75        379.78         6.31 o                         
   7  -7   9          5.65          6.02         0.34 o                         
   8  -7   9        126.76        116.51         2.27 o                         
   9  -7   9          1.26          1.11         0.33 o                         
  -8  -6   9          0.96          1.39         0.27 o                         
  -7  -6   9         33.34         33.79         0.70 o                         
  -6  -6   9          0.07          0.24         0.22 o                         
  -5  -6   9         12.17         13.80         0.37 o                         
  -4  -6   9        192.02        186.32         3.53 o                         
  -3  -6   9         27.05         27.33         0.53 o                         
  -2  -6   9        518.80        509.40         6.71 o                         
  -1  -6   9         80.52         88.18         1.35 o                         
   0  -6   9         46.25         44.20         0.69 o                         
   1  -6   9          9.21          4.90         0.20 o                         
   2  -6   9         68.86         72.36         1.24 o                         
   3  -6   9        196.39        192.23         2.81 o                         
   4  -6   9        153.40        149.00         2.60 o                         
   5  -6   9          0.08          0.22         0.18 o                         
   6  -6   9          0.71          0.70         0.21 o                         
   7  -6   9        124.75        126.66         1.81 o                         
   8  -6   9          1.79          2.61         0.24 o                         
   9  -6   9          1.28          1.02         0.55 o                         
  -8  -5   9         25.62         27.28         0.59 o                         
  -7  -5   9        326.62        339.66         4.67 o                         
  -6  -5   9        198.31        197.58         2.61 o                         
  -5  -5   9        300.63        279.99         3.96 o                         
  -4  -5   9        319.25        352.08         4.88 o                         
  -3  -5   9        171.69        164.56         4.52 o                         
  -2  -5   9        343.97        337.24         4.35 o                         
  -1  -5   9        889.10        879.88        10.64 o                         
   0  -5   9        633.63        653.84         8.33 o                         
   1  -5   9        625.71        605.75         8.25 o                         
   2  -5   9        653.92        731.99         9.79 o                         
   3  -5   9        479.28        505.05         8.42 o                         
   4  -5   9          9.18         10.32         0.32 o                         
   5  -5   9         40.82         51.53         1.00 o                         
   6  -5   9        171.43        173.65         2.66 o                         
   7  -5   9          1.70          1.66         0.34 o                         
   8  -5   9        308.05        296.10         4.12 o                         
   9  -5   9         32.43         32.13         0.72 o                         
  -9  -4   9         16.55         16.44         0.47 o                         
  -8  -4   9          2.54          2.01         0.26 o                         
  -7  -4   9          3.80          4.47         0.38 o                         
  -6  -4   9         23.28         21.96         0.44 o                         
  -5  -4   9          6.31          4.92         0.38 o                         
  -4  -4   9          5.93          8.09         0.26 o                         
  -3  -4   9        165.35        170.55         2.40 o                         
  -2  -4   9         33.18         39.43         0.68 o                         
  -1  -4   9         63.66         73.15         1.17 o                         
   0  -4   9        231.91        257.34         3.76 o                         
   1  -4   9          2.96          7.00         0.22 o                         
   2  -4   9        134.32        149.05         2.12 o                         
   3  -4   9         76.55         80.36         1.46 o                         
   4  -4   9         29.94         36.23         0.66 o                         
   5  -4   9          8.73          9.77         0.44 o                         
   6  -4   9          7.02          7.46         0.53 o                         
   7  -4   9          9.27          6.66         0.32 o                         
   8  -4   9         10.34          7.26         0.61 o                         
   9  -4   9          7.90          3.99         0.46 o                         
  -9  -3   9        121.14        115.48         1.96 o                         
  -8  -3   9        130.32        141.17         2.49 o                         
  -7  -3   9        213.94        198.94         3.03 o                         
  -6  -3   9        111.68        121.11         1.74 o                         
  -5  -3   9        400.55        366.37         4.44 o                         
  -4  -3   9       1543.62       1586.23        35.86 o                         
  -3  -3   9        247.89        247.47         3.43 o                         
  -2  -3   9        745.72        757.86        10.17 o                         
  -1  -3   9        310.03        300.31         4.36 o                         
   0  -3   9        184.07        189.38         3.06 o                         
   1  -3   9        803.80        832.95        12.15 o                         
   2  -3   9        527.26        576.10         8.40 o                         
   3  -3   9        415.90        444.56         6.00 o                         
   4  -3   9        287.75        294.01         4.16 o                         
   5  -3   9         47.75         58.09         0.91 o                         
   6  -3   9        621.02        614.83         9.04 o                         
   7  -3   9        109.49        105.75         1.61 o                         
   8  -3   9        353.18        330.56         6.21 o                         
   9  -3   9          9.90         11.21         0.44 o                         
 -10  -2   9          1.46          0.89         0.35 o                         
  -9  -2   9          3.58          4.07         0.33 o                         
  -8  -2   9         26.09         31.60         0.62 o                         
  -7  -2   9         17.66         16.68         0.44 o                         
  -6  -2   9          0.12          0.14         0.21 o                         
  -5  -2   9        249.45        232.06         3.36 o                         
  -4  -2   9          2.69          8.01         0.34 o                         
  -3  -2   9        120.54        111.91         1.63 o                         
  -2  -2   9        213.58        218.81         2.65 o                         
  -1  -2   9          0.02          0.18         0.16 o                         
   0  -2   9        290.01        270.39         4.22 o                         
   1  -2   9         69.77         66.64         3.41 o                         
   2  -2   9         36.02         30.31         0.77 o                         
   3  -2   9         24.24         30.97         0.70 o                         
   4  -2   9          7.28          4.42         0.34 o                         
   5  -2   9        154.58        161.84         3.02 o                         
   6  -2   9          1.75          3.89         0.27 o                         
   7  -2   9         66.39         64.74         0.91 o                         
   8  -2   9          0.81          2.35         0.42 o                         
 -10  -1   9          2.78          3.65         0.36 o                         
  -9  -1   9        299.19        305.82         7.36 o                         
  -8  -1   9        143.56        146.66         2.34 o                         
  -7  -1   9         72.68         70.01         2.18 o                         
  -6  -1   9        330.76        299.41         4.19 o                         
  -5  -1   9         32.31         41.29         0.82 o                         
  -4  -1   9       1001.75       1084.83        14.25 o                         
  -3  -1   9       1257.94       1227.53        15.88 o                         
  -2  -1   9         11.58          8.20         0.28 o                         
  -1  -1   9        614.60        604.62         7.52 o                         
   0  -1   9        442.62        438.83         5.53 o                         
   1  -1   9       1861.64       2051.43        32.06 o                         
   2  -1   9       1428.26       1505.14        28.09 o                         
   3  -1   9        253.93        277.12         4.30 o                         
   4  -1   9        616.95        598.73         8.68 o                         
   5  -1   9          3.33          5.14         0.24 o                         
   6  -1   9        331.98        320.92         4.75 o                         
   7  -1   9         59.01         58.31         1.13 o                         
   8  -1   9         82.81         79.04         1.39 o                         
 -10   0   9          4.00          0.92         0.30 o                         
  -9   0   9         21.93         22.40         0.49 o                         
  -8   0   9         58.95         55.88         0.92 o                         
  -7   0   9        161.85        163.42         2.92 o                         
  -6   0   9         52.93         55.51         1.09 o                         
  -5   0   9          3.40          2.17         0.18 o                         
  -4   0   9        382.24        363.42         8.02 o                         
  -3   0   9         88.65         87.46         1.56 o                         
  -2   0   9        204.13        203.31         3.28 o                         
  -1   0   9        103.97         94.10         3.01 o                         
   0   0   9         30.31         35.39         0.58 o                         
   1   0   9         30.50         29.56         0.61 o                         
   2   0   9        103.24         89.01         1.61 o                         
   3   0   9        303.89        302.01         4.54 o                         
   4   0   9        465.39        457.61         6.94 o                         
   5   0   9        104.25         83.77         2.48 o                         
   6   0   9         10.32          8.75         0.34 o                         
   7   0   9         40.88         42.94         0.80 o                         
   8   0   9         26.41         24.08         0.62 o                         
 -10   1   9        118.64        111.47         1.69 o                         
  -9   1   9        169.22        180.85         3.43 o                         
  -8   1   9        333.31        334.76         4.95 o                         
  -7   1   9        168.78        168.20         2.50 o                         
  -6   1   9        668.51        705.60        10.30 o                         
  -5   1   9       1292.76       1396.38        28.04 o                         
  -4   1   9        261.98        263.27         5.38 o                         
  -2   1   9          6.74          6.08         0.48 o                         
  -1   1   9       1660.33       1899.07        59.11 o                         
   0   1   9       1795.48         93.07       871.31 o                         
   1   1   9        871.90        931.97        18.13 o                         
   2   1   9        774.30        701.63        16.19 o                         
   3   1   9        317.79        316.57        10.13 o                         
   4   1   9        230.52        230.38         3.62 o                         
   5   1   9        259.44        259.21         4.37 o                         
   6   1   9         74.92         64.84         1.19 o                         
   7   1   9         98.08        102.92         1.71 o                         
   8   1   9         57.53         55.95         2.18 o                         
 -10   2   9        170.03        179.05         2.67 o                         
  -9   2   9        171.87        187.67         2.38 o                         
  -8   2   9         53.86         63.52         0.98 o                         
  -7   2   9          0.60          0.64         0.23 o                         
  -6   2   9        110.03        119.32         1.89 o                         
  -5   2   9        136.87        109.66         2.17 o                         
  -4   2   9        132.77        122.97         1.95 o                         
  -3   2   9         49.17         45.02         0.83 o                         
  -2   2   9          1.98          3.60         0.27 o                         
  -1   2   9        130.29        132.38         4.39 o                         
   0   2   9         31.91         26.14         0.57 o                         
   1   2   9        462.47        466.07        11.01 o                         
   2   2   9         28.93         28.35         1.29 o                         
   3   2   9         10.32          8.35         0.33 o                         
   4   2   9         43.63         34.55         0.77 o                         
   5   2   9        104.37         99.17         2.22 o                         
   6   2   9         52.25         47.89         0.95 o                         
   7   2   9          1.00          1.04         0.32 o                         
 -11   3   9         84.56         88.14         1.55 o                         
 -10   3   9        286.28        283.07         3.40 o                         
  -9   3   9         20.53         23.77         0.58 o                         
  -8   3   9        216.87        194.01         4.12 o                         
  -7   3   9        930.14        898.18        13.12 o                         
  -6   3   9        222.92        244.43         3.79 o                         
  -5   3   9        686.22        722.58        10.43 o                         
  -4   3   9         45.01         33.44         0.64 o                         
  -3   3   9       1742.94       1816.45        39.93 o                         
  -2   3   9       1524.95       1608.34        28.89 o                         
  -1   3   9       1162.33       1180.78        26.54 o                         
   0   3   9       1512.49       1491.79        32.74 o                         
   1   3   9        397.35        420.89         8.30 o                         
   2   3   9        322.44        323.80         4.49 o                         
   3   3   9        399.44        392.94         6.00 o                         
   4   3   9         62.40         65.26         1.30 o                         
   5   3   9        415.86        389.72         5.45 o                         
   6   3   9        145.51        146.24         3.02 o                         
   7   3   9         49.51         48.70         1.60 o                         
 -11   4   9          2.59          4.55         0.37 o                         
 -10   4   9        199.39        214.22         3.52 o                         
  -9   4   9         65.70         70.38         1.24 o                         
  -8   4   9          3.18          6.51         0.27 o                         
  -7   4   9         83.31         80.36         1.86 o                         
  -6   4   9         27.47         17.70         0.66 o                         
  -5   4   9        150.38        154.81         2.48 o                         
  -4   4   9         18.32         23.10         0.46 o                         
  -3   4   9        839.19        917.51        19.51 o                         
  -2   4   9        191.49        186.29         3.65 o                         
  -1   4   9         33.11         30.72         0.73 o                         
   0   4   9        132.14        121.68         6.83 o                         
   1   4   9         75.15         69.39         1.17 o                         
   2   4   9         12.65          9.79         0.29 o                         
   3   4   9         50.26         53.06         0.90 o                         
   4   4   9          0.00          1.09         0.24 o                         
   5   4   9          3.10          1.96         0.35 o                         
   6   4   9         35.35         37.06         0.99 o                         
 -11   5   9         28.70         23.46         0.59 o                         
 -10   5   9         61.63         54.97         0.88 o                         
  -9   5   9        180.90        166.54         2.44 o                         
  -8   5   9         21.18         18.35         0.57 o                         
  -7   5   9        781.18        824.39        13.09 o                         
  -6   5   9        189.46        192.45         3.00 o                         
  -5   5   9        727.22        710.21        10.11 o                         
  -4   5   9         44.70         44.84         1.84 o                         
  -3   5   9        200.50        251.19         4.88 o                         
  -2   5   9        591.91        587.43         9.45 o                         
  -1   5   9        241.54        242.96         4.73 o                         
   0   5   9         73.66         84.52         1.49 o                         
   1   5   9        218.39        203.60        11.51 o                         
   2   5   9        138.38        123.99         2.45 o                         
   3   5   9        493.42        494.59         9.30 o                         
   4   5   9        144.44        149.12         2.53 o                         
   5   5   9        133.06         98.67         1.74 o                         
   6   5   9        100.83         99.62         1.71 o                         
 -11   6   9          1.18          0.50         0.40 o                         
 -10   6   9          0.11          0.02         0.34 o                         
  -9   6   9          1.56          2.93         0.27 o                         
  -8   6   9         11.97         14.70         0.44 o                         
  -7   6   9         47.97         44.37         1.21 o                         
  -6   6   9         30.91         28.56         0.61 o                         
  -5   6   9          2.02          0.93         0.14 o                         
  -4   6   9        112.61        113.96         3.74 o                         
  -3   6   9         20.14         27.04         1.18 o                         
  -2   6   9        363.22        383.89         8.70 o                         
  -1   6   9         63.56         67.15         1.88 o                         
   0   6   9         91.44         97.82         2.14 o                         
   1   6   9         13.88          9.41         0.75 o                         
   2   6   9         24.58         21.09         0.66 o                         
   3   6   9         14.01         17.40         0.52 o                         
   4   6   9          2.74          2.19         0.27 o                         
   5   6   9          0.37          1.45         0.35 o                         
 -10   7   9          8.80          9.07         0.59 o                         
  -9   7   9        582.46        571.93         7.59 o                         
  -8   7   9         21.89         20.37         0.58 o                         
  -7   7   9        366.27        361.98         6.98 o                         
  -6   7   9         19.60         24.03         0.51 o                         
  -5   7   9         44.91         40.11         0.86 o                         
  -4   7   9         11.03         18.11         0.55 o                         
  -3   7   9        496.19        494.45         9.20 o                         
  -2   7   9        423.81        402.91         9.35 o                         
  -1   7   9        506.02        521.32        12.27 o                         
   0   7   9         54.12         56.04         1.25 o                         
   1   7   9        591.89        528.88         9.85 o                         
   2   7   9         64.52         72.78         1.37 o                         
   3   7   9        272.93        258.89         4.33 o                         
   4   7   9          9.68          7.63         0.41 o                         
   5   7   9         42.49         38.13         1.58 o                         
 -10   8   9         13.95         19.86         0.77 o                         
  -9   8   9         29.83         33.23         0.67 o                         
  -8   8   9          5.77          7.50         0.30 o                         
  -7   8   9         37.58         42.43         1.51 o                         
  -6   8   9         19.89         17.02         0.44 o                         
  -5   8   9          7.37          5.03         0.29 o                         
  -4   8   9        208.10        184.78         3.23 o                         
  -3   8   9        180.17        158.03         9.91 o                         
  -2   8   9         17.79         15.59         0.51 o                         
  -1   8   9         21.17         20.43         0.62 o                         
   0   8   9          3.38          2.06         0.28 o                         
   1   8   9         12.99         17.08         1.52 o                         
   2   8   9          4.82          3.85         0.44 o                         
   3   8   9          0.24          0.20         0.27 o                         
   4   8   9          0.13          0.70         0.37 o                         
 -10   9   9         18.37         17.74         0.49 o                         
  -9   9   9        393.60        369.54        13.38 o                         
  -8   9   9         86.29         93.46         4.28 o                         
  -7   9   9         27.82         32.33         1.07 o                         
  -6   9   9        262.56        236.76         4.58 o                         
  -5   9   9        313.17        325.17         6.27 o                         
  -4   9   9        478.65        479.14        16.40 o                         
  -3   9   9        585.99        557.69        10.18 o                         
  -2   9   9        107.44        106.80         1.94 o                         
  -1   9   9        363.41        381.57         6.30 o                         
   0   9   9         70.27         62.38         1.49 o                         
   1   9   9        142.51        128.13         2.76 o                         
   2   9   9         27.36         34.82         1.69 o                         
   3   9   9        199.26        174.33         2.78 o                         
  -9  10   9          0.83          0.27         0.25 o                         
  -8  10   9         71.00         70.32         1.96 o                         
  -7  10   9         45.14         55.53         1.91 o                         
  -6  10   9         32.10         45.24         1.03 o                         
  -5  10   9         38.03         47.95         1.11 o                         
  -4  10   9        153.18        141.29         2.87 o                         
  -3  10   9          0.06          0.63         0.30 o                         
  -2  10   9          9.47         11.30         0.49 o                         
  -1  10   9          4.19          2.56         0.45 o                         
   0  10   9         30.39         39.72         1.29 o                         
   1  10   9          0.58          1.15         0.34 o                         
   2  10   9         39.93         37.54         1.07 o                         
  -9  11   9         78.65         87.15         1.60 o                         
  -8  11   9        197.94        197.52         3.49 o                         
  -7  11   9         47.62         46.01         1.75 o                         
  -6  11   9         65.32         52.98         1.30 o                         
  -5  11   9        176.00        210.95         8.92 o                         
  -4  11   9         65.24         48.72         1.45 o                         
  -3  11   9        315.55        344.17         9.63 o                         
  -2  11   9         32.11         31.90         1.02 o                         
  -1  11   9         82.28         72.85         1.74 o                         
   0  11   9         38.71         38.39         1.21 o                         
   1  11   9         47.60         49.34         2.36 o                         
  -8  12   9         45.37         41.83         5.02 o                         
  -7  12   9          0.29          1.13         0.41 o                         
  -6  12   9          0.90          1.42         0.42 o                         
  -5  12   9          2.82          1.57         0.36 o                         
  -4  12   9         20.77         28.82         0.85 o                         
  -3  12   9         19.29         14.46         0.60 o                         
  -2  12   9         23.78         33.96         1.18 o                         
  -1  12   9         21.16         18.17         1.24 o                         
   0  12   9         38.18         42.28         1.35 o                         
  -7  13   9        143.92        142.91         2.83 o                         
  -6  13   9         40.71         39.58         2.03 o                         
  -5  13   9        217.24        233.27        12.79 o                         
  -4  13   9         18.86         16.33         0.79 o                         
  -3  13   9         75.75         78.52         2.01 o                         
  -2  13   9         35.75         31.68         0.82 o                         
   1 -14  10        104.94         95.15         1.60 o                         
   2 -14  10         21.83         19.69         0.73 o                         
   3 -14  10         38.37         34.26         2.05 o                         
   4 -14  10         55.26         42.05         1.55 o                         
  -1 -13  10          0.19          0.12         0.39 o                         
   0 -13  10          2.74          3.80         0.36 o                         
   1 -13  10          0.62          0.79         0.34 o                         
   2 -13  10          0.80          0.28         0.34 o                         
   5 -13  10         18.04         21.43         1.24 o                         
   6 -13  10          0.45          0.65         1.01 o                         
  -3 -12  10         51.63         52.52         0.97 o                         
  -2 -12  10         79.79         71.67         2.11 o                         
  -1 -12  10         92.77         90.00         2.49 o                         
   0 -12  10         92.86         87.71         2.03 o                         
   1 -12  10         26.43         20.09        11.58 o                         
   2 -12  10         40.96         41.08         1.10 o                         
   3 -12  10          1.49          1.51         1.28 o                         
   4 -12  10        186.47        169.40         3.35 o                         
   5 -12  10         34.25         33.94         0.69 o                         
   6 -12  10         19.48         18.01         1.35 o                         
   7 -12  10         52.46         51.64         1.03 o                         
  -4 -11  10          0.46          1.28         0.46 o                         
  -3 -11  10          3.07          4.68         0.52 o                         
  -2 -11  10         95.66         92.80         2.18 o                         
  -1 -11  10         23.44         29.94         0.65 o                         
   0 -11  10          2.50          3.94         0.29 o                         
   1 -11  10          4.14          5.19         0.35 o                         
   2 -11  10          4.48          7.31         0.31 o                         
   3 -11  10          7.36          8.26         0.32 o                         
   4 -11  10          3.42          3.20         0.42 o                         
   5 -11  10         16.14         13.42         0.65 o                         
   6 -11  10          2.96          3.01         0.37 o                         
   7 -11  10          0.56          0.24         0.36 o                         
  -5 -10  10         82.02         81.21         1.33 o                         
  -4 -10  10         58.33         60.21         1.51 o                         
  -3 -10  10         82.29         83.76         1.52 o                         
  -2 -10  10         85.87         83.47         1.34 o                         
  -1 -10  10        100.28         99.51         2.31 o                         
   0 -10  10        250.17        242.41         6.05 o                         
   1 -10  10         71.31         80.49         1.48 o                         
   2 -10  10        193.94        174.17         2.58 o                         
   3 -10  10         87.68         94.69         1.60 o                         
   4 -10  10        181.43        164.69         2.70 o                         
   5 -10  10        250.76        279.21         3.72 o                         
   6 -10  10         88.89         76.39         2.01 o                         
   7 -10  10         42.71         48.27         0.97 o                         
   8 -10  10         70.26         62.00         1.05 o                         
  -6  -9  10          2.01          1.15         0.32 o                         
  -5  -9  10          5.08          4.36         0.32 o                         
  -4  -9  10         26.55         26.82         0.63 o                         
  -3  -9  10         34.02         31.01         0.87 o                         
  -2  -9  10         22.92         23.62         0.55 o                         
  -1  -9  10         10.84         11.33         0.33 o                         
   0  -9  10          0.10          0.34         0.18 o                         
   1  -9  10          4.90          2.06         0.18 o                         
   2  -9  10         18.20         15.78         0.89 o                         
   3  -9  10        122.66        105.17         1.42 o                         
   4  -9  10         52.39         43.81         1.07 o                         
   5  -9  10         17.60          9.85         0.39 o                         
   6  -9  10          8.75          4.01         0.24 o                         
   7  -9  10          0.18          0.02         0.24 o                         
   8  -9  10          5.95          4.83         0.40 o                         
  -6  -8  10         54.46         48.34         0.95 o                         
  -5  -8  10        133.60        135.71         1.93 o                         
  -4  -8  10        146.63        155.72         2.79 o                         
  -3  -8  10        110.79         94.88         1.57 o                         
  -2  -8  10        468.71        475.09         5.99 o                         
  -1  -8  10        516.31        520.45        10.25 o                         
   0  -8  10        117.71        124.32         2.14 o                         
   1  -8  10         54.76         60.07         1.08 o                         
   2  -8  10        165.79        169.51         2.78 o                         
   3  -8  10        154.41        168.27         2.20 o                         
   4  -8  10        210.76        193.66         2.83 o                         
   5  -8  10        448.90        496.24         7.52 o                         
   6  -8  10        143.93        128.92         2.34 o                         
   7  -8  10         38.21         39.79         0.81 o                         
   8  -8  10        160.70        159.10         3.22 o                         
  -7  -7  10          7.52         12.58         0.43 o                         
  -6  -7  10         23.49         21.32         1.24 o                         
  -5  -7  10         33.66         31.97         0.63 o                         
  -4  -7  10          0.02         -0.14         0.27 o                         
  -3  -7  10          4.11          4.36         0.24 o                         
  -2  -7  10          4.37          2.59         0.21 o                         
  -1  -7  10          3.67          4.41         0.44 o                         
   0  -7  10          0.23          1.01         0.17 o                         
   1  -7  10         27.46         32.45         0.64 o                         
   2  -7  10          0.49          1.84         0.18 o                         
   3  -7  10        159.54        164.85         4.29 o                         
   4  -7  10         49.32         50.80         1.52 o                         
   5  -7  10          1.74          0.55         0.22 o                         
   6  -7  10          0.68          0.87         0.29 o                         
   7  -7  10         40.74         39.94         0.72 o                         
   8  -7  10         19.57         21.72         0.54 o                         
  -8  -6  10         96.65         98.72         1.40 o                         
  -7  -6  10         40.45         32.56         0.69 o                         
  -6  -6  10         74.16         90.13         1.41 o                         
  -5  -6  10        278.96        261.16         3.43 o                         
  -4  -6  10        487.92        512.79         7.13 o                         
  -3  -6  10        162.63        141.40         1.90 o                         
  -2  -6  10       1080.01       1112.70        12.46 o                         
  -1  -6  10         62.55         62.26         1.16 o                         
   0  -6  10        316.91        343.53         4.91 o                         
   1  -6  10        409.06        410.67         6.82 o                         
   2  -6  10        829.39        820.05        15.07 o                         
   3  -6  10        499.13        491.69         6.30 o                         
   4  -6  10        470.09        527.02         8.20 o                         
   5  -6  10         67.53         69.21         1.26 o                         
   6  -6  10        235.48        242.44         3.84 o                         
   7  -6  10          1.27          1.09         0.22 o                         
   8  -6  10        108.82        119.90         3.14 o                         
  -8  -5  10         39.62         41.77         0.77 o                         
  -7  -5  10         12.11         12.29         0.37 o                         
  -6  -5  10          1.06          1.50         0.21 o                         
  -5  -5  10         35.60         30.13         0.58 o                         
  -4  -5  10          0.18          0.08         0.17 o                         
  -3  -5  10         16.99         23.46         0.50 o                         
  -2  -5  10         46.73         35.56         0.78 o                         
  -1  -5  10         61.40         50.83         0.84 o                         
   0  -5  10        137.87        134.79         1.98 o                         
   1  -5  10         70.44         61.06         1.02 o                         
   2  -5  10         32.48         38.33         1.01 o                         
   3  -5  10         41.58         54.88         1.09 o                         
   4  -5  10        185.75        196.98         3.24 o                         
   5  -5  10         19.68         17.80         0.76 o                         
   6  -5  10         31.25         27.01         0.54 o                         
   7  -5  10         43.90         42.11         0.97 o
[truncated: 135,676 more chars]
